# Supplementary material for: Crystal structure and Hirshfeld surface analysis of 4-bromo-2-chloro­phenyl (E)-3-[4-(undec­yloxy)phen­yl]acrylate
Source: Acta Crystallogr E Crystallogr Commun. 2025 Aug 15;81(Pt 9):836–9. doi: 10.1107/S2056989025007078 (PMC12412707; doi:10.1107/S2056989025007078)
Supplement: Supplementary file 1 [file e-81-00836-sup1.cif]

##############################################################################
#                                                                            #
# This CIF contains the data in a paper accepted for publication in          #
# Acta Crystallographica Section E. It conforms to the requirements of       #
# Notes for Authors for Acta Crystallographica Section E, and has been       #
# peer reviewed under the auspices of the IUCr Commission on Journals.       #
#                                                                            #
# Full details of the Crystallographic Information File format               #
# are given in the paper "The Crystallographic Information File (CIF):       #
# a New Standard Archive File for Crystallography" by S. R. Hall, F. H.      #
# Allen and I. D. Brown [Acta Cryst. (1991), A47, 655-685].                  #
#                                                                            #
# The current version of the core CIF dictionary is obtainable from          #
# ftp://ftp.iucr.org/pub/cif_core.dic.                                       #
#                                                                            #
# Software is freely available for graphical display of the structure(s)     #
# in this CIF. For information consult the CIF software page                 #
# http://www.iucr.org/resources/cif/software.                                #
#                                                                            #
# This file may be used for bona fide research purposes within the           #
# scientific community so long as proper attribution is given to the journal # 
# article from which it was obtained.                                        #
#                                                                            #
##############################################################################
data_I
_audit_creation_method     'SHELXL-2019/3'
_journal_date_recd_electronic     2025-06-18
_journal_date_accepted     2025-08-05
_journal_name_full     'Acta Crystallographica, Section E'
_journal_year     2025
_journal_volume     81
_journal_issue      1
_journal_page_first     0
_journal_page_last     0
_journal_paper_category     GO
_journal_paper_doi     10.1107/S2056989025007078
_journal_coeditor_code     EE2016
_publ_contact_author_name     'M. Harish Kumar'
_publ_contact_author_address
;
India
;
_publ_contact_author_email     'harishkagalipur@gmail.com'
_publ_contact_author_fax     ?
_publ_contact_author_phone     ?
_publ_section_title
;
Crystal structure and Hirshfeld surface studies of 4-bromo-2-chlorophenyl
(<i>E</i>)-3-[4-(undecyloxy)phenyl]acrylate
;
_publ_section_title_footnote     .
loop_
    _publ_author_name
    _publ_author_footnote
    _publ_author_address
    'Devarajegowda, H. C.' .
;
Department of Physics, Yuvaraja's College, University of Mysore,
Mysore 570005, Karnataka,
India
;
    'Palakshamurthy, B. S.' .
;
Department of PG Studies and Research in Physics, Albert Einstein Block, UCS,
Tumkur University, Tumkur, Karnataka-572103,
India
;
    'Anil Kumar, H.' .
;
Department of Physics, Government First Grade College, Chikkabalapura,
 Karnataka-562101, India
;
    'Srinivasa, H.T.' .
;
Raman Research Institute, C. V. Raman Avenue,
Sadashivanagar, Bangalore, Karnataka-560080
India
;
    'Harish Kumar, M.' .
;
Department of Physics, Yuvaraja's College, University of Mysore,
Mysore 570005, Karnataka,
India
;
_publ_section_synopsis
;
The title was synthesized by an acid--phenol coupling reaction. In the crystal,
intermolecular C---H...O hydrogen bonding links the molecules into cyclic
hydrogen-bonded inversion dimers with <i>R</i>^2^~2~(10) motifs. The packing
is further consolidated by C---H...\p and C---Cl...\p interactions.
;
_chemical_name_systematic
;
4-Bromo-2-chlorophenyl (<i>E</i>)-3-[4-(undecyloxy)phenyl]prop-2-enoate
;
_chemical_name_common
;
4-Bromo-2-chlorophenyl (<i>E</i>)-3-[4-(undecyloxy)phenyl]acrylate
;
_chemical_formula_moiety     'C26 H32 Br Cl O3'
_chemical_formula_sum     'C26 H32 Br Cl O3'
_chemical_formula_iupac     'C26 H32 Br Cl O3'
_chemical_formula_weight     507.87
_chemical_melting_point     ?
_space_group_crystal_system     triclinic
_space_group_name_H-M_alt     'P -1'
_space_group_name_Hall     '-P 1'
loop_
    _space_group_symop_operation_xyz
    'x, y, z'
    '-x, -y, -z'
_cell_length_a     5.5111(8)
_cell_length_b     9.5856(15)
_cell_length_c     23.532(4)
_cell_angle_alpha     81.251(4)
_cell_angle_beta     86.986(4)
_cell_angle_gamma     88.012(4)
_cell_volume     1226.5(3)
_cell_formula_units_Z     2
_cell_measurement_reflns_used     5080
_cell_measurement_theta_min     2
_cell_measurement_theta_max     28.392
_cell_measurement_temperature     296(2)
_exptl_crystal_description     prism
_exptl_crystal_colour     colourless
_exptl_crystal_size_max     0.270
_exptl_crystal_size_mid     0.240
_exptl_crystal_size_min     0.200
_exptl_crystal_density_diffrn     1.375
_exptl_crystal_density_meas     ?
_exptl_crystal_density_method     ?
_exptl_crystal_F_000     528
_exptl_absorpt_coefficient_mu     1.809
_exptl_absorpt_correction_type     multi-scan
_exptl_absorpt_process_details
;
(SADABS; Krause <i>et al.</i>,  2015)
;
_exptl_absorpt_correction_T_min     0.6
_exptl_absorpt_correction_T_max     0.7
_diffrn_ambient_temperature     296(2)
_diffrn_source     'fine-focus sealed tube'
_diffrn_radiation_type     MoK\a
_diffrn_radiation_wavelength     0.71073
_diffrn_radiation_monochromator     Graphite
_diffrn_measurement_device_type     'Bruker SMART APEXII CCD'
_diffrn_measurement_method     '\f and \W scans'
_diffrn_detector_area_resol_mean     1.02
_diffrn_reflns_number     17380
_diffrn_reflns_av_R_equivalents     0.0508
_diffrn_reflns_av_unetI/netI     0.0554
_diffrn_reflns_theta_min     2.562
_diffrn_reflns_theta_max     28.392
_diffrn_reflns_theta_full     25.242
_diffrn_measured_fraction_theta_max     0.988
_diffrn_measured_fraction_theta_full     0.995
_diffrn_reflns_limit_h_min     -7
_diffrn_reflns_limit_h_max     7
_diffrn_reflns_limit_k_min     -12
_diffrn_reflns_limit_k_max     12
_diffrn_reflns_limit_l_min     -31
_diffrn_reflns_limit_l_max     31
_diffrn_standards_number     ?
_refine_special_details     ?
_reflns_number_total     6085
_reflns_number_gt     5080
_reflns_threshold_expression     'I > 2\s(I)'
_refine_ls_structure_factor_coef     Fsqd
_refine_ls_matrix_type     full
_refine_ls_R_factor_all     0.0602
_refine_ls_R_factor_gt     0.0480
_refine_ls_wR_factor_gt     0.1089
_refine_ls_wR_factor_ref     0.1136
_refine_ls_goodness_of_fit_ref     1.088
_refine_ls_restrained_S_all     1.088
_refine_ls_number_reflns     6085
_refine_ls_number_parameters     281
_refine_ls_number_restraints     0
_refine_ls_number_constraints     0
_refine_ls_hydrogen_treatment     constr
_refine_ls_weighting_scheme     calc
_refine_ls_weighting_details
              'w=1/[\s^2^(Fo^2^)+(0.0321P)^2^+1.7821P] where P=(Fo^2^+2Fc^2^)/3'
_atom_sites_solution_hydrogens     geom
_atom_sites_solution_primary     direct
_atom_sites_solution_secondary     difmap
_refine_ls_shift/su_max     0.001
_refine_ls_shift/su_mean     0.000
_refine_diff_density_max     0.904
_refine_diff_density_min     -0.961
_refine_ls_extinction_method     none
_refine_ls_extinction_coef     .
loop_
    _atom_type_symbol
    _atom_type_description
    _atom_type_scat_dispersion_real
    _atom_type_scat_dispersion_imag
    _atom_type_scat_source
    'C' 'C' 0.0033 0.0016
                         'International Tables Vol C Tables 4.2.6.8 and 6.1.1.4'
    'H' 'H' 0.0000 0.0000
                         'International Tables Vol C Tables 4.2.6.8 and 6.1.1.4'
    'Br' 'Br' -0.2901 2.4595
                         'International Tables Vol C Tables 4.2.6.8 and 6.1.1.4'
    'Cl' 'Cl' 0.1484 0.1585
                         'International Tables Vol C Tables 4.2.6.8 and 6.1.1.4'
    'O' 'O' 0.0106 0.0060
                         'International Tables Vol C Tables 4.2.6.8 and 6.1.1.4'
_computing_data_collection
;
APEX2 (Bruker, 2014)
;
_computing_cell_refinement
;
SAINT (Bruker, 2014)
;
_computing_data_reduction
;
SAINT (Bruker, 2014)
;
_computing_structure_solution
;
<i>SHELXT</i> (Sheldrick, 2015a)
;
_computing_structure_refinement
;
<i>SHELXL2019/2</i> (Sheldrick, 2015b)
;
_computing_molecular_graphics
;
Mercury (Macrae <i>et al.</i>,  2020)
;
_computing_publication_material
;
publCIF (Westrip,2010)
;
loop_
    _atom_site_type_symbol
    _atom_site_label
    _atom_site_fract_x
    _atom_site_fract_y
    _atom_site_fract_z
    _atom_site_U_iso_or_equiv
    _atom_site_adp_type
    _atom_site_calc_flag
    _atom_site_occupancy
    _atom_site_disorder_assembly
    _atom_site_disorder_group
    Br Br1 -1.44231(6) 0.07449(4) 0.72273(2) 0.03026(10) Uani d 1 . .
    Cl Cl1 -0.69598(12) -0.02663(8) 0.56674(3) 0.02653(16) Uani d 1 . .
    O O2 -0.7521(3) 0.3939(2) 0.51095(8) 0.0204(4) Uani d 1 . .
    O O3 0.2021(3) 0.4438(2) 0.21602(8) 0.0203(4) Uani d 1 . .
    O O1 -0.9273(4) 0.2016(2) 0.48915(8) 0.0224(4) Uani d 1 . .
    C C4 -1.2718(5) 0.1195(3) 0.65019(11) 0.0181(5) Uani d 1 . .
    C C10 -0.2950(4) 0.4111(3) 0.35655(10) 0.0146(5) Uani d 1 . .
    C C12 0.0467(5) 0.5320(3) 0.30290(11) 0.0175(5) Uani d 1 . .
    H H12 0.158485 0.603779 0.298670 0.021 Uiso calc 1 . .
    C C13 0.0446(4) 0.4401(3) 0.26272(10) 0.0157(5) Uani d 1 . .
    C C7 -0.7748(4) 0.3133(3) 0.47730(11) 0.0148(5) Uani d 1 . .
    C C3 -1.0695(5) 0.0384(3) 0.63777(11) 0.0196(5) Uani d 1 . .
    H H3 -1.013572 -0.035248 0.664720 0.024 Uiso calc 1 . .
    C C5 -1.3567(5) 0.2311(3) 0.61188(11) 0.0186(5) Uani d 1 . .
    H H5 -1.490918 0.285355 0.621850 0.022 Uiso calc 1 . .
    C C1 -1.0382(5) 0.1795(3) 0.54418(11) 0.0169(5) Uani d 1 . .
    C C8 -0.6485(4) 0.3140(3) 0.42096(11) 0.0159(5) Uani d 1 . .
    H H8 -0.697304 0.256542 0.395425 0.019 Uiso calc 1 . .
    C C11 -0.1211(4) 0.5154(3) 0.34965(11) 0.0160(5) Uani d 1 . .
    H H11 -0.117004 0.575513 0.377070 0.019 Uiso calc 1 . .
    C C2 -0.9519(5) 0.0700(3) 0.58382(11) 0.0177(5) Uani d 1 . .
    C C17 0.5323(5) 0.5294(3) 0.15377(11) 0.0180(5) Uani d 1 . .
    H H17A 0.429058 0.523176 0.122165 0.022 Uiso calc 1 . .
    H H17B 0.620095 0.439804 0.162346 0.022 Uiso calc 1 . .
    C C6 -1.2378(5) 0.2615(3) 0.55788(11) 0.0189(5) Uani d 1 . .
    H H6 -1.292326 0.336328 0.531272 0.023 Uiso calc 1 . .
    C C15 -0.2948(5) 0.3201(3) 0.31520(11) 0.0174(5) Uani d 1 . .
    H H15 -0.409570 0.250043 0.318702 0.021 Uiso calc 1 . .
    C C16 0.3751(5) 0.5544(3) 0.20594(11) 0.0184(5) Uani d 1 . .
    H H16A 0.473556 0.551762 0.239077 0.022 Uiso calc 1 . .
    H H16B 0.292172 0.645838 0.198952 0.022 Uiso calc 1 . .
    C C18 0.7136(5) 0.6456(3) 0.13518(11) 0.0186(5) Uani d 1 . .
    H H18A 0.813274 0.654416 0.167141 0.022 Uiso calc 1 . .
    H H18B 0.626185 0.734666 0.124933 0.022 Uiso calc 1 . .
    C C9 -0.4608(4) 0.3998(3) 0.40721(10) 0.0153(5) Uani d 1 . .
    H H9 -0.432562 0.460077 0.433465 0.018 Uiso calc 1 . .
    C C19 0.8772(5) 0.6149(3) 0.08386(11) 0.0182(5) Uani d 1 . .
    H H19A 0.971302 0.528723 0.095216 0.022 Uiso calc 1 . .
    H H19B 0.775702 0.598798 0.053172 0.022 Uiso calc 1 . .
    C C23 1.5469(5) 0.7803(3) -0.06600(11) 0.0187(5) Uani d 1 . .
    H H23A 1.640127 0.694139 -0.054020 0.022 Uiso calc 1 . .
    H H23B 1.443821 0.762871 -0.096192 0.022 Uiso calc 1 . .
    C C20 1.0514(5) 0.7326(3) 0.06060(11) 0.0185(5) Uani d 1 . .
    H H20A 1.154647 0.748415 0.091027 0.022 Uiso calc 1 . .
    H H20B 0.958141 0.819163 0.049260 0.022 Uiso calc 1 . .
    C C14 -0.1262(5) 0.3332(3) 0.26937(11) 0.0183(5) Uani d 1 . .
    H H14 -0.125992 0.270754 0.242746 0.022 Uiso calc 1 . .
    C C21 1.2113(5) 0.6993(3) 0.00905(11) 0.0184(5) Uani d 1 . .
    H H21A 1.304137 0.612633 0.020503 0.022 Uiso calc 1 . .
    H H21B 1.107613 0.683149 -0.021230 0.022 Uiso calc 1 . .
    C C25 1.8825(5) 0.8593(3) -0.14085(12) 0.0217(6) Uani d 1 . .
    H H25A 1.780445 0.842081 -0.171282 0.026 Uiso calc 1 . .
    H H25B 1.974251 0.772814 -0.128449 0.026 Uiso calc 1 . .
    C C24 1.7217(5) 0.8967(3) -0.09043(11) 0.0189(5) Uani d 1 . .
    H H24A 1.628795 0.982639 -0.102987 0.023 Uiso calc 1 . .
    H H24B 1.823950 0.915000 -0.060221 0.023 Uiso calc 1 . .
    C C22 1.3861(5) 0.8153(3) -0.01485(11) 0.0189(5) Uani d 1 . .
    H H22A 1.488999 0.832089 0.015483 0.023 Uiso calc 1 . .
    H H22B 1.293413 0.901732 -0.026726 0.023 Uiso calc 1 . .
    C C26 2.0588(6) 0.9755(3) -0.16466(13) 0.0295(7) Uani d 1 . .
    H H26A 2.157249 0.946694 -0.195930 0.044 Uiso calc 1 . .
    H H26B 2.161360 0.992456 -0.134811 0.044 Uiso calc 1 . .
    H H26C 1.968879 1.060577 -0.178209 0.044 Uiso calc 1 . .
loop_
    _atom_site_aniso_label
    _atom_site_aniso_U_11
    _atom_site_aniso_U_22
    _atom_site_aniso_U_33
    _atom_site_aniso_U_12
    _atom_site_aniso_U_13
    _atom_site_aniso_U_23
    Br1 0.03308(17) 0.03720(19) 0.01798(14) -0.00773(13) 0.01127(11) 0.00119(11)
    Cl1 0.0175(3) 0.0268(4) 0.0378(4) 0.0014(3) 0.0032(3) -0.0148(3)
    O2 0.0206(9) 0.0218(10) 0.0197(9) -0.0075(8) 0.0081(7) -0.0078(8)
    O3 0.0223(9) 0.0216(10) 0.0170(9) -0.0089(8) 0.0112(7) -0.0049(7)
    O1 0.0266(10) 0.0254(10) 0.0166(9) -0.0153(8) 0.0099(8) -0.0076(8)
    C4 0.0214(12) 0.0197(13) 0.0129(11) -0.0079(10) 0.0054(9) -0.0020(9)
    C10 0.0142(11) 0.0148(12) 0.0133(11) -0.0002(9) 0.0035(9) 0.0004(9)
    C12 0.0159(11) 0.0174(12) 0.0194(12) -0.0053(10) 0.0035(10) -0.0034(10)
    C13 0.0156(11) 0.0175(12) 0.0131(11) -0.0010(10) 0.0042(9) -0.0008(9)
    C7 0.0107(10) 0.0150(12) 0.0183(12) -0.0017(9) 0.0005(9) -0.0014(9)
    C3 0.0218(12) 0.0174(13) 0.0187(12) -0.0033(10) -0.0010(10) 0.0011(10)
    C5 0.0163(11) 0.0194(13) 0.0199(12) -0.0019(10) 0.0038(10) -0.0031(10)
    C1 0.0172(11) 0.0185(12) 0.0155(12) -0.0089(10) 0.0054(9) -0.0043(10)
    C8 0.0157(11) 0.0181(12) 0.0140(11) -0.0012(10) 0.0015(9) -0.0033(9)
    C11 0.0156(11) 0.0163(12) 0.0163(11) -0.0001(10) 0.0023(9) -0.0042(9)
    C2 0.0146(11) 0.0162(12) 0.0232(13) -0.0027(10) 0.0024(10) -0.0065(10)
    C17 0.0177(11) 0.0213(13) 0.0146(11) -0.0040(10) 0.0050(9) -0.0028(10)
    C6 0.0204(12) 0.0171(12) 0.0176(12) -0.0038(10) 0.0012(10) 0.0029(10)
    C15 0.0201(12) 0.0158(12) 0.0162(12) -0.0058(10) 0.0034(10) -0.0017(9)
    C16 0.0193(12) 0.0185(13) 0.0173(12) -0.0060(10) 0.0054(10) -0.0031(10)
    C18 0.0167(11) 0.0202(13) 0.0185(12) -0.0050(10) 0.0067(10) -0.0030(10)
    C9 0.0150(11) 0.0157(12) 0.0143(11) -0.0001(9) 0.0021(9) -0.0007(9)
    C19 0.0176(11) 0.0201(13) 0.0167(12) -0.0038(10) 0.0064(10) -0.0036(10)
    C23 0.0184(12) 0.0169(12) 0.0203(13) -0.0034(10) 0.0068(10) -0.0032(10)
    C20 0.0148(11) 0.0191(13) 0.0213(13) -0.0045(10) 0.0059(10) -0.0038(10)
    C14 0.0224(12) 0.0167(12) 0.0161(12) -0.0056(10) 0.0055(10) -0.0047(10)
    C21 0.0173(11) 0.0181(13) 0.0194(12) -0.0046(10) 0.0071(10) -0.0037(10)
    C25 0.0227(13) 0.0212(13) 0.0208(13) -0.0072(11) 0.0102(10) -0.0039(10)
    C24 0.0183(12) 0.0188(13) 0.0197(12) -0.0054(10) 0.0058(10) -0.0041(10)
    C22 0.0182(12) 0.0194(13) 0.0189(12) -0.0050(10) 0.0064(10) -0.0040(10)
    C26 0.0307(15) 0.0310(16) 0.0262(14) -0.0122(13) 0.0154(12) -0.0054(12)
_geom_special_details
;
 All esds (except the esd in the dihedral angle between two l.s. planes)
 are estimated using the full covariance matrix.  The cell esds are taken
 into account individually in the estimation of esds in distances, angles
 and torsion angles; correlations between esds in cell parameters are only
 used when they are defined by crystal symmetry.  An approximate (isotropic)
 treatment of cell esds is used for estimating esds involving l.s. planes.
;
loop_
    _geom_bond_atom_site_label_1
    _geom_bond_atom_site_label_2
    _geom_bond_site_symmetry_2
    _geom_bond_distance
    _geom_bond_publ_flag
    Br1 C4 . 1.902(2) ?
    Cl1 C2 . 1.724(3) ?
    O2 C7 . 1.201(3) ?
    O3 C13 . 1.361(3) ?
    O3 C16 . 1.435(3) ?
    O1 C7 . 1.370(3) ?
    O1 C1 . 1.392(3) ?
    C4 C5 . 1.376(4) ?
    C4 C3 . 1.381(4) ?
    C10 C11 . 1.395(3) ?
    C10 C15 . 1.402(3) ?
    C10 C9 . 1.456(3) ?
    C12 C13 . 1.388(4) ?
    C12 C11 . 1.393(3) ?
    C12 H12 . 0.9300 ?
    C13 C14 . 1.401(3) ?
    C7 C8 . 1.464(3) ?
    C3 C2 . 1.391(4) ?
    C3 H3 . 0.9300 ?
    C5 C6 . 1.393(3) ?
    C5 H5 . 0.9300 ?
    C1 C6 . 1.383(4) ?
    C1 C2 . 1.383(4) ?
    C8 C9 . 1.339(3) ?
    C8 H8 . 0.9300 ?
    C11 H11 . 0.9300 ?
    C17 C16 . 1.510(3) ?
    C17 C18 . 1.521(3) ?
    C17 H17A . 0.9700 ?
    C17 H17B . 0.9700 ?
    C6 H6 . 0.9300 ?
    C15 C14 . 1.380(3) ?
    C15 H15 . 0.9300 ?
    C16 H16A . 0.9700 ?
    C16 H16B . 0.9700 ?
    C18 C19 . 1.527(3) ?
    C18 H18A . 0.9700 ?
    C18 H18B . 0.9700 ?
    C9 H9 . 0.9300 ?
    C19 C20 . 1.525(3) ?
    C19 H19A . 0.9700 ?
    C19 H19B . 0.9700 ?
    C23 C24 . 1.524(3) ?
    C23 C22 . 1.529(3) ?
    C23 H23A . 0.9700 ?
    C23 H23B . 0.9700 ?
    C20 C21 . 1.529(3) ?
    C20 H20A . 0.9700 ?
    C20 H20B . 0.9700 ?
    C14 H14 . 0.9300 ?
    C21 C22 . 1.519(3) ?
    C21 H21A . 0.9700 ?
    C21 H21B . 0.9700 ?
    C25 C24 . 1.523(3) ?
    C25 C26 . 1.526(4) ?
    C25 H25A . 0.9700 ?
    C25 H25B . 0.9700 ?
    C24 H24A . 0.9700 ?
    C24 H24B . 0.9700 ?
    C22 H22A . 0.9700 ?
    C22 H22B . 0.9700 ?
    C26 H26A . 0.9600 ?
    C26 H26B . 0.9600 ?
    C26 H26C . 0.9600 ?
loop_
    _geom_angle_atom_site_label_1
    _geom_angle_atom_site_label_2
    _geom_angle_atom_site_label_3
    _geom_angle_site_symmetry_1
    _geom_angle_site_symmetry_3
    _geom_angle
    _geom_angle_publ_flag
    C13 O3 C16 . . 117.9(2) ?
    C7 O1 C1 . . 116.30(19) ?
    C5 C4 C3 . . 122.6(2) ?
    C5 C4 Br1 . . 118.51(19) ?
    C3 C4 Br1 . . 118.9(2) ?
    C11 C10 C15 . . 118.0(2) ?
    C11 C10 C9 . . 118.2(2) ?
    C15 C10 C9 . . 123.8(2) ?
    C13 C12 C11 . . 119.1(2) ?
    C13 C12 H12 . . 120.5 ?
    C11 C12 H12 . . 120.5 ?
    O3 C13 C12 . . 124.5(2) ?
    O3 C13 C14 . . 115.6(2) ?
    C12 C13 C14 . . 119.8(2) ?
    O2 C7 O1 . . 121.8(2) ?
    O2 C7 C8 . . 127.6(2) ?
    O1 C7 C8 . . 110.5(2) ?
    C4 C3 C2 . . 118.1(2) ?
    C4 C3 H3 . . 120.9 ?
    C2 C3 H3 . . 120.9 ?
    C4 C5 C6 . . 118.8(2) ?
    C4 C5 H5 . . 120.6 ?
    C6 C5 H5 . . 120.6 ?
    C6 C1 C2 . . 120.9(2) ?
    C6 C1 O1 . . 120.4(2) ?
    C2 C1 O1 . . 118.7(2) ?
    C9 C8 C7 . . 118.1(2) ?
    C9 C8 H8 . . 120.9 ?
    C7 C8 H8 . . 120.9 ?
    C12 C11 C10 . . 121.9(2) ?
    C12 C11 H11 . . 119.0 ?
    C10 C11 H11 . . 119.0 ?
    C1 C2 C3 . . 120.2(2) ?
    C1 C2 Cl1 . . 120.1(2) ?
    C3 C2 Cl1 . . 119.8(2) ?
    C16 C17 C18 . . 112.7(2) ?
    C16 C17 H17A . . 109.1 ?
    C18 C17 H17A . . 109.1 ?
    C16 C17 H17B . . 109.1 ?
    C18 C17 H17B . . 109.1 ?
    H17A C17 H17B . . 107.8 ?
    C1 C6 C5 . . 119.5(2) ?
    C1 C6 H6 . . 120.3 ?
    C5 C6 H6 . . 120.3 ?
    C14 C15 C10 . . 120.8(2) ?
    C14 C15 H15 . . 119.6 ?
    C10 C15 H15 . . 119.6 ?
    O3 C16 C17 . . 106.8(2) ?
    O3 C16 H16A . . 110.4 ?
    C17 C16 H16A . . 110.4 ?
    O3 C16 H16B . . 110.4 ?
    C17 C16 H16B . . 110.4 ?
    H16A C16 H16B . . 108.6 ?
    C17 C18 C19 . . 111.7(2) ?
    C17 C18 H18A . . 109.3 ?
    C19 C18 H18A . . 109.3 ?
    C17 C18 H18B . . 109.3 ?
    C19 C18 H18B . . 109.3 ?
    H18A C18 H18B . . 107.9 ?
    C8 C9 C10 . . 128.5(2) ?
    C8 C9 H9 . . 115.7 ?
    C10 C9 H9 . . 115.7 ?
    C20 C19 C18 . . 114.1(2) ?
    C20 C19 H19A . . 108.7 ?
    C18 C19 H19A . . 108.7 ?
    C20 C19 H19B . . 108.7 ?
    C18 C19 H19B . . 108.7 ?
    H19A C19 H19B . . 107.6 ?
    C24 C23 C22 . . 113.6(2) ?
    C24 C23 H23A . . 108.8 ?
    C22 C23 H23A . . 108.8 ?
    C24 C23 H23B . . 108.8 ?
    C22 C23 H23B . . 108.8 ?
    H23A C23 H23B . . 107.7 ?
    C19 C20 C21 . . 112.8(2) ?
    C19 C20 H20A . . 109.0 ?
    C21 C20 H20A . . 109.0 ?
    C19 C20 H20B . . 109.0 ?
    C21 C20 H20B . . 109.0 ?
    H20A C20 H20B . . 107.8 ?
    C15 C14 C13 . . 120.4(2) ?
    C15 C14 H14 . . 119.8 ?
    C13 C14 H14 . . 119.8 ?
    C22 C21 C20 . . 113.7(2) ?
    C22 C21 H21A . . 108.8 ?
    C20 C21 H21A . . 108.8 ?
    C22 C21 H21B . . 108.8 ?
    C20 C21 H21B . . 108.8 ?
    H21A C21 H21B . . 107.7 ?
    C24 C25 C26 . . 112.6(2) ?
    C24 C25 H25A . . 109.1 ?
    C26 C25 H25A . . 109.1 ?
    C24 C25 H25B . . 109.1 ?
    C26 C25 H25B . . 109.1 ?
    H25A C25 H25B . . 107.8 ?
    C25 C24 C23 . . 112.9(2) ?
    C25 C24 H24A . . 109.0 ?
    C23 C24 H24A . . 109.0 ?
    C25 C24 H24B . . 109.0 ?
    C23 C24 H24B . . 109.0 ?
    H24A C24 H24B . . 107.8 ?
    C21 C22 C23 . . 113.3(2) ?
    C21 C22 H22A . . 108.9 ?
    C23 C22 H22A . . 108.9 ?
    C21 C22 H22B . . 108.9 ?
    C23 C22 H22B . . 108.9 ?
    H22A C22 H22B . . 107.7 ?
    C25 C26 H26A . . 109.5 ?
    C25 C26 H26B . . 109.5 ?
    H26A C26 H26B . . 109.5 ?
    C25 C26 H26C . . 109.5 ?
    H26A C26 H26C . . 109.5 ?
    H26B C26 H26C . . 109.5 ?
loop_
    _geom_torsion_atom_site_label_1
    _geom_torsion_atom_site_label_2
    _geom_torsion_atom_site_label_3
    _geom_torsion_atom_site_label_4
    _geom_torsion_site_symmetry_1
    _geom_torsion_site_symmetry_2
    _geom_torsion_site_symmetry_3
    _geom_torsion_site_symmetry_4
    _geom_torsion
    _geom_torsion_publ_flag
    C16 O3 C13 C12 . . . . -3.1(4) ?
    C16 O3 C13 C14 . . . . 177.7(2) ?
    C11 C12 C13 O3 . . . . -178.6(2) ?
    C11 C12 C13 C14 . . . . 0.5(4) ?
    C1 O1 C7 O2 . . . . -5.4(4) ?
    C1 O1 C7 C8 . . . . 173.1(2) ?
    C5 C4 C3 C2 . . . . -1.4(4) ?
    Br1 C4 C3 C2 . . . . 178.0(2) ?
    C3 C4 C5 C6 . . . . 1.7(4) ?
    Br1 C4 C5 C6 . . . . -177.7(2) ?
    C7 O1 C1 C6 . . . . 78.9(3) ?
    C7 O1 C1 C2 . . . . -104.1(3) ?
    O2 C7 C8 C9 . . . . 10.5(4) ?
    O1 C7 C8 C9 . . . . -167.9(2) ?
    C13 C12 C11 C10 . . . . -1.6(4) ?
    C15 C10 C11 C12 . . . . 1.1(4) ?
    C9 C10 C11 C12 . . . . 179.0(2) ?
    C6 C1 C2 C3 . . . . 1.8(4) ?
    O1 C1 C2 C3 . . . . -175.3(2) ?
    C6 C1 C2 Cl1 . . . . -177.6(2) ?
    O1 C1 C2 Cl1 . . . . 5.4(3) ?
    C4 C3 C2 C1 . . . . -0.3(4) ?
    C4 C3 C2 Cl1 . . . . 179.0(2) ?
    C2 C1 C6 C5 . . . . -1.5(4) ?
    O1 C1 C6 C5 . . . . 175.5(2) ?
    C4 C5 C6 C1 . . . . -0.2(4) ?
    C11 C10 C15 C14 . . . . 0.4(4) ?
    C9 C10 C15 C14 . . . . -177.4(2) ?
    C13 O3 C16 C17 . . . . 177.4(2) ?
    C18 C17 C16 O3 . . . . 175.7(2) ?
    C16 C17 C18 C19 . . . . 177.7(2) ?
    C7 C8 C9 C10 . . . . 174.4(2) ?
    C11 C10 C9 C8 . . . . 175.9(3) ?
    C15 C10 C9 C8 . . . . -6.3(4) ?
    C17 C18 C19 C20 . . . . 176.0(2) ?
    C18 C19 C20 C21 . . . . -179.6(2) ?
    C10 C15 C14 C13 . . . . -1.4(4) ?
    O3 C13 C14 C15 . . . . -179.9(2) ?
    C12 C13 C14 C15 . . . . 0.9(4) ?
    C19 C20 C21 C22 . . . . 179.9(2) ?
    C26 C25 C24 C23 . . . . -179.4(2) ?
    C22 C23 C24 C25 . . . . 179.3(2) ?
    C20 C21 C22 C23 . . . . 179.4(2) ?
    C24 C23 C22 C21 . . . . 179.6(2) ?
loop_
    _geom_hbond_atom_site_label_D
    _geom_hbond_atom_site_label_H
    _geom_hbond_atom_site_label_A
    _geom_hbond_site_symmetry_A
    _geom_hbond_distance_DH
    _geom_hbond_distance_HA
    _geom_hbond_distance_DA
    _geom_hbond_angle_DHA
    _geom_hbond_publ_flag
    C9 H9 O2 2_466 0.93 2.35 3.248(3) 163.7 yes
    C16 H16A Cg2 1_655 0.97 2.95 3.824(3) 150 yes
_shelx_space_group_comment
;
The symmetry employed for this shelxl refinement is uniquely defined
by the following loop, which should always be used as a source of
symmetry information in preference to the above space-group names.
They are only intended as comments.
;
_shelx_estimated_absorpt_T_min     0.641
_shelx_estimated_absorpt_T_max     0.714
_shelx_hkl_file
;
  -1   0   0  178.08   10.50
  -1   0   0  172.78   10.50
  -1   0   0  215.98   11.00
   1   0   0  170.18   10.40
   1   0   0  162.18   10.40
  -2   0   0   70.49    5.00
  -2   0   0   73.69    5.10
  -2   0   0   86.49    6.30
   2   0   0   70.69    5.00
   2   0   0   67.09    5.00
   2   0   0   68.09    5.30
  -3   0   0   66.89    6.00
  -3   0   0   89.89    7.80
  -3   0   0   75.19    6.10
   3   0   0   74.49    6.60
   3   0   0   77.59    6.70
  -4   0   0  154.48   11.40
  -4   0   0  150.88   11.40
  -4   0   0  190.08   14.40
   4   0   0  176.68   12.70
   4   0   0  164.88   12.60
  -5   0   0  169.78   14.80
  -5   0   0  120.49   10.90
  -5   0   0  120.19   10.80
   5   0   0  134.39   12.50
   5   0   0  143.19   12.70
  -6   0   0  136.99   12.30
  -6   0   0  138.99   12.00
   6   0   0  139.49   14.30
   6   0   0  134.89   15.10
   6   0   0  104.99   13.90
  -7   0   0   28.20    7.20
   7   0   0    4.90    8.90
   7   0   0   24.80    8.90
   7   0   0   19.80    8.20
   7  -1   0    8.20    8.10
   7  -1   0    9.60    8.30
   7  -1   0   24.50   10.20
  -7   1   0   19.50    6.20
  -7   1   0   19.10    7.20
   6  -1   0   18.90    7.60
   6  -1   0   27.20    8.10
  -6   1   0   23.50    6.30
  -6   1   0   21.40    6.00
   5  -1   0  116.39   11.90
   5  -1   0  111.09   11.10
  -5   1   0  111.39    9.90
  -5   1   0  105.49    9.90
   4  -1   0   64.79    7.10
  -4   1   0   59.99    6.20
  -4   1   0   59.09    6.40
   3  -1   0    4.40    2.80
   3  -1   0    7.80    1.90
   3  -1   0    9.80    3.50
  -3   1   0    3.10    2.00
  -3   1   0    4.70    2.30
   2  -1   0 2243.28  120.99
   2  -1   0 2272.37  120.69
   2  -1   0 2137.09  120.89
  -2   1   0 2110.39  120.99
  -2   1   0 2050.29  120.89
  -2   1   0 2037.40  120.69
   1  -1   0 1425.56   75.69
   1  -1   0 1354.96   75.39
   1  -1   0 1340.57   75.59
  -1   1   0 1295.67   75.59
  -1   1   0 1346.77   75.69
  -1   1   0 1279.97   75.39
  -1  -1   0   62.89    5.20
  -1  -1   0   65.49    4.00
  -1  -1   0   57.59    4.10
   1   1   0   58.39    4.80
   1   1   0   62.99    4.00
   1   1   0   58.89    3.90
   1   1   0   63.49    4.10
  -2  -1   0    5.30    1.70
  -2  -1   0    5.60    3.00
  -2  -1   0    7.10    1.50
   2   1   0    7.10    1.40
   2   1   0    7.40    2.70
   2   1   0    6.70    1.70
   2   1   0    6.50    1.60
  -3  -1   0  452.95   27.30
  -3  -1   0  516.95   29.10
  -3  -1   0  424.96   27.00
   3   1   0  457.05   27.50
  -4  -1   0   19.60    4.00
  -4  -1   0   30.50    7.20
  -4  -1   0   25.30    3.80
   4   1   0   19.20    5.30
   4   1   0   15.20    4.20
  -5  -1   0    4.30    4.10
  -5  -1   0   -2.20    6.10
  -5  -1   0    5.10    3.40
   5   1   0    2.40    4.70
   5   1   0    2.70    5.40
   5   1   0   -3.50    5.00
  -6  -1   0   64.89   12.40
  -6  -1   0   55.79    7.90
   6   1   0   48.70    9.10
   6   1   0   51.69    9.40
   6   1   0   44.80    9.40
  -7  -1   0  144.59   14.00
   7   1   0  126.69   15.60
   7   1   0  121.99   15.70
   7   1   0  116.59   15.10
   7  -2   0   26.00    8.50
   7  -2   0   22.50    9.10
   7  -2   0   30.70   10.10
  -7   2   0   37.70    8.30
  -7   2   0   22.70    7.20
   6  -2   0    5.40    7.50
   6  -2   0   14.10    6.70
  -6   2   0    4.90    5.10
  -6   2   0    4.50    5.10
   5  -2   0  340.07   22.20
   5  -2   0  353.06   23.50
  -5   2   0  314.77   21.80
  -5   2   0  321.47   21.20
   4  -2   0  338.17   20.00
  -4   2   0  285.17   19.60
  -4   2   0  295.97   19.10
   3  -2   0   44.30    4.10
   3  -2   0   53.39    5.30
   3  -2   0   53.39    6.10
  -3   2   0   49.50    5.00
  -3   2   0   51.29    5.00
  -3   2   0   51.39    4.60
   2  -2   0 1279.67   68.29
   2  -2   0 1117.59   67.49
  -2   2   0 1187.98   68.19
  -2   2   0 1187.98   67.69
  -2   2   0 1212.08   68.29
   1  -2   0 1197.88   69.19
   1  -2   0 1251.07   69.69
  -1   2   0 1192.78   69.29
  -1   2   0 1259.77   69.69
   0  -2   0 1224.58   69.79
   0  -2   0 1216.48   69.79
   0  -2   0 1159.08   70.59
   0   2   0 1330.47   69.79
   0   2   0 1290.27   69.79
   0   2   0 1217.58   70.69
  -1  -2   0  128.29    9.80
  -1  -2   0  143.39    8.50
  -1  -2   0  133.49    8.20
   1   2   0  143.99    8.10
   1   2   0  140.59    8.50
   1   2   0  132.69    8.40
   1   2   0  127.79    9.40
  -2  -2   0   18.10    4.60
  -2  -2   0   16.50    2.40
  -2  -2   0   22.90    2.90
   2   2   0   22.40    2.60
   2   2   0   21.80    4.50
   2   2   0   21.90    2.70
   2   2   0   17.50    2.20
   2   2   0   14.10    2.80
  -3  -2   0   32.90    6.80
  -3  -2   0   30.10    3.90
   3   2   0   32.00    4.10
   3   2   0   31.00    4.80
  -4  -2   0  109.29   11.90
  -4  -2   0  108.89    9.00
   4   2   0  118.89    9.40
   4   2   0  102.49   10.00
  -5  -2   0   32.90    9.00
  -5  -2   0   23.90    5.20
   5   2   0   32.10    6.80
   5   2   0   18.40    6.00
   5   2   0   25.00    7.20
  -6  -2   0   37.80   10.80
  -6  -2   0   15.10    6.10
   6   2   0   13.40    7.90
   6   2   0    5.30    8.60
   6   2   0   22.60    7.60
  -7  -2   0  110.79   12.70
  -7  -2   0   85.59   15.10
   7   2   0   77.49   12.10
   7   2   0   87.59   13.90
   7   2   0   68.09   13.10
   7  -3   0   10.90    9.30
   7  -3   0  -10.60    7.40
  -7   3   0   23.20    7.10
  -7   3   0   12.00    6.50
   6  -3   0  218.78   20.20
   6  -3   0  225.58   18.40
  -6   3   0  248.48   17.10
  -6   3   0  229.58   17.90
   5  -3   0  296.37   20.90
  -5   3   0  295.47   19.50
  -5   3   0  308.77   20.60
   4  -3   0  302.27   19.60
  -4   3   0  296.87   19.40
  -4   3   0  290.77   18.50
   3  -3   0  281.37   17.30
  -3   3   0  260.77   16.80
  -3   3   0  255.67   16.20
   2  -3   0  159.48   11.10
   1  -3   0   44.90    3.20
   1  -3   0   44.00    3.50
   1  -3   0   49.60    5.30
  -1   3   0   42.40    3.40
  -1   3   0   42.70    3.60
  -1   3   0   56.09    4.70
   0  -3   0  367.36   23.10
   0  -3   0  361.96   21.70
   0  -3   0  382.26   21.80
   0   3   0  415.46   21.80
   0   3   0  335.17   23.00
   0   3   0  406.56   21.80
  -1  -3   0   62.29    7.20
  -1  -3   0   77.89    5.30
  -1  -3   0   74.09    5.10
   1   3   0   82.69    5.50
   1   3   0   73.59    5.30
   1   3   0   81.69    5.10
   1   3   0   76.79    6.70
  -2  -3   0 4682.23  266.77
  -2  -3   0 4897.51  267.27
  -2  -3   0 4511.95  269.07
   2   3   0 4879.01  267.27
   2   3   0 5036.80  266.77
   2   3   0 4484.15  266.67
  -3  -3   0 1277.47   70.89
  -3  -3   0 1145.19   67.99
   3   3   0 1158.68   68.09
   3   3   0 1161.08   67.59
  -4  -3   0   71.09   10.90
  -4  -3   0   62.89    7.00
   4   3   0   67.89    7.40
   4   3   0   52.09    7.10
  -5  -3   0   27.90    8.90
  -5  -3   0   21.50    5.50
   5   3   0   15.50    5.60
   5   3   0   27.00    7.60
  -6  -3   0  198.08   15.20
  -6  -3   0  201.68   20.00
   6   3   0  176.48   17.50
   6   3   0  155.48   15.90
   6   3   0  186.38   17.50
  -7  -3   0  116.39   14.30
  -7  -3   0  110.29   16.90
   7   3   0   78.79   12.20
   7   3   0   78.29   14.50
   7   3   0   99.29   15.10
   6  -4   0  256.67   22.60
   6  -4   0  243.48   19.80
  -6   4   0  262.47   19.60
   5  -4   0  202.18   16.00
  -5   4   0  188.48   15.20
   4  -4   0  151.58   12.40
  -4   4   0  130.49   11.00
  -3   4   0   62.39    6.10
  -2   4   0   58.39    5.30
   1  -4   0  245.08   14.00
   1  -4   0  219.78   13.60
  -1   4   0  233.18   14.10
   0  -4   0   36.00    3.00
   0  -4   0   37.20    2.90
   0   4   0   33.70    2.90
   0   4   0   24.60    3.10
  -1  -4   0 1040.30   65.99
   1   4   0 1227.48   65.79
   1   4   0 1230.98   66.29
  -2  -4   0  554.94   31.20
  -2  -4   0  580.24   30.70
   2   4   0  510.55   30.50
   2   4   0  465.85   31.00
  -3  -4   0  859.81   49.10
  -3  -4   0  729.13   45.00
   3   4   0  740.73   45.20
   3   4   0  761.52   44.50
  -4  -4   0  329.27   24.90
  -4  -4   0  299.07   20.30
   4   4   0  318.57   21.20
   4   4   0  315.57   20.10
  -5  -4   0  319.17   21.00
   5   4   0  282.87   20.60
   5   4   0  329.57   22.90
  -6  -4   0  132.89   13.00
  -6  -4   0  135.99   17.80
   6   4   0  110.79   15.50
   6   4   0  112.49   13.30
  -7  -4   0    7.20   13.40
  -7  -4   0   31.20    8.30
   7   4   0   -5.20    9.20
   7   4   0    7.40   10.20
   7   4   0    4.00    8.00
   6  -5   0   55.39   10.40
  -6   5   0   64.29    9.20
   5  -5   0  108.69   12.30
  -5   5   0   92.39   10.80
   4  -5   0   31.00    7.00
  -4   5   0   16.40    4.30
  -2   5   0  139.79    9.80
   1  -5   0  114.19    6.70
  -1   5   0   81.49    7.00
  -1   5   0  107.49    7.20
   0  -5   0   59.99    7.90
   0  -5   0   38.50    3.50
   0  -5   0   40.20    4.10
   0   5   0   37.00    4.00
   0   5   0   39.00    3.70
  -1  -5   0 1229.38   66.59
  -1  -5   0  932.41   62.99
   1   5   0 1132.59   63.29
   1   5   0 1151.88   62.79
  -2  -5   0  705.43   37.30
   2   5   0  636.54   37.60
   2   5   0  586.94   36.80
  -3  -5   0  518.85   32.80
  -3  -5   0  569.04   37.50
   3   5   0  534.65   33.00
   3   5   0  566.64   32.20
  -4  -5   0   24.70    5.10
   4   5   0   24.30    6.40
  -5  -5   0   18.60    5.80
   5   5   0    7.60    8.10
  -6  -5   0   30.60   13.10
  -6  -5   0   19.70    7.20
   6   5   0   10.30    6.70
   6   5   0   19.00    9.70
   6  -6   0   52.19   10.90
  -6   6   0   64.19    9.60
   5  -6   0   21.40    8.00
  -5   6   0   24.70    6.30
   4  -6   0   65.29   10.20
  -4   6   0   52.29    7.40
  -3   6   0   14.40    3.90
   2  -6   0   38.50    7.80
  -2   6   0   22.90    3.90
   1  -6   0  149.39   13.10
  -1   6   0  145.09    9.90
  -1   6   0  146.49    9.90
   0  -6   0  302.57   22.20
   0   6   0  329.17   19.00
   0   6   0  310.77   18.80
  -1  -6   0  848.92   55.19
   1   6   0  912.51   50.99
   1   6   0  918.41   51.59
  -2  -6   0  536.45   36.80
  -2  -6   0  450.95   31.80
   2   6   0  554.74   30.80
   2   6   0  578.74   31.90
  -3  -6   0  234.48   22.80
   3   6   0  266.37   17.20
   3   6   0  241.08   15.90
  -4  -6   0  154.78   20.00
   4   6   0   99.89   10.70
   4   6   0  104.89   12.20
   5   6   0   89.59   10.70
   5   6   0   76.19   11.40
  -6  -6   0   27.60   15.10
   6   6   0    5.90    6.90
   6   6   0    7.90   10.10
   5  -7   0    3.00    7.20
  -5   7   0    6.50    5.60
   4  -7   0   74.49   11.20
  -4   7   0   55.49    7.80
   3  -7   0   91.39   11.80
  -3   7   0   79.39    8.40
   2  -7   0  441.26   28.60
  -2   7   0  391.76   25.40
  -1   7   0   75.09    6.30
  -1   7   0   62.89    6.60
   0  -7   0  223.68   17.80
   0   7   0  169.68   11.90
   0   7   0  183.68   12.30
   1   7   0  562.74   32.30
   1   7   0  547.55   32.80
  -2  -7   0  434.26   34.30
   2   7   0  483.05   28.30
   2   7   0  462.25   27.10
  -3  -7   0   84.49   15.70
   3   7   0   61.59    7.10
   3   7   0   65.29    8.20
   4   7   0  196.78   14.20
   4   7   0  180.98   16.40
  -5  -7   0   18.20   15.50
   5   7   0   14.50    6.10
   5   7   0   14.00    8.60
  -6  -7   0   10.70   15.00
   6   7   0   10.80    7.50
   6   7   0    7.60   11.00
   5  -8   0  144.49   16.00
  -5   8   0  122.49   13.90
   4  -8   0  118.19   14.80
  -4   8   0   88.19   10.30
   3  -8   0   47.20   10.40
  -3   8   0   40.50    6.30
   2  -8   0  196.88   16.50
  -2   8   0  122.99   11.30
  -2   8   0  173.78   11.90
  -1   8   0    6.70    3.70
   0   8   0  398.76   23.90
   0   8   0  386.76   23.70
  -1  -8   0  312.67   24.80
   1   8   0  261.47   16.70
   1   8   0  258.07   17.40
  -2  -8   0  114.49   18.20
   2   8   0  133.89   10.90
   2   8   0  115.69    8.70
  -3  -8   0   27.90   15.30
   3   8   0   22.10    6.80
   3   8   0   32.50    4.60
  -4  -8   0  248.28   29.70
   4   8   0  168.28   17.20
   4   8   0  180.78   13.40
  -5  -8   0   37.80   17.10
   5   8   0   27.00    6.70
   5   8   0   31.10   10.00
   4  -9   0  231.48   21.30
  -4   9   0  208.38   17.10
   3  -9   0  136.69   16.20
  -3   9   0  129.39   11.80
   2  -9   0  206.58   19.10
  -2   9   0  162.88   13.10
  -1   9   0   10.90    4.30
  -1   9   0   22.30    4.10
   0  -9   0   19.10   10.80
   0   9   0    3.40    2.90
   0   9   0    4.80    3.80
  -1  -9   0   12.90   11.10
   1   9   0   15.80    4.80
   1   9   0   13.90    3.30
  -2  -9   0   -5.40   13.10
   2   9   0    4.70    5.60
   2   9   0    8.00    3.30
  -3  -9   0   37.10   15.90
   3   9   0   20.00    3.90
   3   9   0   24.90    7.20
  -4  -9   0  290.27   34.60
   4   9   0  286.17   18.20
   4   9   0  265.27   22.10
  -5  -9   0    2.80   19.00
   5   9   0   11.60    9.50
   5   9   0   -2.00    5.20
   4 -10   0   95.19   15.80
  -4  10   0   98.79   11.60
   3 -10   0   47.40   12.50
  -3  10   0   43.80    7.30
   2 -10   0   52.39   13.30
  -2  10   0   44.10    6.80
   1 -10   0   57.69   14.90
  -1  10   0   51.69    6.50
  -1  10   0   57.19    7.40
   0  10   0    8.10    4.00
   0  10   0   12.90    3.60
  -1 -10   0   11.30   13.90
   1  10   0    3.00    4.80
   1  10   0    3.50    2.90
  -2 -10   0    7.70   15.30
   2  10   0    6.50    3.30
   2  10   0    6.40    5.80
  -3 -10   0  223.38   29.20
   3  10   0  164.68   12.00
   3  10   0  159.78   15.70
  -4 -10   0  277.27   36.80
   4  10   0  261.77   22.40
   3 -11   0   34.80   13.20
  -3  11   0   29.70    6.50
   2 -11   0   48.20   14.50
   1 -11   0   12.60   13.60
  -1  11   0    1.70    4.50
  -1  11   0    0.90    4.00
   0 -11   0   -0.50   13.30
   0  11   0    7.20    4.80
   0  11   0    2.20    3.30
  -1 -11   0   14.60   15.90
   1  11   0    6.00    5.10
   1  11   0   -2.80    3.10
  -2 -11   0  138.49   25.00
   2  11   0   94.09    8.30
   2  11   0  106.79   11.80
  -3 -11   0   79.39   22.40
   3  11   0   58.09    9.80
   3  11   0   75.49    7.60
   2 -12   0   28.80   15.80
   1 -12   0   84.09   19.80
  -1  12   0   68.59    8.70
  -1  12   0   73.39    9.20
   0 -12   0   32.80   16.90
   0  12   0    5.00    5.20
   0  12   0    4.70    3.80
  -1 -12   0   67.89   20.30
   1  12   0    6.90    5.70
  -2 -12   0   67.99   23.30
   2  12   0   37.60    4.90
   2  12   0   26.50    7.80
   2  12  -1   -4.70    3.40
   2  12  -1    2.50    6.50
  -2 -12   1    8.00   19.70
   1  12  -1   35.60    5.60
   1  12  -1   36.50    7.30
  -1 -12   1   72.29   21.60
   0  12  -1    3.10    4.10
   0  12  -1    4.10    5.30
   0 -12   1    9.10   15.90
  -1  12  -1   71.19    8.60
  -1  12  -1   51.09    7.40
   1 -12   1   98.59   20.80
   2 -12   1   43.90   16.90
   3  11  -1   43.50    9.30
   3  11  -1   59.39    6.40
  -3 -11   1   28.40   21.00
   2  11  -1    0.00    2.80
   2  11  -1   -6.70    5.50
  -2 -11   1    7.80   17.80
   1  11  -1   77.99    7.90
   1  11  -1   98.59   10.30
  -1 -11   1   90.59   20.90
   0  11  -1  149.69   12.30
   0  11  -1  150.28   11.90
   0 -11   1  178.18   24.50
  -1  11  -1  235.68   17.20
  -1  11  -1  247.58   16.80
   1 -11   1  240.98   26.10
  -2  11  -1    9.50    4.80
   2 -11   1   25.70   13.80
  -3  11  -1   13.10    5.20
   3 -11   1   17.30   12.50
   4  10  -1   33.70    5.40
   4  10  -1   23.70   10.50
  -4 -10   1   59.59   22.60
   3  10  -1   58.69    9.70
   3  10  -1   53.09    6.60
  -3 -10   1   24.00   16.90
   2  10  -1   96.69    8.30
   2  10  -1   86.09   10.70
  -2 -10   1   86.49   20.80
   1  10  -1  201.78   14.00
   1  10  -1  215.28   15.10
  -1 -10   1  206.68   25.00
   0  10  -1  372.46   23.10
   0  10  -1  360.76   23.00
  -1  10  -1   23.00    5.60
  -1  10  -1   12.90    4.30
   1 -10   1   22.40   11.80
  -2  10  -1   13.90    4.90
   2 -10   1   33.20   12.10
  -3  10  -1   -2.70    4.40
   3 -10   1   11.90   10.90
  -4  10  -1   48.00    8.20
   4 -10   1   59.79   13.10
   5   9  -1   -4.90   10.00
   5   9  -1    9.30    5.50
  -5  -9   1   17.90   20.30
   4   9  -1   25.70    5.10
   4   9  -1   14.20    9.10
  -4  -9   1   60.19   21.80
   3   9  -1   66.79    9.70
   3   9  -1   63.89    6.90
  -3  -9   1   61.19   19.10
   2   9  -1  161.48   13.60
   2   9  -1  162.98   11.40
  -2  -9   1  157.08   24.30
   1   9  -1  377.66   23.90
   1   9  -1  386.16   23.30
  -1  -9   1  385.16   32.10
   0   9  -1   48.10    6.00
   0   9  -1   55.29    6.40
   0  -9   1   51.39   13.50
  -1   9  -1    3.40    3.10
  -1   9  -1    2.90    3.90
  -2   9  -1   33.10    5.60
   2  -9   1   38.10   10.60
  -3   9  -1   65.69    8.60
   3  -9   1   72.49   13.40
  -4   9  -1   44.10    7.80
   5   8  -1   81.49   12.20
   5   8  -1   69.89    9.00
  -5  -8   1   87.49   21.70
   4   8  -1   37.70    9.00
   4   8  -1   46.00    6.40
   3   8  -1  134.99   13.50
   3   8  -1  131.49   10.40
  -3  -8   1  182.58   24.10
   2   8  -1  385.86   23.10
   2   8  -1  397.46   24.50
  -2  -8   1  362.26   31.30
   1   8  -1  170.98   11.20
   1   8  -1  156.88   11.80
   0   8  -1  478.65   29.50
   0   8  -1  494.35   29.50
   0  -8   1  521.55   34.70
  -1   8  -1   13.60    4.00
  -1   8  -1   11.50    3.40
   1  -8   1   33.00    9.30
  -2   8  -1   63.49    7.30
   2  -8   1   81.19   12.40
  -3   8  -1  155.88   13.30
   3  -8   1  186.98   17.10
  -4   8  -1    6.60    4.60
   4  -8   1   22.10    9.40
  -5   8  -1    6.90    5.70
   5  -8   1   20.50    9.40
   6   7  -1   51.39   12.40
   6   7  -1   35.20    8.80
  -6  -7   1   46.10   18.20
   5   7  -1   93.49   12.30
   5   7  -1   82.19    9.80
  -5  -7   1   93.09   18.70
   4   7  -1    9.40    7.20
   3   7  -1   99.99   11.00
   3   7  -1  103.79    9.30
  -3  -7   1  150.18   19.80
   2   7  -1  334.47   22.50
   2   7  -1  357.26   21.40
  -2  -7   1  390.26   29.30
   1   7  -1  163.08   11.60
   1   7  -1  149.49   10.80
  -1  -7   1  211.68   18.20
   0   7  -1  108.69    8.20
   0   7  -1  110.69    8.00
   0  -7   1  109.39   13.10
  -1   7  -1   42.90    5.10
  -1   7  -1   38.60    5.00
   1  -7   1   38.10    8.80
  -2   7  -1  246.78   17.90
   2  -7   1  318.57   21.60
  -3   7  -1   18.50    4.70
   3  -7   1   20.80    7.90
  -4   7  -1   35.20    6.20
   4  -7   1   41.00    9.50
  -5   7  -1   93.09   11.30
   5  -7   1   90.79   13.00
   6   6  -1   81.89   12.90
   6   6  -1   49.70    9.40
  -6  -6   1   64.39   17.20
   5   6  -1   28.50    9.40
   5   6  -1   39.30    7.40
  -5  -6   1   35.70    7.60
  -5  -6   1   57.19   16.00
   4   6  -1  225.08   16.90
   4   6  -1  204.98   15.70
  -4  -6   1  245.18   24.70
  -4  -6   1  196.18   15.70
   3   6  -1  207.38   14.80
   3   6  -1  193.48   13.70
   2   6  -1  436.86   25.40
   2   6  -1  423.86   26.20
   1   6  -1 1095.89   64.79
   1   6  -1 1114.69   64.39
  -1  -6   1 1197.78   68.79
   0   6  -1   27.60    3.60
   0   6  -1   25.60    3.30
   0  -6   1   21.90    7.00
  -1   6  -1  215.18   13.30
  -1   6  -1  196.48   13.10
   1  -6   1  213.28   16.40
  -2   6  -1  122.09    9.20
   2  -6   1  116.89   12.40
  -3   6  -1   92.39    8.80
   3  -6   1  102.09   11.50
  -4   6  -1    8.20    4.40
   4  -6   1   22.60    7.80
  -5   6  -1   31.50    6.80
   5  -6   1   25.20    8.60
  -6   6  -1   82.79   10.80
   6  -6   1   82.19   12.90
   6   5  -1  157.18   18.10
   6   5  -1  123.99   14.30
  -6  -5   1  156.08   14.30
  -6  -5   1  140.69   20.50
   5   5  -1   49.80    7.90
   5   5  -1   62.29   10.40
  -5  -5   1   53.39   13.10
  -5  -5   1   50.29    7.90
   4   5  -1  108.89   11.70
   4   5  -1  115.39   10.20
  -4  -5   1  104.49   10.10
  -4  -5   1  124.79   17.00
   3   5  -1    5.60    4.10
   2   5  -1  228.18   14.80
   2   5  -1  219.28   15.40
  -2  -5   1  274.07   15.20
   1   5  -1  150.68   10.10
   1   5  -1  148.79    9.40
   0   5  -1  948.91   49.99
   0   5  -1  865.81   50.09
   0   5  -1  984.00   49.99
   0  -5   1  861.41   52.29
   0  -5   1  738.43   49.90
   0  -5   1  854.31   49.99
  -1   5  -1  884.01   48.90
  -1   5  -1  782.72   48.50
   1  -5   1  840.42   48.40
   1  -5   1  902.81   51.09
  -2   5  -1 1550.44   90.69
   2  -5   1 1630.74   92.29
  -3   5  -1    5.50    3.00
   3  -5   1    7.60    5.80
  -4   5  -1   60.19    7.40
   4  -5   1   65.29    9.70
  -5   5  -1  155.28   13.80
   5  -5   1  162.48   14.80
  -6   5  -1   37.30    7.80
   6  -5   1   35.60    8.80
  -7  -4   1   21.70    8.10
  -7  -4   1    3.20   11.60
   6   4  -1  311.77   23.80
   6   4  -1  356.16   26.20
  -6  -4   1  338.07   28.30
  -6  -4   1  361.56   24.00
   5   4  -1   11.40    7.00
  -5  -4   1   11.60    4.80
   4   4  -1    1.00    5.20
  -4  -4   1    4.80    3.40
   2   4  -1   82.49    6.50
   2   4  -1   72.29    7.00
  -2  -4   1   82.79    6.70
   0   4  -1  951.90   48.80
   0   4  -1  920.51   48.70
   0   4  -1  861.11   48.80
   0   4  -1  832.12   51.49
   0  -4   1  722.93   48.60
   0  -4   1  862.21   50.59
   0  -4   1  847.62   48.80
  -1   4  -1  412.06   26.00
  -1   4  -1  382.96   23.60
   1  -4   1  417.76   25.40
  -2   4  -1  321.57   19.90
   2  -4   1  333.27   21.10
  -3   4  -1   49.70    5.60
   3  -4   1   57.99    7.80
  -4   4  -1    8.90    3.60
   4  -4   1    8.80    4.90
  -5   4  -1   20.20    5.60
   5  -4   1    9.60    6.10
  -6   4  -1   69.59    9.70
   6  -4   1  106.59   12.40
   7   3  -1  103.19   15.20
   7   3  -1  119.39   15.90
   7   3  -1  112.59   13.80
  -7  -3   1  155.78   15.00
  -7  -3   1  143.19   19.70
   6   3  -1  180.48   16.00
   6   3  -1  164.38   17.40
   6   3  -1  142.29   16.30
  -6  -3   1  166.08   14.40
  -6  -3   1  173.68   18.90
   5   3  -1   13.90    5.10
   5   3  -1    1.40    7.00
  -5  -3   1    5.10    7.70
  -5  -3   1    1.90    4.10
   4   3  -1  257.27   17.10
   4   3  -1  275.87   18.20
  -4  -3   1  263.57   20.70
  -4  -3   1  244.98   17.10
   2   3  -1  833.42   48.10
  -2  -3   1  834.52   48.10
   1   3  -1  411.86   23.10
   1   3  -1  380.96   24.10
   1   3  -1  419.26   23.00
   1   3  -1  410.16   22.60
  -1  -3   1  426.36   23.10
  -1  -3   1  350.36   24.40
  -1  -3   1  353.76   22.70
   0   3  -1 2323.47  116.59
   0   3  -1 2176.58  116.59
   0   3  -1 1883.41  117.69
   0  -3   1 2034.90  117.79
   0  -3   1 1884.51  116.39
   0  -3   1 2116.89  116.49
  -1   3  -1 8776.62  516.15
   1  -3   1 9599.14  516.45
  -2   3  -1   97.49    7.50
  -2   3  -1   93.29    7.00
   2  -3   1  106.39    8.10
  -3   3  -1   23.70    3.80
  -4   3  -1  163.08   11.80
   4  -3   1  152.58   12.40
  -5   3  -1   36.30    6.20
  -6   3  -1   53.19    7.40
  -6   3  -1   30.90    6.50
   6  -3   1   16.10    7.40
   6  -3   1   30.70    9.30
  -7   3  -1    4.30    6.30
   7  -3   1    0.80    7.80
   7  -3   1   -2.60    8.20
   7   2  -1   72.09   11.80
   7   2  -1   47.80   10.30
   7   2  -1   44.80   11.90
  -7  -2   1   53.39   10.00
  -7  -2   1   81.09   15.00
   6   2  -1   -4.40    7.00
   6   2  -1    7.20    8.80
   6   2  -1    5.80    6.60
  -6  -2   1   17.20    8.80
  -6  -2   1   12.20    5.60
   5   2  -1   44.20    7.20
   5   2  -1   44.70    8.60
  -5  -2   1   43.60    6.60
   4   2  -1  411.96   25.70
  -4  -2   1  434.96   27.90
  -4  -2   1  404.16   25.60
   3   2  -1  720.83   43.00
  -3  -2   1  795.02   45.40
  -3  -2   1  716.73   43.20
   2   2  -1  497.95   28.60
   2   2  -1  489.75   29.10
   2   2  -1  467.85   29.90
   2   2  -1  543.25   28.80
  -2  -2   1  520.15   29.00
  -2  -2   1  473.15   30.50
  -2  -2   1  473.85   28.70
   1   2  -1  244.48   14.80
   1   2  -1  257.37   14.90
   1   2  -1  248.28   15.70
   1   2  -1  253.37   14.60
  -1  -2   1  265.57   14.90
  -1  -2   1  242.28   14.60
  -1  -2   1  243.78   16.00
   0   2  -1 2714.13  152.08
   0   2  -1 2950.10  152.08
   0   2  -1 2791.72  153.08
   0   2  -1 2818.92  152.08
   0  -2   1 2564.24  152.08
   0  -2   1 2419.86  152.88
   0  -2   1 2703.93  152.08
  -1   2  -1 1757.42  100.69
  -1   2  -1 1733.53  100.19
   1  -2   1 1732.13  100.19
   1  -2   1 1888.71  100.89
  -2   2  -1  269.87   15.80
  -2   2  -1  230.28   15.80
   2  -2   1  278.17   16.00
  -3   2  -1  331.97   21.00
  -3   2  -1  338.27   20.30
   3  -2   1  317.77   19.40
   3  -2   1  345.87   20.50
   3  -2   1  316.27   22.30
  -4   2  -1   29.90    4.30
  -4   2  -1   29.90    4.80
   4  -2   1   41.30    6.10
  -5   2  -1   13.70    4.30
  -5   2  -1    8.10    3.90
   5  -2   1   12.90    5.60
  -6   2  -1    8.20    5.00
  -6   2  -1   10.80    5.70
   6  -2   1    8.50    6.80
   6  -2   1    9.00    7.90
  -7   2  -1   98.19   12.00
  -7   2  -1   61.19    9.30
   7  -2   1   90.09   13.30
   7  -2   1   84.19   12.90
   7  -2   1   73.49   10.40
   7   1  -1   43.60    9.50
   7   1  -1   20.40   10.30
   7   1  -1   29.40   10.20
  -7  -1   1   21.70    7.50
   6   1  -1   50.49   10.10
   6   1  -1   53.39    9.90
   6   1  -1   50.99    9.60
  -6  -1   1   91.99   13.60
  -6  -1   1   55.79    7.90
   5   1  -1  149.39   13.90
   5   1  -1  190.18   14.10
  -5  -1   1  159.28   12.60
  -5  -1   1  143.69   11.90
  -5  -1   1  171.78   15.50
   4   1  -1  550.04   35.10
  -4  -1   1  672.53   37.20
  -4  -1   1  561.24   34.80
  -4  -1   1  564.04   34.50
   3   1  -1  235.18   15.70
  -3  -1   1  231.88   15.60
  -3  -1   1  251.17   15.30
  -3  -1   1  284.57   17.30
   2   1  -1  641.04   38.30
   2   1  -1  677.83   38.30
   2   1  -1  704.43   38.40
  -2  -1   1  611.04   38.30
  -2  -1   1  700.43   38.20
   1   1  -1  763.42   40.00
   1   1  -1  670.63   40.00
   1   1  -1  633.94   40.50
  -1  -1   1  762.32   40.00
  -1  -1   1  691.73   40.00
  -1   1  -1   12.20    1.50
  -1   1  -1   16.40    1.80
   1  -1   1   15.20    1.50
   1  -1   1   14.00    1.80
  -2   1  -1  101.59    7.10
  -2   1  -1  100.79    6.90
  -2   1  -1   94.79    6.60
   2  -1   1  116.49    6.90
   2  -1   1  100.79    7.10
   2  -1   1  107.69    6.50
  -3   1  -1  809.02   51.99
  -3   1  -1  851.41   51.69
   3  -1   1  910.11   52.39
   3  -1   1 1044.50   53.69
   3  -1   1  907.31   51.59
  -4   1  -1  260.67   16.20
  -4   1  -1  243.18   16.50
   4  -1   1  254.87   17.20
  -5   1  -1   97.29    9.10
  -5   1  -1   91.19    8.60
   5  -1   1   97.39   10.80
   5  -1   1   87.69   10.30
  -6   1  -1   71.99    9.10
  -6   1  -1   64.19    8.60
   6  -1   1   71.09   10.80
   6  -1   1   76.49   11.60
   6  -1   1   66.69    9.50
  -7   1  -1    2.40    5.60
  -7   1  -1   -1.00    6.60
   7  -1   1    6.70    9.70
   7  -1   1  -13.00    7.30
   7   0  -1    8.10    8.90
   7   0  -1   16.20    9.50
   7   0  -1   -3.60    7.50
  -7   0   1   -1.80    6.30
   6   0  -1   67.19   10.70
   6   0  -1   65.09   10.40
  -6   0   1   51.19    8.00
  -6   0   1   60.19    8.00
   5   0  -1  754.22   46.20
   5   0  -1  755.42   46.30
  -5   0   1  736.13   45.30
  -5   0   1  847.32   47.60
  -5   0   1  721.73   45.20
   4   0  -1 1204.08   67.89
   4   0  -1 1139.09   67.89
  -4   0   1 1131.59   67.19
  -4   0   1 1089.19   67.19
  -4   0   1 1276.57   68.89
   3   0  -1   57.99    5.70
   3   0  -1   47.90    5.30
  -3   0   1   52.49    6.40
  -3   0   1   53.69    5.00
  -3   0   1   55.29    4.90
   2   0  -1   55.29    4.20
   2   0  -1   60.29    4.80
   2   0  -1   71.59    5.70
   2   0  -1   53.19    4.30
  -2   0   1   54.89    4.30
  -2   0   1   51.59    4.30
  -2   0   1   62.89    5.20
   1   0  -1  258.07   14.40
   1   0  -1  234.68   14.30
   1   0  -1  229.48   14.30
   1   0  -1  276.87   14.70
  -1   0   1  253.37   14.40
  -1   0   1  239.08   14.30
  -1   0   1  245.28   14.60
  -1   0  -1  409.36   25.40
  -1   0  -1  439.76   25.40
  -1   0  -1  509.55   26.10
   1   0   1  506.75   26.10
   1   0   1  391.06   25.60
   1   0   1  448.46   25.40
   1   0   1  427.36   25.40
  -2   0  -1 1257.67   68.49
  -2   0  -1 1158.98   68.49
   2   0   1 1246.18   68.49
   2   0   1 1202.28   68.99
   2   0   1 1178.38   68.49
  -3   0  -1 2152.78  123.59
  -3   0  -1 2025.20  123.69
  -3   0  -1 2513.55  125.19
   3   0   1 2055.79  124.19
  -4   0  -1  163.08   11.80
  -4   0  -1  200.88   14.70
  -4   0  -1  178.08   11.90
   4   0   1  164.88   13.00
   4   0   1  165.88   13.00
  -5   0  -1   82.09    8.50
  -5   0  -1  112.99   12.50
  -5   0  -1   80.49    8.40
   5   0   1   77.59   10.20
   5   0   1   84.19   10.10
  -6   0  -1   38.40    6.80
  -6   0  -1   40.20    7.00
   6   0   1   61.09    9.50
   6   0   1   54.69    9.00
   6   0   1   53.09    9.90
  -7   0  -1   27.80    7.80
  -7   0  -1    8.30    5.60
   7   0   1    4.40    8.10
   7   0   1   -0.50    9.10
   7   0   1   16.90    9.00
   7  -1  -1    5.00    7.00
   7  -1  -1   -5.80    7.50
   7  -1  -1  -10.70    8.70
  -7   1   1    2.40    6.20
  -7   1   1    3.00    5.60
   6  -1  -1 1360.06   81.69
   6  -1  -1 1510.25   82.59
  -6   1   1 1342.27   81.09
  -6   1   1 1345.57   81.09
   5  -1  -1  509.25   30.60
   5  -1  -1  498.25   29.90
  -5   1   1  443.76   28.70
  -5   1   1  426.16   29.00
   4  -1  -1  396.76   23.40
   4  -1  -1  382.06   23.90
  -4   1   1  342.77   23.00
  -4   1   1  365.86   22.80
   3  -1  -1   80.19    7.10
   3  -1  -1   68.19    5.90
  -3   1   1   66.19    5.60
  -3   1   1   62.09    5.70
   2  -1  -1  431.86   24.90
   2  -1  -1  447.56   25.40
   2  -1  -1  427.66   24.70
   2  -1  -1  412.36   24.90
  -2   1   1  413.26   25.00
  -2   1   1  433.16   24.80
   1  -1  -1   24.30    2.00
   1  -1  -1   22.50    2.10
   1  -1  -1   30.00    2.10
  -1   1   1   22.50    2.10
  -1   1   1   24.70    2.00
  -1   1   1   26.30    2.00
  -1  -1  -1 1284.87   75.99
  -1  -1  -1 1331.07   74.99
  -1  -1  -1 1356.56   75.19
   1   1   1 1409.66   74.99
   1   1   1 1348.97   74.99
   1   1   1 1362.36   75.19
   1   1   1 1235.38   75.89
   1   1   1 1335.47   75.19
  -2  -1  -1 1503.45   83.99
  -2  -1  -1 1669.53   85.39
  -2  -1  -1 1434.96   83.69
   2   1   1 1467.05   83.99
   2   1   1 1494.35   83.79
   2   1   1 1536.25   83.89
   2   1   1 1277.77   84.99
  -3  -1  -1  871.21   52.49
  -3  -1  -1 1058.29   54.49
  -3  -1  -1  821.02   52.19
   3   1   1  912.71   52.59
  -4  -1  -1  691.03   38.10
  -4  -1  -1  574.24   35.40
  -4  -1  -1  563.54   35.20
   4   1   1  601.94   35.80
   4   1   1  569.94   36.60
  -5  -1  -1   21.20    4.30
  -5  -1  -1   14.20    8.10
  -5  -1  -1   14.60    4.30
   5   1   1   15.00    5.80
   5   1   1   12.60    6.30
   5   1   1    6.90    5.60
  -6  -1  -1  706.73   44.00
  -6  -1  -1  695.13   40.60
  -6  -1  -1  646.44   40.00
   6   1   1  619.74   41.20
   6   1   1  671.43   41.60
   6   1   1  615.04   42.20
  -7  -1  -1   17.20    7.30
   7   1   1   10.20    9.40
   7   1   1   10.10    9.10
   7   1   1    6.90    8.70
   7  -2  -1   10.40    9.60
   7  -2  -1   -4.00    7.70
  -7   2   1    5.50    7.80
  -7   2   1   12.70    6.80
   6  -2  -1   -1.30    6.80
   6  -2  -1    7.10    6.40
  -6   2   1    5.70    5.80
  -6   2   1    6.40    5.10
   5  -2  -1  494.75   29.90
   5  -2  -1  535.15   31.20
  -5   2   1  428.76   29.00
  -5   2   1  456.85   29.80
   4  -2  -1  112.99    8.60
  -4   2   1   96.29    7.80
  -4   2   1   82.59    8.10
   3  -2  -1   47.50    5.90
   3  -2  -1   50.89    5.00
  -3   2   1   57.49    5.40
  -3   2   1   53.09    4.90
   2  -2  -1   21.80    3.00
   2  -2  -1   23.40    2.20
  -2   2   1   16.70    2.50
  -2   2   1   20.90    2.60
  -2   2   1   18.00    2.60
   1  -2  -1    5.70    0.90
   1  -2  -1   11.00    2.30
   1  -2  -1    4.90    1.20
  -1   2   1    3.00    1.10
  -1   2   1    7.30    1.70
  -1   2   1    6.80    1.20
   0  -2  -1  314.17   18.00
   0  -2  -1  339.07   17.90
   0  -2  -1  289.87   18.80
   0   2   1  279.77   18.70
   0   2   1  331.47   17.90
   0   2   1  330.77   18.00
  -1  -2  -1 1449.35   88.09
  -1  -2  -1 1588.44   87.79
  -1  -2  -1 1623.64   88.19
  -1  -2  -1 1538.35   89.39
   1   2   1 1582.04   88.09
   1   2   1 1403.86   88.99
   1   2   1 1755.62   87.79
   1   2   1 1550.04   88.19
  -2  -2  -1  705.33   41.90
  -2  -2  -1  698.93   40.20
   2   2   1  734.43   39.80
   2   2   1  707.63   39.80
   2   2   1  725.23   40.20
   2   2   1  625.74   41.40
   2   2   1  679.13   40.10
  -3  -2  -1  174.28   13.80
  -3  -2  -1  175.38   11.60
   3   2   1  173.68   11.90
   3   2   1  170.48   11.40
  -4  -2  -1  391.06   23.70
  -4  -2  -1  394.86   26.30
   4   2   1  366.36   23.70
   4   2   1  385.16   24.20
  -5  -2  -1    4.70    4.30
  -5  -2  -1    9.80    6.90
   5   2   1   12.80    5.10
   5   2   1   10.30    6.10
   5   2   1    8.40    5.70
  -6  -2  -1   41.10   10.90
  -6  -2  -1   35.80    7.20
   6   2   1   48.10    8.70
   6   2   1   42.20    9.70
   6   2   1   31.00    9.10
  -7  -2  -1   18.60   11.60
  -7  -2  -1   11.90    6.80
   7   2   1    7.20    9.10
   7   2   1   -8.50    8.70
   7   2   1    4.30    8.10
   7  -3  -1   13.80   10.30
   7  -3  -1   11.80    8.10
  -7   3   1   18.90    8.90
  -7   3   1   21.70    7.20
   6  -3  -1  163.18   14.70
   6  -3  -1  150.98   16.60
  -6   3   1  163.98   14.40
  -6   3   1  169.98   14.40
   5  -3  -1   78.99    9.40
  -5   3   1   83.39    8.10
  -5   3   1   84.39    9.30
   4  -3  -1  161.88   11.90
  -4   3   1  143.69   10.60
  -4   3   1  149.39   11.50
   3  -3  -1   44.50    5.50
  -3   3   1   42.60    4.70
  -3   3   1   52.59    5.30
  -3   3   1   50.79    4.80
   2  -3  -1 1289.07   73.39
  -2   3   1 1236.38   72.99
  -2   3   1 1179.08   73.09
  -2   3   1 1421.46   72.69
   1  -3  -1   99.49    7.50
   1  -3  -1   97.99    5.90
   1  -3  -1  101.99    6.20
  -1   3   1   91.89    7.10
  -1   3   1   88.09    6.10
  -1   3   1   95.39    6.30
   0  -3  -1   86.09    7.50
   0  -3  -1   96.39    6.00
   0  -3  -1   86.39    5.70
   0   3   1   88.09    7.10
   0   3   1  106.29    6.00
   0   3   1   97.89    5.80
  -1  -3  -1   31.70    5.50
   1   3   1   32.70    4.30
   1   3   1   35.20    3.10
  -2  -3  -1 2422.96  139.19
  -2  -3  -1 2333.37  136.39
  -2  -3  -1 2367.66  136.89
   2   3   1 2468.75  136.89
   2   3   1 2540.45  136.49
   2   3   1 2403.86  136.39
  -3  -3  -1  684.13   44.00
  -3  -3  -1  709.43   41.40
   3   3   1  718.33   40.90
   3   3   1  732.03   41.50
   3   3   1  690.43   40.90
   4   3   1   56.39    6.40
   4   3   1   33.00    6.20
   5   3   1   72.19    8.40
   5   3   1   21.20    7.20
  -6  -3  -1   28.90   10.70
  -6  -3  -1   27.50    6.80
   6   3   1   28.90    9.00
   6   3   1   13.70    9.10
   6   3   1   47.90    8.00
  -7  -3  -1    5.90    6.90
  -7  -3  -1    9.50   12.20
   7   3   1   13.90    9.20
   7   3   1   -3.00    8.60
   7   3   1    1.50    7.80
   6  -4  -1   69.09   10.90
   6  -4  -1   79.59   12.50
  -6   4   1   78.59   10.00
  -6   4   1   95.59   10.10
   5  -4  -1   96.99   10.80
  -5   4   1   85.59    8.70
  -5   4   1   91.29    9.80
   4  -4  -1  542.95   32.10
  -4   4   1  513.45   30.70
  -4   4   1  480.55   31.40
   3  -4  -1  662.03   37.20
  -3   4   1  606.24   35.90
  -3   4   1  577.74   36.40
   2  -4  -1  613.94   38.90
  -2   4   1  768.92   40.60
  -2   4   1  756.32   40.00
  -2   4   1  612.84   39.30
   1  -4  -1  395.76   25.20
   1  -4  -1  468.65   27.10
   1  -4  -1  461.75   25.60
  -1   4   1  462.75   27.10
  -1   4   1  398.36   25.50
  -1   4   1  464.75   25.70
   0  -4  -1  227.18   14.40
   0  -4  -1  230.08   14.60
   0  -4  -1  274.97   16.90
   0   4   1  247.08   16.30
   0   4   1  267.17   14.50
   0   4   1  240.48   14.60
  -1  -4  -1  843.82   45.50
  -1  -4  -1  660.83   42.20
   1   4   1  754.72   42.60
   1   4   1  726.93   42.00
  -2  -4  -1 1335.17   77.69
  -2  -4  -1 1279.47   80.89
   2   4   1 1429.26   77.59
   2   4   1 1436.76   78.19
  -3  -4  -1  336.07   21.80
  -3  -4  -1  363.06   25.60
   3   4   1  337.17   20.90
   3   4   1  356.96   21.20
   3   4   1  367.56   22.10
  -4  -4  -1   62.79    7.90
   4   4   1   84.59    7.80
   4   4   1   55.89    8.00
  -5  -4  -1  347.97   23.90
  -5  -4  -1  408.46   28.40
   5   4   1  370.96   25.30
   5   4   1  336.77   23.40
  -6  -4  -1   67.09    9.30
   6   4   1   89.49   11.20
   6   4   1   50.89   10.30
  -7  -4  -1   19.40   13.60
   7   4   1   15.30   10.10
   7   4   1    8.10    7.80
   7   4   1   26.80   12.40
   6  -5  -1   14.60    9.10
   6  -5  -1   -7.70    6.30
  -6   5   1   -5.80    5.00
   5  -5  -1    5.60    6.10
  -5   5   1    1.10    4.50
   4  -5  -1  135.09   12.00
  -4   5   1  105.29   10.00
   3  -5  -1  557.64   31.20
  -3   5   1  503.75   29.10
  -3   5   1  410.16   29.40
   2  -5  -1  630.74   37.20
  -2   5   1  694.33   38.30
  -2   5   1  631.14   37.60
   1  -5  -1  665.53   35.40
   1  -5  -1  555.64   32.80
  -1   5   1  507.95   33.00
  -1   5   1  569.14   33.20
   0  -5  -1  128.99    8.20
   0   5   1  145.29    8.70
   0   5   1  121.29    8.30
  -1  -5  -1  338.77   23.30
  -1  -5  -1  461.85   27.50
   1   5   1  404.26   23.00
   1   5   1  410.56   23.70
  -2  -5  -1 1097.19   56.69
   2   5   1  932.51   57.09
   2   5   1  947.21   56.29
  -3  -5  -1   31.30    5.00
   3   5   1   49.10    5.80
   3   5   1   25.00    5.10
  -4  -5  -1  289.77   19.20
   4   5   1  303.27   18.60
   4   5   1  257.97   19.50
  -5  -5  -1  341.57   22.60
   5   5   1  292.77   23.40
   5   5   1  348.77   21.90
  -6  -5  -1   74.19   14.90
   6   5   1   57.29    9.00
   6   5   1   97.69   14.40
   6  -6  -1  -14.30    7.00
  -6   6   1   -3.20    5.10
   5  -6  -1    5.70    6.40
  -5   6   1    5.10    4.80
   4  -6  -1  123.99   12.50
  -4   6   1  117.59   10.80
   3  -6  -1  358.06   24.20
  -3   6   1  346.97   22.30
   2  -6  -1   57.49    8.60
  -2   6   1   39.30    5.00
  -2   6   1   41.30    5.20
   1  -6  -1  224.28   17.00
  -1   6   1  231.28   14.30
  -1   6   1  223.68   14.30
   0   6   1   62.69    5.60
   0   6   1   57.59    4.90
  -1  -6  -1   35.30    4.10
   1   6   1   26.90    4.00
   1   6   1   29.90    3.50
  -2  -6  -1   17.70    3.40
  -2  -6  -1   32.30    9.30
   2   6   1    6.90    3.70
   2   6   1   16.30    2.70
  -3  -6  -1   37.50   12.00
   3   6   1   15.90    3.90
   3   6   1   11.70    4.80
   4   6   1  162.58   12.20
   4   6   1  141.69   13.50
  -5  -6  -1  365.06   30.50
   5   6   1  301.17   21.70
   5   6   1  333.37   24.10
  -6  -6  -1  112.29   18.20
   6   6   1   72.99   12.50
   6   6   1   76.19    9.80
  -6   7   1   -5.90    5.40
   5  -7  -1    6.30    7.50
  -5   7   1    1.90    5.10
   4  -7  -1  176.18   15.70
  -4   7   1  161.58   13.60
   3  -7  -1  235.38   18.40
  -3   7   1  213.48   15.50
   2  -7  -1  991.80   53.89
  -2   7   1  870.01   51.09
  -2   7   1  772.72   50.59
  -1   7   1   45.90    5.10
  -1   7   1   47.10    5.30
   0   7   1   27.70    3.60
   0   7   1   29.90    4.10
   1   7   1  152.98   11.00
   1   7   1  158.18   10.10
  -2  -7  -1   20.50    9.70
   2   7   1   10.60    4.50
   2   7   1    7.70    2.40
  -3  -7  -1  202.08   21.10
   3   7   1  144.89   12.90
   3   7   1  160.78   11.20
  -4  -7  -1  545.25   41.60
   4   7   1  488.05   31.00
   4   7   1  531.55   33.20
  -5  -7  -1  126.29   21.00
   5   7   1  114.99   13.80
   5   7   1   98.79   11.20
  -6  -7  -1   76.69   19.90
   6   7   1   68.09   12.70
  -5   8   1   49.20    8.60
   4  -8  -1  144.39   15.70
  -4   8   1  143.99   12.70
   3  -8  -1  130.89   14.30
  -3   8   1  101.89   10.20
   2  -8  -1   72.69   11.30
  -2   8   1   57.89    6.80
  -2   8   1   60.79    7.00
  -1   8   1  215.18   14.30
  -1   8   1  203.58   13.90
   0   8   1  132.19    9.30
   0   8   1  128.49    9.80
  -1  -8  -1  441.26   34.60
   1   8   1  496.45   28.80
   1   8   1  482.45   28.00
   2   8   1   62.29    5.70
   2   8   1   46.50    7.00
   3   8   1  170.78   14.30
  -4  -8  -1  386.76   36.70
   4   8   1  372.16   26.30
   4   8   1  380.76   23.40
  -5  -8  -1  104.09   22.00
   5   8   1   99.99   13.80
   5   8   1   80.09   10.10
   5  -9  -1   26.90   10.60
  -5   9   1    7.90    6.50
   4  -9  -1  170.98   17.90
  -4   9   1  129.79   13.30
   3  -9  -1   32.80   10.30
  -3   9   1   13.70    4.70
   2  -9  -1   43.80   10.60
  -2   9   1   22.80    4.80
  -2   9   1   15.70    4.90
   1  -9  -1  501.65   33.00
  -1   9   1  434.76   27.30
  -1   9   1  418.06   27.30
   0  -9  -1    4.20    9.60
   0   9   1    5.10    2.90
   0   9   1    3.80    3.40
   1   9   1   91.09    9.10
   1   9   1  107.79    8.00
  -2  -9  -1  114.09   19.20
   2   9   1   60.59    7.80
   2   9   1   65.79    6.40
  -3  -9  -1  145.09   23.70
   3   9   1  105.39   12.80
   3   9   1  124.99    9.00
  -4  -9  -1   33.50   20.00
  -5  -9  -1  -12.80   17.40
   5   9   1    1.70    9.90
   4 -10  -1   22.40   10.90
  -4  10   1    3.10    5.20
   3 -10  -1   -4.00   10.30
  -3  10   1   -3.10    3.80
   2 -10  -1  163.68   19.30
  -2  10   1  103.49   10.70
  -2  10   1  133.99   11.10
   1 -10  -1   75.79   15.40
  -1  10   1   57.09    7.30
  -1  10   1   54.39    6.80
   0 -10  -1  638.44   48.00
   0  10   1  708.13   40.70
   0  10   1  692.33   40.40
  -1 -10  -1   36.60   15.20
   1  10   1   16.40    5.50
   1  10   1    9.30    3.20
  -2 -10  -1   26.10   16.80
   2  10   1   19.00    3.50
   2  10   1   21.90    6.20
  -3 -10  -1  105.79   22.70
   3  10   1   82.59   10.80
  -4 -10  -1   98.09   25.10
   4  10   1   92.79   12.70
   3 -11  -1   54.99   15.00
   2 -11  -1  108.69   17.70
  -2  11   1  110.69   10.50
  -2  11   1   82.99    9.80
   1 -11  -1  151.18   21.90
  -1  11   1  124.19   10.80
  -1  11   1  125.89   11.40
   0 -11  -1   66.99   17.30
   0  11   1    8.20    5.10
  -1 -11  -1    6.90   16.40
   1  11   1   18.50    6.00
   1  11   1   11.60    3.50
  -2 -11  -1   27.80   18.40
   2  11   1   15.10    6.60
   2  11   1   29.00    4.30
  -3 -11  -1   -8.90   18.80
   3  11   1  -12.20    6.90
   2 -12  -1  104.39   20.20
  -2  12   1   46.30    7.90
   1 -12  -1   34.70   17.00
  -1  12   1   24.40    6.10
  -1  12   1   23.40    5.80
   0 -12  -1   82.99   20.80
   0  12   1   65.19    7.90
   0  12   1   70.59    8.60
  -1 -12  -1   19.70   19.50
   1  12   1    9.40    5.40
   1  12   1   14.80    3.70
  -2 -12  -1   -1.80   19.60
   2  12   1    3.70    3.60
   2  12   1    3.60    7.10
   2  12  -2   -4.10    6.60
   2  12  -2    8.10    3.90
  -2 -12   2   15.10   17.70
   1  12  -2  156.58   11.80
   1  12  -2  136.79   13.20
  -1 -12   2  149.69   26.80
   0  12  -2   35.90    6.40
   0  12  -2   42.20    6.20
   0 -12   2   48.10   18.10
  -1  12  -2   24.30    5.60
  -1  12  -2   23.50    5.90
   1 -12   2   46.80   17.60
   3  11  -2  100.29    9.20
   3  11  -2   85.19   11.40
  -3 -11   2   90.69   23.80
   2  11  -2   94.59   11.80
   2  11  -2  101.39    9.00
  -2 -11   2   96.09   23.10
   1  11  -2  103.59   10.70
   1  11  -2   93.19    8.80
  -1 -11   2  102.59   21.20
   0  11  -2   85.09    9.20
   0  11  -2   73.09    8.30
   0 -11   2  106.19   20.50
  -1  11  -2  102.09   10.10
  -2  11  -2   24.50    6.20
   2 -11   2   30.40   13.50
  -3  11  -2    7.40    5.20
   3 -11   2   -8.70   11.00
   4  10  -2   32.30   10.30
   4  10  -2   34.80    5.80
  -4 -10   2   27.00   20.30
   3  10  -2   16.60    4.20
   3  10  -2   22.30    8.10
  -3 -10   2   25.90   18.50
   2  10  -2   59.29    8.40
   2  10  -2   54.89    6.40
  -2 -10   2   66.29   19.80
   1  10  -2   75.99    7.70
   1  10  -2   84.29    9.10
  -1 -10   2   99.39   18.60
   0  10  -2   57.89    6.80
   0  10  -2   47.00    6.00
   0 -10   2   69.39   14.90
  -1  10  -2   -1.40    3.80
  -1  10  -2   -0.50    3.50
   1 -10   2    3.20   10.60
  -2  10  -2   67.29    8.90
   2 -10   2  110.69   16.70
  -3  10  -2   34.10    7.20
   3 -10   2   53.09   13.20
  -4  10  -2   -5.70    4.80
   4 -10   2    4.00   10.70
   5   9  -2   18.40   11.40
   5   9  -2   29.60    7.20
  -5  -9   2   28.10   19.80
   4   9  -2  138.19   11.60
   4   9  -2  134.09   15.80
  -4  -9   2  146.59   26.60
   3   9  -2   12.60    4.10
   3   9  -2    8.20    7.00
  -3  -9   2   -4.30   15.50
   2   9  -2   37.30    5.30
   2   9  -2   35.90    7.20
  -2  -9   2   49.60   16.10
   1   9  -2   95.29    9.10
   1   9  -2   94.49    8.30
  -1  -9   2  110.79   17.90
   0   9  -2   51.69    6.30
   0   9  -2   61.39    6.70
   0  -9   2   58.89   13.30
  -1   9  -2  157.28   11.80
  -1   9  -2  147.99   11.60
   1  -9   2  170.68   18.20
  -2   9  -2   89.19    9.60
   2  -9   2  121.69   15.90
  -3   9  -2   20.80    5.80
   3  -9   2   36.60   10.90
  -4   9  -2   -3.50    4.40
   4  -9   2   16.90   10.20
   5   8  -2   98.69   14.00
   5   8  -2  114.69   12.10
  -5  -8   2  105.39   23.90
   4   8  -2   17.50    5.30
   4   8  -2    8.70    7.70
  -4  -8   2   25.60   17.50
   3   8  -2   64.69    8.90
   3   8  -2   75.49    8.00
  -3  -8   2   79.49   18.50
   2   8  -2    4.40    4.90
   2   8  -2    8.60    3.30
  -2  -8   2   30.00   11.40
   1   8  -2   11.70    4.30
   1   8  -2   13.90    3.40
   0   8  -2   16.10    4.10
   0   8  -2   17.50    3.50
  -1   8  -2  142.99   10.80
  -1   8  -2  140.29   10.60
   1  -8   2  164.58   16.40
  -2   8  -2  157.68   12.60
   2  -8   2  194.08   17.30
  -3   8  -2  322.97   22.60
   3  -8   2  362.56   26.40
  -4   8  -2    5.80    4.80
   4  -8   2    5.30    8.00
  -5   8  -2   15.30    6.90
   5  -8   2    5.40    9.90
   6   7  -2  126.69   15.80
   6   7  -2   98.19   12.30
  -6  -7   2  164.78   25.50
   5   7  -2   36.80   10.00
   5   7  -2   27.10    7.70
  -5  -7   2   65.99   17.80
   4   7  -2   27.40    8.20
   4   7  -2   43.30    6.90
  -4  -7   2   38.50   15.50
   3   7  -2  227.68   15.40
   3   7  -2  243.78   17.00
  -3  -7   2  201.18   23.30
   2   7  -2   68.99    6.70
   2   7  -2   80.69    8.50
   1   7  -2   94.79    8.20
   1   7  -2   91.89    7.20
   0   7  -2   39.40    5.10
   0   7  -2   45.90    5.00
   0  -7   2   57.19   10.50
  -1   7  -2  335.27   20.80
   1  -7   2  337.77   24.50
  -2   7  -2  696.03   40.50
   2  -7   2  664.23   43.20
  -3   7  -2   86.49    8.90
   3  -7   2   98.99   12.70
  -4   7  -2    0.20    4.00
   4  -7   2   -2.30    7.50
  -5   7  -2    6.50    5.40
   5  -7   2    5.40    8.50
   6   6  -2   54.69    9.50
   6   6  -2   51.49   12.40
  -6  -6   2   87.99   18.50
  -6  -6   2   70.19   10.40
   5   6  -2    4.40    6.80
   5   6  -2   -3.80    7.20
  -5  -6   2    1.80    4.80
  -5  -6   2   15.60   14.00
   4   6  -2   15.70    6.20
   4   6  -2    5.80    6.90
  -4  -6   2   24.50   11.50
  -4  -6   2    8.30    4.90
   3   6  -2  110.69    9.80
   3   6  -2  115.79   10.40
  -3  -6   2   97.09    9.70
  -3  -6   2  131.29   17.10
   2   6  -2  178.98   13.50
   2   6  -2  188.28   12.80
  -2  -6   2  247.28   20.00
   1   6  -2  729.13   42.90
   1   6  -2  710.33   42.50
  -1  -6   2  792.62   47.10
   0   6  -2  291.37   17.80
   0   6  -2  307.57   17.80
   0  -6   2  282.57   21.30
  -1   6  -2  521.55   31.10
   1  -6   2  532.65   33.80
  -2   6  -2 1414.56   81.39
   2  -6   2 1424.06   83.69
  -3   6  -2   20.20    4.40
   3  -6   2   32.70    8.00
  -4   6  -2   34.60    5.90
   4  -6   2   36.90    8.80
  -5   6  -2  404.96   27.20
   5  -6   2  406.46   28.60
  -6   6  -2   15.20    6.80
   6  -6   2   19.30    9.20
   6   5  -2  140.49   16.30
   6   5  -2  121.99   14.20
  -6  -5   2  149.88   21.30
  -6  -5   2  133.69   13.90
   5   5  -2   28.80    6.90
   5   5  -2   39.30    9.60
  -5  -5   2   27.80    6.50
  -5  -5   2   35.50   11.70
   4   5  -2   32.30    6.00
   4   5  -2   26.50    7.00
  -4  -5   2   42.90   11.50
  -4  -5   2   23.70    5.40
   3   5  -2 1101.79   61.39
   3   5  -2 1107.99   62.29
  -3  -5   2  993.60   65.79
  -3  -5   2 1056.19   61.89
   2   5  -2  286.97   18.40
   2   5  -2  276.37   17.70
  -2  -5   2  268.67   18.20
  -2  -5   2  353.16   23.10
   1   5  -2   30.00    3.30
   1   5  -2   17.20    3.40
  -1  -5   2   17.40    5.90
  -1  -5   2   17.50    3.20
   0   5  -2 1957.20  104.09
   0   5  -2 1824.42  104.09
   0   5  -2 1893.81  103.99
   0  -5   2 1855.71  106.39
   0  -5   2 1675.23  103.99
  -1   5  -2  656.83   38.50
   1  -5   2  671.13   40.70
  -2   5  -2  509.45   31.60
   2  -5   2  558.54   33.60
  -3   5  -2  235.48   16.80
   3  -5   2  278.77   18.90
  -4   5  -2   43.30    6.10
   4  -5   2   62.19    9.20
  -5   5  -2    6.20    4.40
   5  -5   2   28.20    8.00
  -6   5  -2   -2.00    5.10
   6  -5   2    5.30    8.20
   6   4  -2   41.40    8.90
   6   4  -2   41.80   10.60
  -6  -4   2   39.50   11.50
  -6  -4   2   32.20    7.60
   5   4  -2  189.98   15.70
   5   4  -2  209.38   17.90
  -5  -4   2  196.38   19.60
  -5  -4   2  209.88   15.60
   4   4  -2  539.95   31.50
   4   4  -2  493.35   30.20
  -4  -4   2  480.15   30.50
  -4  -4   2  476.35   34.40
   3   4  -2  918.91   51.29
   3   4  -2  907.51   52.09
  -3  -4   2  850.41   51.69
  -3  -4   2  873.81   54.99
   2   4  -2  789.82   43.80
   2   4  -2  787.92   44.40
  -2  -4   2  785.82   47.30
  -2  -4   2  787.92   44.30
  -2  -4   2  663.73   43.80
   1   4  -2  721.13   40.70
   1   4  -2  703.83   40.30
  -1  -4   2  731.83   40.80
  -1  -4   2  666.33   42.70
   0   4  -2  183.58   11.10
   0   4  -2  180.58   11.10
   0  -4   2  187.48   11.10
   0  -4   2  175.38   11.00
  -1   4  -2   70.79    5.60
   1  -4   2   79.29    7.70
  -2   4  -2   94.39    7.40
   2  -4   2  104.19    9.30
  -3   4  -2  210.78   14.80
   3  -4   2  239.48   16.30
  -4   4  -2  178.08   13.70
   4  -4   2  206.58   15.10
  -5   4  -2   94.39   10.40
   5  -4   2   89.89   11.10
  -6   4  -2    7.40    5.60
   6  -4   2    1.50    7.00
   7   3  -2    7.50    8.30
   7   3  -2   16.30   10.00
   7   3  -2   -5.50    8.00
  -7  -3   2    9.30   10.80
  -7  -3   2    7.00    6.90
   6   3  -2    9.80    7.10
   6   3  -2   -4.20    8.40
  -6  -3   2    7.00    5.70
  -6  -3   2   -3.70    8.50
   5   3  -2   96.49   10.80
   5   3  -2   81.89   10.00
  -5  -3   2   73.09    9.10
  -5  -3   2   95.49   13.40
   4   3  -2  873.31   52.39
   4   3  -2  974.20   53.59
  -4  -3   2  882.91   52.59
  -4  -3   2  868.91   55.39
   3   3  -2  717.13   41.10
   3   3  -2  712.63   41.60
  -3  -3   2  730.23   44.10
  -3  -3   2  660.33   41.10
   2   3  -2  156.28    9.90
   2   3  -2  142.49   10.40
  -2  -3   2  159.58   10.20
  -2  -3   2  151.38    9.90
  -2  -3   2  146.29   12.70
   1   3  -2   33.70    3.30
   1   3  -2   32.20    4.70
   1   3  -2   32.00    3.30
   1   3  -2   26.30    3.40
  -1  -3   2   43.40    5.40
   0   3  -2  274.97   16.70
   0   3  -2  278.17   15.10
   0   3  -2  253.87   15.10
   0  -3   2  234.28   15.00
   0  -3   2  249.78   15.10
  -1   3  -2 1256.27   74.79
  -1   3  -2 1477.05   75.89
   1  -3   2 1338.07   75.89
   1  -3   2 1212.28   74.59
  -2   3  -2  238.38   15.70
  -2   3  -2  238.88   15.20
   2  -3   2  258.97   16.00
  -3   3  -2  414.66   26.50
   3  -3   2  464.25   27.20
  -4   3  -2  193.08   14.30
   4  -3   2  218.88   15.30
  -5   3  -2  157.48   13.10
   5  -3   2  157.88   14.00
  -6   3  -2    4.80    5.10
   6  -3   2   14.00    7.80
  -7   3  -2   83.99   11.30
   7  -3   2   90.39   13.60
   7  -3   2   89.49   13.80
   7   2  -2    3.40    8.30
   7   2  -2   -4.00    7.00
   7   2  -2   -4.70   10.10
  -7  -2   2    7.30   10.90
  -7  -2   2   10.40    7.60
   6   2  -2  105.49   12.40
   6   2  -2   78.19   11.00
   6   2  -2   77.79   12.10
  -6  -2   2   88.29   10.70
  -6  -2   2   93.59   13.80
   5   2  -2 2137.89  119.79
   5   2  -2 2042.40  118.79
  -5  -2   2 2083.19  120.89
  -5  -2   2 2023.00  118.69
   4   2  -2  667.73   40.00
  -4  -2   2  685.73   42.10
  -4  -2   2  666.73   39.90
   3   2  -2  623.84   36.60
  -3  -2   2  605.74   36.70
  -3  -2   2  649.93   38.80
   2   2  -2 1166.78   63.49
   2   2  -2 1051.89   63.29
   2   2  -2 1048.10   64.49
  -2  -2   2 1124.89   63.69
  -2  -2   2 1102.29   63.49
  -2  -2   2 1201.38   65.29
   1   2  -2  369.96   20.90
   1   2  -2  366.46   20.60
   1   2  -2  335.17   21.50
  -1  -2   2  378.46   20.80
  -1  -2   2  353.56   21.90
  -1  -2   2  336.57   20.60
   0   2  -2    7.40    2.40
   0   2  -2    8.00    1.10
   0   2  -2    8.90    1.10
   0   2  -2    9.50    1.30
   0  -2   2    8.10    1.20
   0  -2   2    6.30    2.60
   0  -2   2    6.40    1.10
   0  -2   2    6.70    1.10
  -1   2  -2 1242.58   70.89
  -1   2  -2 1264.97   71.49
   1  -2   2 1319.67   71.59
   1  -2   2 1186.78   70.79
  -2   2  -2  280.27   16.90
  -2   2  -2  267.97   16.40
   2  -2   2  267.77   16.80
  -3   2  -2 1883.81  107.99
   3  -2   2 1914.61  108.29
  -4   2  -2  581.34   34.90
  -4   2  -2  559.74   34.00
   4  -2   2  599.74   35.30
  -5   2  -2   41.40    6.40
  -5   2  -2   39.40    5.50
   5  -2   2   46.40    7.80
  -6   2  -2    2.80    4.70
  -6   2  -2   -5.70    4.60
   6  -2   2    0.70    5.60
   6  -2   2   10.60    7.00
   6  -2   2   -8.30    6.70
  -7   2  -2  265.57   19.30
  -7   2  -2  260.67   19.80
   7  -2   2  192.48   19.30
   7  -2   2  252.47   22.70
   7  -2   2  272.57   22.00
   7   1  -2    4.90    9.40
   7   1  -2    1.10    9.50
   7   1  -2   -2.80    7.80
  -7  -1   2    2.60    6.50
   6   1  -2  131.99   16.40
   6   1  -2  169.58   16.80
   6   1  -2  158.38   15.10
  -6  -1   2  187.88   17.70
  -6  -1   2  166.68   14.10
   5   1  -2  217.88   16.00
   5   1  -2  193.48   16.00
  -5  -1   2  217.58   17.30
  -5  -1   2  188.18   14.60
   4   1  -2  240.28   16.30
  -4  -1   2  246.48   15.80
  -4  -1   2  227.98   15.40
  -4  -1   2  242.38   17.70
   3   1  -2   82.89    6.90
  -3  -1   2   74.99    6.00
  -3  -1   2   71.59    6.30
  -3  -1   2   82.09    8.10
   2   1  -2   22.80    2.90
   2   1  -2   24.30    2.90
   2   1  -2   31.00    4.40
   2   1  -2   19.10    2.40
  -2  -1   2   33.10    4.80
  -2  -1   2   21.40    2.80
  -2  -1   2   22.10    2.90
   1   1  -2  318.07   20.20
   1   1  -2  326.87   20.60
   1   1  -2  364.76   20.20
  -1  -1   2  336.37   20.20
  -1  -1   2  400.66   21.00
  -1  -1   2  355.56   20.20
   0   1  -2  119.39    6.70
   0  -1   2   94.29    7.10
   0  -1   2  125.39    6.60
  -1   1  -2 2220.28  123.69
  -1   1  -2 2174.48  123.39
   1  -1   2 2169.58  123.29
   1  -1   2 2207.48  123.69
  -2   1  -2  146.59   10.70
  -2   1  -2  170.98   10.60
   2  -1   2  185.88   10.50
   2  -1   2  169.38   11.30
   2  -1   2  172.88   10.90
  -3   1  -2 1395.86   81.99
  -3   1  -2 1387.36   81.59
   3  -1   2 1482.05   81.49
   3  -1   2 1488.35   82.49
  -4   1  -2  363.96   21.70
  -4   1  -2  337.57   22.10
   4  -1   2  361.66   22.90
  -5   1  -2   61.89    7.40
  -5   1  -2   65.59    7.80
   5  -1   2   68.49    9.30
  -6   1  -2    6.40    4.80
  -6   1  -2   -0.60    4.80
   6  -1   2   12.10    7.60
   6  -1   2    6.20    5.80
   6  -1   2    9.60    7.20
  -7   1  -2   45.60    8.30
  -7   1  -2   38.80    7.90
   7  -1   2   39.70   10.90
   7  -1   2   24.00    9.00
   7  -1   2   33.70    9.60
   7   0  -2   12.70    9.50
   7   0  -2    5.10    7.70
   7   0  -2   23.50    9.40
  -7   0   2   38.20    8.40
   6   0  -2   38.00    9.20
   6   0  -2   32.60    7.90
  -6   0   2   32.20    6.80
  -6   0   2   35.90    6.80
   5   0  -2  140.89   12.60
   5   0  -2  152.88   13.80
  -5   0   2  137.79   11.50
  -5   0   2  141.69   11.70
  -5   0   2  164.68   14.20
   4   0  -2  200.18   14.20
   4   0  -2  197.78   14.50
  -4   0   2  202.08   13.60
  -4   0   2  206.58   13.80
  -4   0   2  201.98   15.30
   3   0  -2   80.49    7.20
   3   0  -2   60.09    5.70
   3   0  -2   61.59    6.10
  -3   0   2   59.09    6.70
  -3   0   2   59.79    5.50
  -3   0   2   59.99    5.40
   2   0  -2  986.60   64.39
   2   0  -2 1234.58   64.59
   2   0  -2 1118.29   64.39
  -2   0   2 1032.80   64.29
  -2   0   2 1196.18   64.49
  -2   0   2 1234.28   64.99
   1   0  -2 1027.20   58.39
   1   0  -2  959.30   58.39
   1   0  -2 1141.49   58.59
   1   0  -2 1057.19   58.49
  -1   0   2 1003.70   58.39
  -1   0   2 1009.60   58.39
  -1   0   2 1067.19   58.49
  -1   0   2 1003.30   58.39
  -1   0  -2  302.87   19.40
  -1   0  -2  331.97   19.10
  -1   0  -2  344.67   19.70
   1   0   2  341.77   19.00
   1   0   2  317.07   19.40
   1   0   2  330.47   19.80
   1   0   2  353.26   19.10
   1   0   2  345.27   19.00
  -2   0  -2 1589.94   92.99
  -2   0  -2 1731.73   92.89
   2   0   2 1421.66   92.79
   2   0   2 1881.81   94.39
   2   0   2 1702.43   92.89
   2   0   2 1550.74   93.39
  -3   0  -2 1136.59   67.39
  -3   0  -2 1185.48   67.19
   3   0   2 1178.38   68.09
   3   0   2 1216.28   67.19
  -4   0  -2    2.60    5.20
  -4   0  -2    4.90    2.80
  -4   0  -2    4.50    2.70
   4   0   2    1.90    3.80
  -5   0  -2    8.80    7.40
  -5   0  -2    0.60    3.60
  -5   0  -2   -1.00    3.40
   5   0   2   -2.90    4.90
   5   0   2    6.10    5.20
   5   0   2   -1.20    5.10
  -6   0  -2   94.59   10.30
  -6   0  -2   97.99   10.60
   6   0   2   94.59   11.90
   6   0   2  102.79   13.50
   6   0   2  102.79   13.20
  -7   0  -2   76.59    9.80
  -7   0  -2   85.59   10.30
   7   0   2   69.19   12.10
   7   0   2   60.79   10.70
   7   0   2   84.69   12.90
   7  -1  -2   -9.20    7.00
   7  -1  -2    3.40    9.60
  -7   1   2   -2.70    7.10
  -7   1   2    9.30    5.80
   6  -1  -2    9.10    7.40
   6  -1  -2   -2.50    5.80
  -6   1   2    7.60    5.00
  -6   1   2   10.70    5.90
   5  -1  -2  109.19   10.30
   5  -1  -2  108.89   11.80
  -5   1   2  104.79    9.60
  -5   1   2   93.29    9.60
   4  -1  -2   10.20    3.60
   4  -1  -2    5.10    4.20
  -4   1   2    6.50    2.90
  -4   1   2    5.00    3.00
   3  -1  -2  662.43   39.10
   3  -1  -2  674.83   38.60
   3  -1  -2  697.73   39.60
  -3   1   2  633.24   38.50
  -3   1   2  647.14   38.70
   2  -1  -2 1101.69   61.49
   2  -1  -2 1080.79   61.69
   2  -1  -2 1147.59   61.99
   2  -1  -2 1060.39   61.49
  -2   1   2 1053.79   61.79
  -2   1   2 1061.69   61.59
   1  -1  -2 2823.12  140.99
   1  -1  -2 2465.35  141.19
   1  -1  -2 2315.97  140.99
  -1   1   2 2516.25  140.89
  -1   1   2 2500.95  141.19
  -1   1   2 2438.96  141.09
   0   1   2   15.80    1.20
   0   1   2   17.40    1.10
  -1  -1  -2  382.26   21.20
  -1  -1  -2  375.06   21.50
  -1  -1  -2  359.16   21.40
  -1  -1  -2  368.86   22.40
   1   1   2  353.06   22.40
   1   1   2  368.56   21.50
   1   1   2  381.86   21.40
   1   1   2  400.06   21.20
  -2  -1  -2  346.77   19.30
  -2  -1  -2  314.07   19.10
  -2  -1  -2  344.37   20.70
   2   1   2  334.77   19.30
   2   1   2  330.47   19.30
   2   1   2  323.67   19.10
   2   1   2  297.77   20.60
  -3  -1  -2  875.31   47.40
  -3  -1  -2  767.02   45.40
  -3  -1  -2  708.23   45.20
   3   1   2  760.82   45.40
   3   1   2  831.42   45.60
  -4  -1  -2  137.99   10.20
  -4  -1  -2  133.69   10.50
  -4  -1  -2  181.08   14.10
   4   1   2  154.48   12.30
   4   1   2  134.49   11.20
   4   1   2  157.28   11.30
  -5  -1  -2  142.89   11.40
  -5  -1  -2  161.98   12.00
  -5  -1  -2  183.58   16.00
   5   1   2  140.29   13.00
   5   1   2  142.99   12.80
   5   1   2  149.09   13.70
  -6  -1  -2  598.04   36.90
  -6  -1  -2  499.15   32.20
  -6  -1  -2  521.25   32.50
   6   1   2  530.35   33.90
   6   1   2  494.35   33.80
   6   1   2  475.05   34.60
  -7  -1  -2   19.40    7.30
   7   1   2   11.70    9.00
   7   1   2   -2.90    9.20
   7   1   2    3.80    7.70
   7  -2  -2   46.00   11.00
   7  -2  -2   46.80    8.90
  -7   2   2   50.59    8.70
  -7   2   2   35.90    9.20
   6  -2  -2   39.20    9.10
   6  -2  -2   38.90    7.50
  -6   2   2   33.70    7.20
  -6   2   2   22.50    6.30
   5  -2  -2    5.30    4.70
   5  -2  -2   -3.10    5.10
  -5   2   2    1.80    3.60
  -5   2   2   -1.30    3.80
   4  -2  -2  131.69   12.10
   4  -2  -2  159.58   11.00
  -4   2   2  140.29   10.90
  -4   2   2  155.08   10.70
   3  -2  -2  161.78   10.40
   3  -2  -2  150.08   11.00
  -3   2   2  156.58   10.60
  -3   2   2  146.89   10.30
   2  -2  -2 2782.72  139.89
   2  -2  -2 2534.45  139.99
   2  -2  -2 2220.18  139.49
  -2   2   2 2435.76  139.79
  -2   2   2 2442.36  139.79
  -2   2   2 2461.45  139.99
   1  -2  -2  835.82   52.19
   1  -2  -2  946.31   52.79
   1  -2  -2  962.60   52.49
  -1   2   2  957.50   52.69
  -1   2   2  944.31   52.49
  -1   2   2  908.21   52.39
  -1  -2  -2   35.30    3.10
  -1  -2  -2   41.20    5.20
   1   2   2   44.40    3.20
   1   2   2   39.50    3.20
   1   2   2   35.80    4.30
  -2  -2  -2  141.59    9.30
  -2  -2  -2  137.39   11.30
   2   2   2  140.59    9.20
   2   2   2  157.98    9.40
   2   2   2  149.69    8.90
   2   2   2  149.19    8.80
   2   2   2  119.99   10.60
  -3  -2  -2   21.10    5.90
  -3  -2  -2   14.80    2.40
  -3  -2  -2   19.80    3.30
   3   2   2   11.40    2.30
   3   2   2   16.60    3.80
  -4  -2  -2    8.90    2.70
  -4  -2  -2   10.30    3.60
  -4  -2  -2    8.20    5.90
   4   2   2   14.80    4.50
   4   2   2    9.40    3.80
  -5  -2  -2  100.49    9.50
  -5  -2  -2  143.99   15.30
  -5  -2  -2  130.79   10.80
   5   2   2  130.29   13.20
   5   2   2  125.29   11.40
   5   2   2  133.19   12.30
  -6  -2  -2  294.47   19.60
  -6  -2  -2  296.37   23.70
   6   2   2  245.88   21.40
   6   2   2  254.07   20.60
   6   2   2  258.17   20.80
  -7  -2  -2   10.10    7.20
  -7  -2  -2   12.20   12.00
   7   2   2    8.50    8.20
   7   2   2   -5.80    8.60
   7   2   2   16.20    9.10
   7  -3  -2   11.30   10.30
  -7   3   2    8.70    6.60
  -7   3   2   18.50    7.40
   6  -3  -2   11.40    6.20
   6  -3  -2   20.20    8.00
  -6   3   2   27.90    6.00
   5  -3  -2  112.49   13.80
   5  -3  -2  127.69   11.20
  -5   3   2  131.59   11.20
  -5   3   2  114.69   10.10
   4  -3  -2   10.90    4.30
  -4   3   2    7.90    3.50
  -4   3   2   11.20    3.30
   3  -3  -2  162.58   11.50
   3  -3  -2  163.08   11.80
  -3   3   2  157.48   11.10
  -3   3   2  175.58   11.20
  -3   3   2  186.48   11.70
   2  -3  -2 3451.65  180.58
   2  -3  -2 2912.81  179.58
  -2   3   2 3232.58  180.28
  -2   3   2 3277.17  180.28
  -2   3   2 3109.99  179.98
   1  -3  -2   17.50    2.10
   1  -3  -2   24.60    3.60
   1  -3  -2   15.30    2.00
  -1   3   2   22.90    2.50
  -1   3   2   21.00    3.30
  -1   3   2   28.50    2.50
   0  -3  -2    5.70    1.20
   0  -3  -2    5.60    1.00
   0  -3  -2    1.70    2.70
   0   3   2    1.60    1.90
   0   3   2    3.30    0.90
  -1  -3  -2 1118.39   62.19
  -1  -3  -2 1187.28   64.19
   1   3   2 1088.79   62.19
   1   3   2  993.30   61.99
  -2  -3  -2    1.80    2.10
  -2  -3  -2   12.70    5.00
  -2  -3  -2    3.20    1.50
   2   3   2   -0.20    2.00
  -3  -3  -2   14.60    3.40
   3   3   2   24.20    3.20
   3   3   2   15.10    2.40
   3   3   2   17.00    4.00
  -4  -3  -2  210.88   14.80
  -4  -3  -2  241.38   18.70
   4   3   2  213.28   15.40
   4   3   2  210.98   14.60
  -5  -3  -2  420.86   26.90
  -5  -3  -2  431.36   30.30
   5   3   2  434.86   27.00
   5   3   2  408.56   27.50
  -6  -3  -2  178.08   15.20
  -6  -3  -2  200.38   20.60
   6   3   2  149.09   17.20
   6   3   2  168.98   16.90
   6   3   2  179.28   15.50
  -7  -3  -2   46.00   10.10
  -7  -3  -2   41.60   14.00
   7   3   2   22.20   10.10
   7   3   2   30.10   11.10
   7   3   2   29.20    9.20
   6  -4  -2    0.00    8.20
   6  -4  -2   10.70    6.70
  -6   4   2    9.70    5.80
  -6   4   2    9.70    5.30
   5  -4  -2   16.80    6.30
  -5   4   2    0.10    4.10
  -5   4   2   13.20    4.80
   4  -4  -2  324.57   21.30
  -4   4   2  315.77   20.30
  -4   4   2  334.77   21.10
   3  -4  -2  626.44   36.10
  -3   4   2  601.64   35.70
  -3   4   2  606.24   36.30
  -3   4   2  570.94   35.10
   2  -4  -2  925.71   51.99
   2  -4  -2  806.92   50.29
  -2   4   2  916.41   51.59
  -2   4   2  903.91   51.19
  -2   4   2  888.31   50.79
   1  -4  -2  242.98   13.30
   1  -4  -2  198.58   12.90
  -1   4   2  248.38   13.40
  -1   4   2  189.68   13.20
   0  -4  -2  118.89    8.50
   0  -4  -2  147.29    8.30
   0   4   2  118.69    8.60
   0   4   2  159.68    8.40
  -1  -4  -2  470.25   25.20
   1   4   2  405.16   25.50
  -2  -4  -2   31.80    3.40
   2   4   2   36.30    3.80
  -3  -4  -2   88.89   12.10
  -3  -4  -2   68.59    7.00
   3   4   2   66.29    7.10
   3   4   2   59.79    5.20
   3   4   2   82.39    6.40
  -4  -4  -2  266.57   21.50
  -4  -4  -2  243.68   17.00
   4   4   2  246.88   16.60
   4   4   2  263.57   17.70
  -5  -4  -2  162.18   18.10
  -5  -4  -2  169.28   13.90
   5   4   2  187.88   15.40
   5   4   2  167.08   13.40
  -6  -4  -2  196.88   16.00
  -6  -4  -2  181.48   21.30
   6   4   2  204.08   17.70
   6   4   2  159.28   15.10
  -7  -4  -2   -4.50   12.40
   7   4   2    6.40    9.20
   7   4   2   -9.60    7.10
   7   4   2   18.10   11.00
   6  -5  -2   18.50    7.20
   6  -5  -2   33.70    9.90
  -6   5   2   26.70    6.80
   5  -5  -2   21.20    6.40
  -5   5   2   13.40    4.50
  -5   5   2    0.20    4.30
   4  -5  -2  259.17   18.20
  -4   5   2  247.08   16.30
  -4   5   2  237.48   17.10
   3  -5  -2  289.17   18.90
  -3   5   2  236.48   17.20
  -3   5   2  283.17   17.10
   2  -5  -2  504.35   29.30
  -2   5   2  442.96   27.30
  -2   5   2  447.06   27.60
   1  -5  -2  445.66   27.40
   1  -5  -2  482.55   29.30
  -1   5   2  480.85   27.50
   0  -5  -2  470.65   27.90
   0   5   2  496.85   28.00
   0   5   2  488.65   28.20
  -1  -5  -2  252.57   16.00
   1   5   2  284.57   15.60
   1   5   2  264.47   16.40
  -2  -5  -2 1753.02  103.59
  -2  -5  -2 1836.82  107.79
   2   5   2 1930.51  104.19
   2   5   2 1818.62  103.29
  -3  -5  -2  272.67   21.80
  -3  -5  -2  215.38   14.20
   3   5   2  229.58   14.40
   3   5   2  208.48   14.00
   3   5   2  251.67   15.60
  -4  -5  -2  367.26   28.20
   4   5   2  351.66   23.10
   4   5   2  338.47   21.80
  -5  -5  -2  448.26   33.80
   5   5   2  447.06   28.90
   5   5   2  412.06   27.10
  -6  -5  -2   56.99   13.60
   6   5   2   28.60    7.80
   6   5   2   38.50   10.10
   6  -6  -2   -0.10    8.80
   6  -6  -2   -4.10    6.80
  -6   6   2   18.30    6.50
   5  -6  -2   18.00    6.40
  -5   6   2    3.10    5.00
  -4   6   2  100.99    9.20
  -4   6   2  107.19   10.20
  -3   6   2   62.39    6.40
  -3   6   2   64.89    6.80
   2  -6  -2   13.10    6.20
  -2   6   2   16.30    3.60
  -2   6   2   18.20    3.50
  -1   6   2  115.69    8.00
  -1   6   2  103.99    8.10
   0  -6  -2  661.83   38.60
   0   6   2  604.04   35.10
   0   6   2  559.44   34.80
  -1  -6  -2  542.85   36.20
   1   6   2  555.14   32.10
   1   6   2  545.05   31.40
  -2  -6  -2  139.29    9.90
  -2  -6  -2  155.88   16.80
   2   6   2  158.08   10.90
  -3  -6  -2  112.99    8.30
   3   6   2  123.29    8.40
   3   6   2  122.49   10.30
   3   6   2   92.89    7.40
  -4  -6  -2  260.27   25.70
   4   6   2  280.17   19.30
   4   6   2  257.97   17.40
  -5  -6  -2   38.30   14.30
   5   6   2   40.00    6.50
   5   6   2   42.00    9.20
  -6  -6  -2   26.60   14.20
   6   6   2   13.40    6.80
   6   6   2   19.80   10.30
  -6   7   2    5.60    6.00
   5  -7  -2   14.00    7.00
  -5   7   2   20.70    6.40
   4  -7  -2   41.20    8.90
  -4   7   2   34.00    5.90
   3  -7  -2   39.10    8.50
  -3   7   2   30.10    4.90
  -3   7   2   30.10    5.10
  -2   7   2   95.79    7.70
  -2   7   2   68.19    7.20
   1  -7  -2  756.02   47.10
  -1   7   2  757.82   44.10
  -1   7   2  759.92   44.10
   0  -7  -2  398.46   28.40
   0   7   2  438.66   24.40
   0   7   2  382.66   24.00
  -1  -7  -2 1269.77   73.39
   1   7   2 1171.48   68.39
   1   7   2 1155.18   67.79
   2   7   2   68.39    7.70
   3   7   2   92.19   10.00
  -4  -7  -2   89.49   17.40
   4   7   2   87.99    8.40
   4   7   2   55.69    9.30
  -5  -7  -2   11.20   15.10
   5   7   2   28.10    6.00
   5   7   2   11.90    8.60
  -6  -7  -2   -2.10   14.40
   6   7   2   15.10   10.40
   6   7   2  -12.20    6.40
   5  -8  -2  106.19   13.90
  -5   8   2   72.99   10.70
   4  -8  -2   13.40    7.80
  -4   8   2    3.80    4.60
   3  -8  -2    2.80    7.30
  -3   8   2    2.50    3.80
  -3   8   2    8.60    3.80
  -2   8   2   36.20    5.90
  -2   8   2   55.79    6.40
   1  -8  -2  809.32   49.50
  -1   8   2  750.92   45.50
  -1   8   2  782.42   45.60
   0  -8  -2  705.43   43.20
   0   8   2  632.54   37.60
   0   8   2  601.14   37.30
  -1  -8  -2  114.59   17.00
   1   8   2   82.89    7.80
   1   8   2   70.09    6.10
  -2  -8  -2   81.79   15.10
  -4  -8  -2   64.79   18.80
   4   8   2   57.59    9.40
  -5  -8  -2   96.29   20.80
   5   8   2   17.40   10.00
   5  -9  -2   34.60   10.90
  -5   9   2   43.00    8.20
   4  -9  -2   28.20    9.10
  -4   9   2   -2.10    4.70
   3  -9  -2   69.59   12.60
   2  -9  -2  179.68   17.20
  -2   9   2  153.88   11.30
  -2   9   2  107.79   11.20
   1  -9  -2  805.42   46.60
  -1   9   2  648.24   40.80
  -1   9   2  648.44   41.00
   0  -9  -2   25.20   11.50
   0   9   2   18.70    3.70
   0   9   2   32.40    5.00
  -2  -9  -2   19.10   13.40
   2   9   2    7.90    3.00
   2   9   2   14.30    5.40
  -3  -9  -2   36.50   17.00
   3   9   2   11.50    6.80
  -4  -9  -2   33.60   19.40
   4   9   2   23.30    8.40
  -5  -9  -2   64.69   22.20
   5   9   2   26.10   10.30
   4 -10  -2   35.70   11.60
  -4  10   2   17.40    6.10
   3 -10  -2   30.90   11.20
   1 -10  -2   63.59   14.20
   0 -10  -2  317.77   29.30
   0  10   2  301.07   20.30
   0  10   2  357.56   21.10
  -1 -10  -2   30.80   15.10
   1  10   2   -1.50    4.30
   1  10   2    2.60    2.70
  -2 -10  -2   62.79   17.90
   2  10   2   42.00    5.10
   2  10   2   49.30    7.50
  -3 -10  -2  146.19   25.70
   3  10   2   97.49   12.80
  -4 -10  -2   42.00   21.30
   4  10   2    6.70    8.80
   3 -11  -2   46.60   13.70
   2 -11  -2   74.99   17.00
  -2  11   2   52.39    7.70
  -2  11   2   41.90    7.60
   1 -11  -2   59.89   15.70
  -1  11   2   13.90    4.50
  -1  11   2   17.80    5.40
   0 -11  -2   68.99   16.70
  -1 -11  -2   52.29   19.30
   1  11   2   35.20    4.80
   1  11   2   38.20    6.90
  -2 -11  -2   99.69   23.30
   2  11   2   61.19    8.80
  -3 -11  -2   66.89   23.10
   3  11   2   30.20    8.50
   2 -12  -2   82.79   19.10
   1 -12  -2   51.89   16.50
  -1  12   2   10.60    4.50
  -1  12   2    3.90    5.20
   0 -12  -2   36.90   17.80
   0  12   2   15.30    4.10
   0  12   2   19.50    5.50
  -1 -12  -2  192.58   30.30
   1  12   2  159.18   11.60
   1  12   2  146.39   13.40
  -2 -12  -2   65.59   23.70
   2  12   2   46.60    8.60
  -2 -12   3  -16.60   18.10
   1  12  -3   32.30    7.20
   1  12  -3   31.50    5.40
  -1 -12   3   40.90   17.40
   0  12  -3    5.00    4.20
   0  12  -3    1.70    5.00
   0 -12   3    3.60   15.80
   1 -12   3   28.10   15.50
   3  11  -3   28.30    5.30
   3  11  -3   16.80    8.60
  -3 -11   3   24.30   19.90
   2  11  -3   12.80    3.90
   2  11  -3   -0.50    5.90
  -2 -11   3   -4.50   17.90
   1  11  -3    9.80    4.00
   1  11  -3   10.40    5.90
  -1 -11   3    9.80   15.10
   0  11  -3    2.50    3.70
   0  11  -3    3.60    4.50
   0 -11   3   -5.30   12.70
  -1  11  -3   48.30    7.20
   1 -11   3   66.89   16.90
  -2  11  -3   42.30    7.30
   2 -11   3   50.79   16.00
  -3  11  -3  118.39   12.90
   3 -11   3  140.19   19.90
   4  10  -3   50.69    6.60
   4  10  -3   41.00   11.00
  -4 -10   3   36.10   22.90
   3  10  -3   35.00    9.00
   3  10  -3   32.60    5.20
  -3 -10   3   28.70   17.80
   2  10  -3   85.39   10.10
   2  10  -3   82.29    8.60
  -2 -10   3   89.89   20.40
   1  10  -3   49.00    6.90
   1  10  -3   54.29    6.30
  -1 -10   3   48.00   15.70
   0  10  -3   17.80    4.20
   0  10  -3   14.90    4.70
   0 -10   3   19.30   12.20
  -1  10  -3    2.70    3.50
   1 -10   3    6.90   11.20
  -2  10  -3  167.18   14.00
   2 -10   3  187.08   20.80
  -3  10  -3  121.69   12.50
   3 -10   3  137.49   18.70
  -4  10  -3   15.00    6.60
   4 -10   3   33.40   12.90
   5   9  -3   53.09    8.40
   5   9  -3   29.40   12.90
  -5  -9   3   51.09   22.30
   4   9  -3    7.70    9.00
   4   9  -3   15.00    4.90
  -4  -9   3   12.10   18.20
   3   9  -3  255.87   16.00
   3   9  -3  234.68   18.90
  -3  -9   3  164.48   27.90
   2   9  -3  159.88   11.80
   2   9  -3  171.78   14.00
  -2  -9   3  170.88   23.20
   1   9  -3   91.59    8.70
   1   9  -3  114.19    9.80
  -1  -9   3  160.38   19.20
   0   9  -3  182.28   13.00
   0   9  -3  179.88   12.90
   0  -9   3  203.48   21.20
  -1   9  -3  258.07   17.90
   1  -9   3  292.77   24.30
  -2   9  -3   69.49    8.60
   2  -9   3   95.39   14.40
  -3   9  -3   17.90    5.50
   3  -9   3    7.80    9.40
  -4   9  -3   18.00    6.50
   4  -9   3    9.40   10.40
   5   8  -3    0.10    9.70
   5   8  -3   14.60    7.10
  -5  -8   3    2.80   16.40
   4   8  -3  190.28   17.70
   4   8  -3  188.08   14.80
  -4  -8   3  193.68   27.80
   3   8  -3  185.28   15.60
   3   8  -3  186.88   13.40
  -3  -8   3  172.18   24.10
   2   8  -3  265.97   16.80
   2   8  -3  256.37   18.20
  -2  -8   3  265.07   25.40
   1   8  -3  169.68   12.40
   1   8  -3  168.18   11.70
  -1  -8   3  173.38   18.70
   0   8  -3   91.69    7.80
   0   8  -3   91.19    8.00
   0  -8   3  102.29   14.90
  -1   8  -3   49.40    6.30
   1  -8   3   65.59   11.60
  -2   8  -3   97.09    8.90
   2  -8   3   91.09   13.60
  -3   8  -3    6.40    4.30
   3  -8   3    8.40    8.40
  -4   8  -3   11.40    5.50
   4  -8   3    7.70    9.00
  -5   8  -3   63.89    9.70
   5  -8   3   78.19   13.60
   6   7  -3   18.20    8.90
   6   7  -3   -4.40   11.10
  -6  -7   3   27.50   16.90
   5   7  -3   32.50   10.00
   5   7  -3   31.40    8.00
  -5  -7   3   22.70   15.60
   4   7  -3  122.29   12.40
   4   7  -3  159.88   14.80
  -4  -7   3  167.58   24.00
   3   7  -3  817.12   47.90
   3   7  -3  797.72   46.60
  -3  -7   3  767.02   53.89
   2   7  -3  293.07   18.60
   2   7  -3  299.87   19.70
  -2  -7   3  313.67   25.80
   1   7  -3   72.59    7.10
   1   7  -3   67.09    6.10
  -1  -7   3   62.09   11.90
   0   7  -3   48.60    5.30
   0   7  -3   47.10    5.30
   0  -7   3   51.59   10.30
  -1   7  -3   43.20    5.40
   1  -7   3   33.90    8.40
  -2   7  -3  226.08   15.30
   2  -7   3  225.78   19.40
  -3   7  -3    7.00    3.80
   3  -7   3   14.10    7.90
  -4   7  -3  127.69   12.00
   4  -7   3  126.79   14.90
  -5   7  -3  111.49   12.00
   5  -7   3  106.99   14.70
   6   6  -3   14.70   11.30
   6   6  -3    9.70    8.40
  -6  -6   3   17.20    7.40
  -6  -6   3   11.70   14.70
   5   6  -3   88.79   12.70
   5   6  -3   80.49    9.90
  -5  -6   3   80.99   10.30
  -5  -6   3   72.19   16.90
   4   6  -3  124.89   14.30
   4   6  -3  145.39   12.90
  -4  -6   3  141.19   20.00
  -4  -6   3  142.09   12.10
   3   6  -3  576.04   35.00
   3   6  -3  608.64   36.20
  -3  -6   3  595.04   35.60
  -3  -6   3  573.14   40.90
   2   6  -3  313.77   18.90
   2   6  -3  297.37   19.50
  -2  -6   3  302.97   24.20
   1   6  -3   10.70    2.90
   1   6  -3   18.40    3.60
   0   6  -3    4.30    2.60
   0   6  -3    3.00    2.30
   0  -6   3    4.50    5.80
  -1   6  -3   19.80    3.50
   1  -6   3   27.00    7.60
  -2   6  -3    8.10    2.90
   2  -6   3   11.50    6.50
  -3   6  -3  584.44   36.90
   3  -6   3  640.64   39.20
  -4   6  -3  160.38   13.40
   4  -6   3  177.08   16.00
  -5   6  -3   24.00    6.20
   5  -6   3   40.70    9.50
  -6   6  -3    4.90    5.70
   6  -6   3    3.40    9.00
   6   5  -3   33.20   11.70
   6   5  -3   43.60    9.30
  -6  -5   3   34.00    7.80
  -6  -5   3   66.19   15.00
   5   5  -3  146.29   14.30
   5   5  -3  167.28   16.60
  -5  -5   3  163.68   20.70
  -5  -5   3  174.08   13.80
   4   5  -3  593.44   36.00
   4   5  -3  557.64   34.60
  -4  -5   3  607.84   40.90
  -4  -5   3  545.65   34.90
   3   5  -3  817.22   47.40
   3   5  -3  840.22   48.20
  -3  -5   3  779.12   47.60
   2   5  -3   17.00    4.00
   2   5  -3    6.90    4.10
  -2  -5   3   15.50    3.70
   1   5  -3 3004.70  163.88
   1   5  -3 3012.90  164.28
  -1  -5   3 2708.83  166.78
   0   5  -3   92.29    6.50
   0   5  -3   83.09    6.40
   0  -5   3   93.69    9.50
  -1   5  -3   47.70    4.90
   1  -5   3   61.79    8.60
  -2   5  -3   78.29    6.90
   2  -5   3   84.49    9.90
  -3   5  -3  595.54   36.40
   3  -5   3  618.74   38.10
  -4   5  -3  208.98   15.20
   4  -5   3  212.68   17.10
  -5   5  -3  191.88   15.60
   5  -5   3  205.08   18.00
  -6   5  -3   -0.70    5.40
   6  -5   3   -7.70    8.30
   6   4  -3    2.40    7.70
   6   4  -3   13.40   10.00
  -6  -4   3   17.80   10.20
  -6  -4   3    9.70    6.40
   5   4  -3  280.37   20.00
   5   4  -3  264.27   21.80
  -5  -4   3  318.07   24.20
  -5  -4   3  263.67   19.50
   4   4  -3  388.46   24.90
   4   4  -3  405.16   26.20
  -4  -4   3  451.85   29.60
  -4  -4   3  354.56   24.70
   3   4  -3  249.38   14.90
   3   4  -3  212.48   15.40
  -3  -4   3  199.78   14.50
   2   4  -3   87.99    7.80
   2   4  -3  103.59    7.70
  -2  -4   3   90.09    7.40
   1   4  -3   30.60    3.90
   1   4  -3   34.10    4.40
  -1  -4   3   33.30    4.00
   0   4  -3  645.74   34.30
   0   4  -3  649.04   34.20
   0   4  -3  559.84   34.20
   0  -4   3  503.55   34.20
   0  -4   3  628.04   36.40
  -1   4  -3  183.58   11.30
   1  -4   3  171.28   13.20
  -2   4  -3   31.90    4.10
   2  -4   3   41.50    6.50
  -3   4  -3  281.17   18.50
   3  -4   3  295.67   19.70
  -4   4  -3  293.97   20.00
   4  -4   3  316.97   21.20
  -5   4  -3   66.69    8.80
   5  -4   3   75.99   11.00
  -6   4  -3    5.90    5.20
   6  -4   3   -3.70    7.20
   7   3  -3   17.30    9.30
   7   3  -3   12.40   10.40
   7   3  -3    8.30    9.10
  -7  -3   3   10.10    6.90
  -7  -3   3   33.50   12.80
   6   3  -3   18.70    7.90
   6   3  -3    9.80    9.20
  -6  -3   3   14.40    9.30
  -6  -3   3    8.30    5.60
   5   3  -3   73.39    8.80
   5   3  -3   72.79   10.20
  -5  -3   3   62.99    8.00
  -5  -3   3   63.49   11.70
   4   3  -3  215.18   16.30
   4   3  -3  224.88   15.30
  -4  -3   3  224.18   18.90
  -4  -3   3  206.48   14.90
   3   3  -3   69.39    6.90
  -3  -3   3   59.59    6.20
  -3  -3   3   56.59    9.50
   2   3  -3  594.04   32.60
  -2  -3   3  574.44   32.90
  -2  -3   3  567.94   35.10
  -2  -3   3  508.55   32.60
   1   3  -3  696.53   44.20
   1   3  -3  772.12   42.80
   1   3  -3  804.42   43.20
   1   3  -3  787.12   43.10
  -1  -3   3  633.44   42.80
  -1  -3   3  772.62   44.80
  -1  -3   3  794.12   43.10
   0   3  -3 1250.67   64.59
   0   3  -3 1054.79   65.79
   0   3  -3 1223.38   64.49
   0   3  -3 1297.77   64.69
   0  -3   3  991.80   65.89
   0  -3   3 1019.10   64.49
  -1   3  -3 1837.32   99.49
  -1   3  -3 1716.43  100.39
   1  -3   3 1838.12  100.69
   1  -3   3 1647.14   99.19
  -2   3  -3  284.77   17.90
   2  -3   3  304.07   18.80
  -3   3  -3   83.39    7.50
   3  -3   3  103.69    8.90
  -4   3  -3  201.68   14.40
   4  -3   3  210.38   15.40
  -5   3  -3   84.79    9.30
   5  -3   3   69.59   10.30
  -6   3  -3   13.90    5.70
  -6   3  -3   11.60    4.50
   6  -3   3    7.60    8.00
  -7   3  -3   39.80    7.50
  -7   3  -3   42.30    8.30
   7  -3   3   14.90    7.20
   7  -3   3   39.00   10.40
   7  -3   3   24.10   11.10
   7   2  -3  -12.80    9.20
   7   2  -3   -1.20    7.60
   7   2  -3    0.70    8.80
  -7  -2   3   -4.10   10.20
  -7  -2   3    6.40    6.90
   6   2  -3   66.99   10.70
   6   2  -3   77.59   11.70
   6   2  -3   85.69   12.90
  -6  -2   3   90.29   11.10
  -6  -2   3  105.09   14.20
   5   2  -3  304.37   20.60
  -5  -2   3  289.57   21.90
  -5  -2   3  273.57   19.40
   4   2  -3   22.50    4.90
  -4  -2   3   28.30    4.70
  -4  -2   3   29.20    7.50
   3   2  -3   71.89    6.80
  -3  -2   3   73.49    9.20
  -3  -2   3   70.09    6.30
   2   2  -3  318.07   17.80
   2   2  -3  292.37   18.70
   2   2  -3  277.57   17.50
  -2  -2   3  278.77   17.70
  -2  -2   3  298.97   17.90
  -2  -2   3  308.67   19.60
   1   2  -3 3293.77  180.18
   1   2  -3 2907.21  180.68
   1   2  -3 3390.96  179.88
  -1  -2   3 3300.97  181.18
  -1  -2   3 3376.56  180.08
  -1  -2   3 2937.91  179.98
   0   2  -3 1942.01  106.89
   0   2  -3 2004.30  106.89
   0   2  -3 1675.23  107.79
   0   2  -3 1960.60  106.99
   0  -2   3 1973.20  108.09
   0  -2   3 1993.10  106.89
   0  -2   3 1756.92  106.99
  -1   2  -3 4433.46  238.58
  -1   2  -3 4342.77  239.18
   1  -2   3 4486.05  239.28
   1  -2   3 3723.83  238.38
  -2   2  -3   54.19    5.00
  -2   2  -3   52.79    4.60
   2  -2   3   54.69    5.20
  -3   2  -3  528.45   32.00
   3  -2   3  553.94   32.50
  -4   2  -3   71.99    7.20
   4  -2   3   79.49    8.30
  -5   2  -3   43.50    6.40
   5  -2   3   46.50    8.10
  -6   2  -3  106.99   11.90
  -6   2  -3  110.59   10.80
   6  -2   3  119.19   15.30
   6  -2   3  122.99   11.60
   6  -2   3  127.99   14.00
  -7   2  -3  334.97   23.40
  -7   2  -3  315.37   22.70
   7  -2   3  291.17   23.20
   7  -2   3  341.07   26.60
   7  -2   3  334.97   25.50
   7   1  -3    0.40    7.40
   7   1  -3    9.10   10.20
   7   1  -3    9.60    9.60
  -7  -1   3   10.30    6.80
   6   1  -3   11.50    7.60
   6   1  -3   -3.70    5.50
  -6  -1   3   11.90    8.80
  -6  -1   3    4.80    5.70
   5   1  -3  106.89   11.20
   5   1  -3   92.49   11.50
  -5  -1   3  106.59   12.40
  -5  -1   3  117.99   10.30
   4   1  -3  184.18   13.80
  -4  -1   3  195.38   15.00
  -4  -1   3  191.98   13.30
   3   1  -3  597.14   36.20
   3   1  -3  657.63   37.20
  -3  -1   3  580.54   36.10
  -3  -1   3  632.44   37.50
   2   1  -3 1794.12  110.29
   2   1  -3 2134.79  110.99
   2   1  -3 1920.21  110.29
   2   1  -3 1867.61  110.19
  -2  -1   3 2113.59  111.29
  -2  -1   3 1838.42  110.29
  -2  -1   3 1990.50  110.39
   1   1  -3 1798.02  106.19
   1   1  -3 1992.20  105.79
   1   1  -3 1810.22  105.89
  -1  -1   3 1997.90  106.39
  -1  -1   3 1836.92  105.79
  -1  -1   3 1834.92  105.79
   0   1  -3  202.48   13.00
   0   1  -3  235.88   12.60
   0   1  -3  221.48   12.50
   0  -1   3  240.48   12.50
   0  -1   3  184.38   12.50
   0  -1   3  221.38   13.20
  -2   1  -3  205.48   13.10
  -2   1  -3  203.98   13.50
   2  -1   3  229.58   13.00
   2  -1   3  218.68   14.10
   2  -1   3  220.68   13.60
  -3   1  -3   61.09    5.70
   3  -1   3   68.19    5.00
   3  -1   3   71.49    6.50
  -4   1  -3   -0.70    2.60
  -4   1  -3   -0.30    2.50
   4  -1   3    7.70    4.20
  -5   1  -3   59.09    6.90
  -5   1  -3   53.49    6.90
   5  -1   3   65.89    9.40
   5  -1   3   48.00    7.00
  -6   1  -3  154.58   13.50
  -6   1  -3  144.29   12.70
   6  -1   3  171.58   16.10
   6  -1   3  142.49   14.00
   6  -1   3  162.98   15.90
  -7   1  -3   86.89   10.50
  -7   1  -3   70.89    9.60
   7  -1   3   75.19   12.40
   7  -1   3   59.89   11.30
   7  -1   3   52.09    9.70
   7   0  -3   -2.80    7.50
   7   0  -3   13.10   10.40
   7   0  -3   20.20    9.70
  -7   0   3   18.80    7.00
   6   0  -3  132.09   13.40
   6   0  -3  159.38   16.30
  -6   0   3  144.69   13.40
   5   0  -3  162.98   13.50
   5   0  -3  182.08   14.90
  -5   0   3  158.58   12.60
  -5   0   3  148.89   12.80
  -5   0   3  193.78   15.60
   4   0  -3   69.29    7.10
   4   0  -3   70.69    8.10
  -4   0   3   62.59    6.60
  -4   0   3   65.69    6.50
  -4   0   3   65.99    8.60
   3   0  -3  430.36   25.50
  -3   0   3  441.26   25.90
  -3   0   3  401.86   25.00
  -3   0   3  406.66   25.00
   2   0  -3 1769.62   96.99
   2   0  -3 1753.62   96.89
   2   0  -3 1594.84   96.69
  -2   0   3 1760.32   97.09
  -2   0   3 1702.43   96.79
  -2   0   3 1683.43   96.69
   1   0  -3 1608.14   95.29
   1   0  -3 1717.23   95.39
   1   0  -3 1771.42   95.39
  -1   0   3 1674.53   95.39
  -1   0   3 1626.14   95.39
  -1   0   3 1755.72   95.39
   0   0  -3   35.70    2.40
   0   0   3   39.50    2.50
  -1   0  -3   23.20    2.30
  -1   0  -3   21.10    1.80
  -1   0  -3   20.20    2.90
   1   0   3   21.20    2.30
   1   0   3   20.30    2.70
   1   0   3   23.30    1.70
  -2   0  -3   16.60    3.70
  -2   0  -3   19.80    2.40
  -2   0  -3   21.40    2.40
   2   0   3   17.10    2.10
   2   0   3   25.60    4.20
   2   0   3   26.90    2.40
   2   0   3   20.30    3.30
   2   0   3   19.20    2.30
  -3   0  -3  331.17   19.10
  -3   0  -3  275.07   16.70
  -3   0  -3  256.17   16.90
   3   0   3  254.07   17.70
   3   0   3  286.17   16.80
   3   0   3  266.67   16.80
  -4   0  -3  389.36   23.40
  -4   0  -3  331.67   20.40
  -4   0  -3  311.37   20.60
   4   0   3  312.87   20.70
   4   0   3  322.67   21.80
  -5   0  -3  185.18   13.50
  -5   0  -3  187.38   13.30
   5   0   3  171.68   14.10
   5   0   3  183.78   15.00
   5   0   3  194.28   15.50
  -6   0  -3  182.48   14.60
  -6   0  -3  195.78   14.70
   6   0   3  196.68   17.70
   6   0   3  167.58   15.70
   6   0   3  189.48   16.80
  -7   0  -3  192.08   15.50
  -7   0  -3  195.18   17.40
   7   0   3  189.08   18.60
   7   0   3  146.19   18.40
   7   0   3  146.39   16.90
   7  -1  -3   64.69    9.20
   7  -1  -3   73.19   12.70
  -7   1   3   62.39   10.10
   6  -1  -3   72.09   11.10
   6  -1  -3   60.69    9.40
  -6   1   3   55.19    8.30
  -6   1   3   63.29    8.40
   5  -1  -3    7.00    6.00
   5  -1  -3   21.30    5.60
  -5   1   3   22.30    4.70
  -5   1   3   17.90    4.80
   4  -1  -3  202.68   13.90
   4  -1  -3  182.68   12.50
   4  -1  -3  181.48   14.00
  -4   1   3  162.88   12.40
  -4   1   3  180.18   12.60
   3  -1  -3  265.37   16.40
   3  -1  -3  284.17   17.50
   3  -1  -3  280.27   17.30
  -3   1   3  255.57   16.60
  -3   1   3  255.87   16.60
   2  -1  -3  561.44   32.30
   2  -1  -3  553.74   32.70
   2  -1  -3  524.55   32.50
   2  -1  -3  608.84   32.90
   2  -1  -3  585.04   33.00
  -2   1   3  559.84   32.80
   1  -1  -3 2136.99  117.29
   1  -1  -3 1926.31  117.19
   1  -1  -3 2154.88  117.39
  -1   1   3 2129.49  117.29
  -1   1   3 2071.49  117.29
   0  -1  -3  157.48    9.30
   0  -1  -3  148.79    8.80
   0   1   3  170.38    8.90
   0   1   3  134.29    8.70
  -1  -1  -3 2224.28  130.39
  -1  -1  -3 2306.27  131.39
  -1  -1  -3 2477.75  130.19
   1   1   3 2331.97  130.19
   1   1   3 2302.07  130.29
   1   1   3 2249.68  130.39
   1   1   3 2347.07  131.49
  -2  -1  -3 1707.23   89.79
  -2  -1  -3 1622.84   89.69
  -2  -1  -3 1434.56   90.99
   2   1   3 1692.63   89.79
   2   1   3 1382.56   89.69
   2   1   3 1632.64   91.49
   2   1   3 1644.64   89.59
  -3  -1  -3   16.40    2.70
  -3  -1  -3   24.90    5.70
  -3  -1  -3   19.50    3.10
   3   1   3   19.10    3.30
   3   1   3   14.50    4.00
  -4  -1  -3    8.10    2.80
  -4  -1  -3    4.50    5.40
  -4  -1  -3    4.10    3.10
   4   1   3   11.70    4.10
   4   1   3    7.50    4.70
   4   1   3    7.80    3.80
  -5  -1  -3  417.96   26.20
  -5  -1  -3  477.85   30.20
  -5  -1  -3  460.75   26.50
   5   1   3  377.56   26.60
   5   1   3  372.86   28.00
   5   1   3  440.26   27.20
  -6  -1  -3  245.18   17.40
  -6  -1  -3  295.47   22.80
  -6  -1  -3  251.17   17.80
   6   1   3  231.18   18.70
   6   1   3  222.98   20.30
   6   1   3  218.18   19.00
  -7  -1  -3    0.60    6.80
   7   1   3   -1.80    9.20
   7   1   3   -1.30    8.00
   7   1   3    2.50    9.00
   7  -2  -3  178.38   19.70
  -7   2   3  163.08   16.90
  -7   2   3  159.28   15.80
   6  -2  -3   38.20    7.20
   6  -2  -3   27.90    9.00
  -6   2   3   54.69    7.80
  -6   2   3   40.30    7.20
   5  -2  -3   69.79    8.10
   5  -2  -3   64.09    9.20
  -5   2   3   71.49    8.10
  -5   2   3   73.69    8.40
   4  -2  -3   32.10    5.80
   4  -2  -3   36.60    6.40
   4  -2  -3   34.60    5.20
  -4   2   3   27.40    4.60
  -4   2   3   33.40    4.80
   3  -2  -3  840.42   48.70
   3  -2  -3  887.01   48.10
  -3   2   3  801.52   48.20
  -3   2   3  811.32   48.50
   2  -2  -3 1038.80   64.49
   2  -2  -3 1293.27   64.79
   2  -2  -3 1180.18   64.79
  -2   2   3 1161.68   65.09
  -2   2   3 1152.98   64.59
  -2   2   3 1009.50   64.69
   1  -2  -3   94.99    6.10
   1  -2  -3  102.29    6.30
   1  -2  -3   91.19    6.50
  -1   2   3   97.69    6.30
  -1   2   3  103.59    6.40
  -1   2   3  107.99    6.50
   0  -2  -3 2250.17  114.39
   0  -2  -3 2094.39  114.59
   0  -2  -3 1898.91  115.29
   0   2   3 2019.10  114.59
   0   2   3 2213.68  114.49
   0   2   3 1746.83  115.09
  -1  -2  -3 5063.09  289.47
  -1  -2  -3 5434.26  290.87
   1   2   3 4730.73  290.57
   1   2   3 5399.26  289.37
  -2  -2  -3   93.29    6.50
  -2  -2  -3   93.69    8.70
  -2  -2  -3   91.39    5.80
   2   2   3   74.79    8.00
   2   2   3   90.49    6.40
   2   2   3   90.59    6.00
   2   2   3   87.89    6.30
   2   2   3   99.19    5.80
  -3  -2  -3 2521.35  140.69
  -3  -2  -3 2319.77  140.19
  -3  -2  -3 2467.05  142.69
   3   2   3 2518.15  140.39
   3   2   3 2595.84  140.79
   3   2   3 2503.85  140.49
  -4  -2  -3   40.30    5.20
  -4  -2  -3   40.60    8.40
  -4  -2  -3   30.20    4.00
   4   2   3   42.00    5.70
   4   2   3   37.40    5.10
  -5  -2  -3  161.68   12.20
  -5  -2  -3  195.78   17.80
  -5  -2  -3  176.88   13.20
   5   2   3  174.78   14.00
   5   2   3  184.18   14.20
   5   2   3  164.88   15.40
  -6  -2  -3   49.20    7.90
  -6  -2  -3   48.90   12.70
   6   2   3   38.90    7.70
   6   2   3   46.60   10.80
   6   2   3   44.20    9.10
  -7  -2  -3   -3.70   10.50
  -7  -2  -3    6.50    7.50
   7   2   3   -8.70    8.20
   7   2   3    5.00    7.50
   7   2   3    0.30    8.80
   7  -3  -3  155.98   18.50
  -7   3   3  153.28   15.90
  -7   3   3  167.38   16.00
   6  -3  -3  399.26   27.80
   6  -3  -3  480.75   31.10
  -6   3   3  432.66   28.30
  -6   3   3  450.05   29.00
   5  -3  -3  152.78   15.10
   5  -3  -3  150.18   12.50
  -5   3   3  155.48   12.80
  -5   3   3  169.38   12.30
   4  -3  -3    6.60    4.10
  -4   3   3    6.30    3.30
  -4   3   3    7.20    3.20
   3  -3  -3   10.40    3.40
  -3   3   3    4.80    2.00
   2  -3  -3  526.25   29.30
   2  -3  -3  455.75   28.40
  -2   3   3  485.45   28.80
  -2   3   3  519.25   28.90
  -2   3   3  487.85   29.10
   1  -3  -3  551.14   31.10
   1  -3  -3  497.05   30.80
   1  -3  -3  534.75   31.70
  -1   3   3  555.14   31.10
  -1   3   3  529.95   31.70
  -1   3   3  578.34   31.20
   0  -3  -3 1297.77   71.39
   0  -3  -3 1266.47   71.59
   0  -3  -3 1210.38   72.79
   0   3   3 1332.17   71.69
   0   3   3 1152.28   72.49
   0   3   3 1344.17   71.49
  -1  -3  -3 3869.81  215.28
  -1  -3  -3 3606.04  216.98
   1   3   3 3943.41  216.78
   1   3   3 3896.41  215.18
   2   3   3  204.48   12.80
  -3  -3  -3  153.28   10.70
  -3  -3  -3  155.28   13.80
   3   3   3  169.28   10.90
   3   3   3  153.38    9.60
   3   3   3  128.79    9.80
  -4  -3  -3  140.59   14.20
  -4  -3  -3  126.09   10.80
   4   3   3  144.69   10.50
   4   3   3  134.69   11.30
  -5  -3  -3  312.37   24.20
  -5  -3  -3  294.67   20.30
   5   3   3  293.17   20.20
   5   3   3  308.47   21.20
  -6  -3  -3  216.78   17.40
  -6  -3  -3  237.88   22.10
   6   3   3  198.98   18.80
   6   3   3  201.48   19.60
   6   3   3  235.98   17.60
  -7  -3  -3   20.00   13.60
   7   3   3   -2.10    8.70
   7   3   3    0.20    7.60
   7   3   3   -6.10    8.90
   6  -4  -3   -9.30    5.50
   6  -4  -3    5.90    7.80
  -6   4   3    3.60    5.40
  -6   4   3    5.70    4.70
   5  -4  -3   -6.40    6.20
   5  -4  -3   14.10    5.90
  -5   4   3    7.40    4.70
   4  -4  -3  107.19    9.70
  -4   4   3   91.09    8.90
   3  -4  -3   45.50    6.30
  -3   4   3   29.80    4.50
  -3   4   3   36.40    4.40
  -3   4   3   29.10    4.40
   2  -4  -3    8.90    2.10
  -2   4   3   23.80    3.60
  -2   4   3   16.10    2.60
   1  -4  -3  917.11   57.29
   1  -4  -3 1005.20   57.49
  -1   4   3 1090.09   57.69
  -1   4   3  932.21   57.49
  -1   4   3 1117.99   58.99
   0  -4  -3  956.10   55.59
   0  -4  -3 1009.60   57.69
   0  -4  -3  964.00   55.89
   0   4   3 1072.29   55.99
   0   4   3  879.21   56.99
   0   4   3 1021.90   55.69
  -1  -4  -3 1288.17   78.49
   1   4   3 1394.96   76.19
  -2  -4  -3  142.99   13.10
   2   4   3  127.89    9.30
   3   4   3   36.70    4.90
   3   4   3   44.60    5.00
   3   4   3   31.20    3.40
   4   4   3  124.09    9.80
  -5  -4  -3   38.20   10.80
   5   4   3   20.00    7.00
   5   4   3   27.20    6.00
  -6  -4  -3   37.30   12.90
   6   4   3   34.60    7.10
   6   4   3   22.60    8.50
  -7  -4  -3   31.30   13.90
   7   4   3    9.40   10.20
   7   4   3   10.80    9.80
   7   4   3   18.40    7.70
   6  -5  -3    6.20    6.90
   6  -5  -3   -7.20    8.20
  -6   5   3    7.20    5.70
  -6   5   3    7.00    5.10
   5  -5  -3  160.28   13.10
  -5   5   3  122.99   12.40
   4  -5  -3  166.78   12.60
  -4   5   3  115.09   11.20
   3  -5  -3   89.29    9.40
  -3   5   3   93.19    7.60
  -3   5   3   82.09    7.60
   2  -5  -3   45.80    7.10
  -2   5   3   50.09    4.80
  -2   5   3   39.40    4.70
  -1   5   3   91.79    7.40
  -1   5   3  115.19    7.40
   0  -5  -3 1551.54   91.19
   0   5   3 1641.94   88.99
   0   5   3 1518.65   88.69
  -1  -5  -3  578.04   37.80
   1   5   3  607.84   34.50
   4   5   3   61.69    7.40
  -5  -5  -3   75.69   14.90
   5   5   3   45.80    7.00
   5   5   3   51.99    8.90
  -6  -5  -3   31.40   11.90
   6   5   3   28.10    9.20
   6   5   3    7.50    6.40
   6  -6  -3   -6.30    8.30
   6  -6  -3   -7.10    7.10
  -6   6   3    3.50    5.80
   5  -6  -3  223.58   16.80
  -5   6   3  186.98   16.20
   4  -6  -3  466.75   29.60
  -4   6   3  446.66   28.10
  -4   6   3  449.26   28.80
   3  -6  -3  130.49   12.70
  -3   6   3  145.79   10.80
  -3   6   3  142.09   10.40
   2  -6  -3   87.29    9.90
  -2   6   3   73.79    6.90
  -2   6   3   81.29    7.00
   1  -6  -3  633.14   40.30
  -1   6   3  670.83   38.00
  -1   6   3  657.43   38.10
   0  -6  -3  573.44   38.30
   0  -6  -3  526.55   34.80
   0   6   3  627.34   35.00
   0   6   3  702.03   35.40
  -1  -6  -3  142.29   15.20
   1   6   3  144.99    9.20
   1   6   3  160.98   10.30
   2   6   3  160.98   11.50
   3   6   3   84.69    8.80
   4   6   3   46.40    5.90
  -5  -6  -3   52.29   14.70
   5   6   3   40.90    8.90
   5   6   3   28.20    6.00
  -6  -6  -3    0.40   13.40
   6   6   3    1.60    6.20
   6   6   3   24.30   10.30
   5  -7  -3   36.80    8.40
  -5   7   3   30.60    7.40
   4  -7  -3   31.00    8.20
  -4   7   3   28.00    6.10
   3  -7  -3   26.00    7.40
  -3   7   3   13.20    4.00
  -3   7   3   20.70    4.10
  -2   7   3   18.70    4.00
  -2   7   3   17.40    3.80
   1  -7  -3  195.48   16.60
  -1   7   3  193.48   12.90
  -1   7   3  182.48   12.40
   0  -7  -3  192.78   18.50
   0   7   3  205.48   13.40
   0   7   3  243.48   14.10
  -1  -7  -3   61.89    6.10
   1   7   3   74.09    6.80
   1   7   3   66.69    5.20
  -2  -7  -3  539.45   38.30
  -3  -7  -3  212.98   22.40
   3   7   3  184.88   14.60
  -4  -7  -3  192.38   24.10
   4   7   3  165.88   15.50
  -5  -7  -3   93.59   18.80
   5   7   3   95.29   12.40
  -6  -7  -3   56.79   17.40
   6   7   3   24.60   12.30
   6   7   3   22.30    6.70
   5  -8  -3  277.87   22.00
  -5   8   3  269.07   20.60
   4  -8  -3   35.20    8.60
  -4   8   3   20.60    6.00
   3  -8  -3   46.10    8.80
  -3   8   3   29.10    5.30
  -3   8   3   35.00    5.70
  -1   8   3  142.99   10.30
  -1   8   3  147.09   11.10
   0  -8  -3   71.69   12.40
   0   8   3   39.30    5.30
   0   8   3   29.50    4.00
  -2  -8  -3  365.16   31.50
   2   8   3  408.66   24.70
  -3  -8  -3  307.37   30.50
   3   8   3  295.67   20.60
  -4  -8  -3   78.29   19.20
   4   8   3   86.39   11.00
  -5  -8  -3   97.19   22.50
   5   8   3   70.49   11.90
   5  -9  -3   49.10   10.40
  -5   9   3   29.00    7.70
   4  -9  -3   53.69   10.70
  -4   9   3   24.70    6.50
  -3   9   3    6.10    4.20
  -3   9   3    9.10    4.70
  -2   9   3   30.30    5.10
  -2   9   3   17.70    5.80
  -1   9   3   31.50    5.50
  -1   9   3   17.50    4.00
   0  -9  -3   75.49   14.40
   0   9   3   34.10    5.50
   0   9   3   34.30    4.50
  -1  -9  -3  693.53   43.90
   1   9   3  578.34   35.10
   1   9   3  525.95   33.90
  -2  -9  -3  221.98   26.10
   2   9   3  187.28   14.70
  -3  -9  -3  146.39   24.10
   3   9   3  123.59   12.90
  -4  -9  -3  182.78   27.70
   4   9   3  122.89   15.60
  -5  -9  -3   44.70   22.00
   4 -10  -3   30.60   11.40
  -4  10   3   12.90    5.80
   3 -10  -3   33.40   11.80
  -3  10   3   10.10    4.90
  -3  10   3   20.10    5.50
   2 -10  -3   61.09   13.30
  -2  10   3    6.70    4.90
  -2  10   3   19.40    5.00
   1 -10  -3  120.29   17.90
  -1  10   3   90.39    9.70
  -1  10   3   96.69    8.90
   0  10   3   14.80    3.50
   0  10   3    6.00    4.20
  -1 -10  -3  185.88   25.40
   1  10   3  170.78   11.40
   1  10   3  155.48   13.00
  -2 -10  -3  155.08   24.40
   2  10   3  162.18   13.40
  -3 -10  -3  162.88   27.70
   3  10   3  194.58   16.00
  -4 -10  -3   -5.90   18.00
   4  10   3   13.90    8.40
   3 -11  -3  125.29   19.70
  -3  11   3   97.19   11.10
   2 -11  -3  108.09   18.70
  -2  11   3   59.69    7.90
  -2  11   3   58.49    8.70
   1 -11  -3  134.19   19.90
  -1  11   3   88.29    9.90
  -1  11   3   89.29    9.00
   0 -11  -3  137.09   21.60
   0  11   3   70.69    9.30
   0  11   3   74.79    7.60
  -1 -11  -3   63.09   20.10
   1  11   3    7.20    5.50
  -2 -11  -3   63.29   21.60
   2  11   3   75.39    9.60
  -3 -11  -3   96.69   23.60
   3  11   3   74.39   10.60
   2 -12  -3   78.19   17.40
  -2  12   3   57.69    7.80
  -2  12   3   43.60    8.20
   1 -12  -3   49.90   18.40
  -1  12   3    5.20    4.00
  -1  12   3   -1.60    4.90
   0 -12  -3   98.99   23.60
   0  12   3   55.29    6.80
   0  12   3   59.39    7.80
  -1 -12  -3  131.19   28.00
   1  12   3  122.29   11.70
   1  12   3  111.69    9.10
  -2 -12  -3   47.70   23.00
   2  12   3   40.20    8.10
   1  12  -4   36.10    7.30
   1  12  -4   40.20    6.30
  -1 -12   4   37.80   17.40
   0  12  -4   20.30    5.40
   0  12  -4   21.40    5.10
   0 -12   4   21.20   17.50
  -1  12  -4    8.10    4.80
   1 -12   4   16.00   15.20
   3  11  -4   71.39   11.50
   3  11  -4   86.49    9.10
  -3 -11   4   56.19   21.70
   2  11  -4  169.08   15.40
   2  11  -4  180.98   13.50
  -2 -11   4  207.38   29.80
   1  11  -4  134.19   10.90
   1  11  -4  116.09   11.90
  -1 -11   4  150.78   23.70
   0  11  -4    9.80    4.50
   0  11  -4   12.40    4.60
   0 -11   4   18.00   15.00
  -1  11  -4   38.20    6.40
   1 -11   4   54.99   15.90
  -2  11  -4   35.10    6.70
   2 -11   4   35.80   13.90
  -3  11  -4    5.80    5.30
   3 -11   4    4.40   12.10
   4  10  -4   29.50    6.60
   4  10  -4   11.00   10.70
  -4 -10   4   38.00   22.60
   3  10  -4  319.27   23.70
   3  10  -4  334.07   20.70
  -3 -10   4  263.27   34.50
   2  10  -4  135.49   11.10
   2  10  -4  130.69   13.10
  -2 -10   4  150.28   23.70
   1  10  -4   93.89    9.10
   1  10  -4   92.59    9.80
  -1 -10   4   97.79   18.30
   0  10  -4   13.70    4.70
   0  10  -4    9.90    4.00
   0 -10   4   10.80   11.90
  -1  10  -4   20.20    5.10
   1 -10   4   19.50   12.70
  -2  10  -4   16.20    5.30
   2 -10   4    8.10   10.80
  -3  10  -4    8.10    5.20
   3 -10   4   20.50   11.30
  -4  10  -4    5.20    5.50
   4 -10   4    8.00   11.50
  -5  -9   4   -7.80   20.90
   4   9  -4   58.99    7.70
   4   9  -4   40.40   10.50
  -4  -9   4   41.40   19.00
   3   9  -4  593.74   33.40
   3   9  -4  563.94   35.50
  -3  -9   4  455.55   42.60
   2   9  -4  382.76   22.90
   2   9  -4  360.16   24.20
  -2  -9   4  340.17   32.90
   1   9  -4   38.20    6.20
   1   9  -4   39.90    5.40
  -1  -9   4   39.80   13.50
   0   9  -4   35.60    5.30
   0   9  -4   27.70    4.70
   0  -9   4   20.80   11.50
  -1   9  -4    2.20    3.20
   1  -9   4    6.00    9.10
  -2   9  -4    4.90    4.20
   2  -9   4    7.60   10.00
  -3   9  -4    6.40    4.90
   3  -9   4    2.50    9.90
  -4   9  -4   52.39    9.10
   4  -9   4   62.19   13.50
   5   8  -4   51.49   11.10
   5   8  -4   29.50    8.30
  -5  -8   4    9.20   17.50
   4   8  -4  150.88   16.30
   4   8  -4  171.98   14.20
  -4  -8   4  160.88   26.40
   3   8  -4  133.19   13.40
   3   8  -4  120.89   10.70
  -3  -8   4  135.49   21.40
   2   8  -4   28.10    5.00
   2   8  -4   26.70    6.30
  -2  -8   4   11.10   10.60
   1   8  -4   23.40    5.00
   1   8  -4    8.50    3.60
  -1  -8   4    3.00    9.40
   0   8  -4 1058.69   58.19
   0   8  -4  934.11   58.29
   0  -8   4 1042.00   63.39
  -1   8  -4   61.19    7.00
   1  -8   4   76.09   12.30
  -2   8  -4    7.60    3.60
   2  -8   4    9.90    8.00
  -3   8  -4   74.09    9.10
   3  -8   4   87.09   14.00
  -4   8  -4   34.40    6.70
   4  -8   4   31.90   11.10
  -5   8  -4  159.18   15.40
   5  -8   4  168.08   18.90
  -6  -7   4   25.20   17.10
   5   7  -4   39.80   10.40
   5   7  -4   22.50    8.20
  -5  -7   4   39.30    8.10
  -5  -7   4   30.20   15.60
   4   7  -4  100.89   13.10
   4   7  -4  101.89   11.80
  -4  -7   4  119.49   20.90
  -4  -7   4   99.99   11.20
   3   7  -4  105.99   11.70
   3   7  -4  121.39   10.90
   2   7  -4   12.00    4.80
   2   7  -4    3.10    3.70
  -2  -7   4   17.50   10.10
   1   7  -4  130.59    9.60
   1   7  -4  115.79    8.80
  -1  -7   4  101.79   14.80
   0   7  -4  257.67   15.60
   0   7  -4  251.57   15.80
   0  -7   4  226.18   19.80
  -1   7  -4  110.09    8.70
   1  -7   4   99.49   13.10
  -2   7  -4    3.60    3.00
   2  -7   4   11.40    8.10
  -3   7  -4   27.80    5.60
   3  -7   4   18.60    8.60
  -4   7  -4   81.69   10.20
   4  -7   4   87.29   13.10
  -5   7  -4  120.49   12.80
   5  -7   4  125.09   16.40
   6   6  -4   21.80    9.50
   6   6  -4   44.10   13.00
  -6  -6   4   36.30    8.50
  -6  -6   4   56.59   16.10
   5   6  -4    9.10    7.60
   5   6  -4    7.60    9.00
  -5  -6   4   13.40   13.10
  -5  -6   4    3.00    5.50
   4   6  -4    2.70    7.00
   4   6  -4   12.80    6.60
  -4  -6   4   -0.70   10.60
  -4  -6   4    3.50    4.60
   3   6  -4  176.38   14.50
   3   6  -4  184.08   13.50
  -3  -6   4  150.08   13.00
  -3  -6   4  219.68   20.80
   2   6  -4  138.59   10.80
   2   6  -4  133.19   10.10
  -2  -6   4  127.79   10.40
  -2  -6   4  140.59   16.30
   1   6  -4  186.08   12.00
   1   6  -4  193.28   12.40
  -1  -6   4  167.48   16.40
   0   6  -4  296.87   18.00
   0   6  -4  300.27   18.30
   0  -6   4  297.57   21.70
  -1   6  -4  715.53   42.20
   1  -6   4  729.73   45.20
  -2   6  -4   13.50    3.20
   2  -6   4   28.80    8.00
  -3   6  -4  346.97   21.80
   3  -6   4  319.47   24.30
  -4   6  -4    6.30    4.40
   4  -6   4    9.90    7.60
  -5   6  -4  126.09   12.70
   5  -6   4  129.49   15.10
  -6   6  -4   -1.70    6.00
   6  -6   4  -15.10    8.40
   6   5  -4   27.60   11.30
   6   5  -4   32.90    9.10
  -6  -5   4   45.60    8.40
  -6  -5   4   44.70   14.60
   5   5  -4    5.20    6.50
   5   5  -4   14.00    8.80
  -5  -5   4    2.70    5.10
  -5  -5   4    5.10   10.10
   4   5  -4  134.49   12.90
   4   5  -4  127.79   11.70
  -4  -5   4  105.89   10.30
   3   5  -4    8.40    4.70
   3   5  -4    3.70    5.00
  -3  -5   4    5.50    3.70
   2   5  -4  615.94   34.10
   2   5  -4  540.55   33.30
  -2  -5   4  585.24   33.80
  -2  -5   4  531.55   37.30
   1   5  -4  187.08   12.70
   1   5  -4  196.48   12.40
  -1  -5   4  200.08   15.90
   0   5  -4  685.53   40.30
   0   5  -4  714.53   40.20
   0   5  -4  733.43   40.50
   0  -5   4  668.33   42.80
  -1   5  -4  320.67   19.50
   1  -5   4  320.97   22.10
  -2   5  -4   40.20    5.20
   2  -5   4   51.89    8.70
  -3   5  -4   91.49    8.30
   3  -5   4   95.69   11.10
  -4   5  -4    7.90    4.10
   4  -5   4    5.80    6.60
  -5   5  -4    5.00    4.80
   5  -5   4    7.80    7.80
  -6   5  -4   27.40    7.30
   6  -5   4   25.70   10.10
   6   4  -4   16.20    7.70
   6   4  -4   19.30   10.50
  -6  -4   4   35.40    7.60
  -6  -4   4   24.50   10.80
   5   4  -4   22.20    6.80
   5   4  -4   35.20    9.20
  -5  -4   4   35.40   10.80
  -5  -4   4   23.30    6.20
   4   4  -4   19.00    5.40
   4   4  -4   11.40    6.40
  -4  -4   4   13.70    4.40
  -4  -4   4   24.20    9.10
   3   4  -4  199.08   13.90
   3   4  -4  217.78   14.60
  -3  -4   4  209.08   17.90
  -3  -4   4  184.48   13.50
   2   4  -4  606.54   35.40
   2   4  -4  603.04   35.80
  -2  -4   4  625.64   35.70
  -2  -4   4  587.14   38.40
   1   4  -4 3471.75  193.78
   1   4  -4 3364.76  193.48
  -1  -4   4 3651.03  193.88
  -1  -4   4 3270.37  195.78
   0   4  -4  923.91   52.19
   0   4  -4  851.11   52.29
   0   4  -4  954.20   52.39
   0  -4   4  949.80   54.59
  -1   4  -4  158.88   10.20
   1  -4   4  152.58   12.30
  -2   4  -4  224.18   13.90
   2  -4   4  204.78   15.40
  -3   4  -4  156.38   11.50
   3  -4   4  163.08   13.00
  -4   4  -4    5.20    3.40
   4  -4   4    4.60    5.60
  -5   4  -4  101.49   10.60
   5  -4   4  102.69   12.50
  -6   4  -4   43.20    8.10
   6  -4   4   28.40   10.20
   7   3  -4   -0.30    8.30
   7   3  -4   -1.70   11.30
   7   3  -4   -4.10    8.30
  -7  -3   4    6.60   11.30
  -7  -3   4   -5.40    6.30
   6   3  -4   34.50    8.40
   6   3  -4   21.70   10.30
  -6  -3   4   39.50   10.80
  -6  -3   4   22.70    7.10
   5   3  -4   44.60    7.50
   5   3  -4   47.20    9.40
  -5  -3   4   32.80    9.40
  -5  -3   4   47.60    6.70
   4   3  -4   68.99    8.40
  -4  -3   4   61.39    7.30
  -4  -3   4   67.29   11.10
   3   3  -4  901.01   51.69
  -3  -3   4  888.91   51.79
  -3  -3   4  885.31   54.29
   2   3  -4  987.60   55.29
  -2  -3   4  934.51   57.49
  -2  -3   4  973.80   55.49
   1   3  -4  694.73   44.90
   1   3  -4  811.32   43.80
   1   3  -4  718.13   43.50
   1   3  -4  828.12   43.90
  -1  -3   4  641.34   43.60
  -1  -3   4  787.12   45.40
  -1  -3   4  859.21   43.80
   0   3  -4 1127.89   59.09
   0   3  -4 1029.10   60.49
   0   3  -4 1011.40   59.09
   0   3  -4 1088.89   58.99
   0  -3   4  985.90   60.59
   0  -3   4 1115.19   58.99
   0  -3   4  929.81   58.99
  -1   3  -4   66.09    4.90
  -1   3  -4   57.39    5.60
   1  -3   4   65.09    6.40
   1  -3   4   59.89    4.50
  -2   3  -4   10.70    2.40
   2  -3   4   18.30    4.20
  -3   3  -4  623.94   38.10
   3  -3   4  665.13   38.90
  -4   3  -4   22.90    4.60
   4  -3   4   20.60    6.10
  -5   3  -4    4.50    4.10
   5  -3   4    2.50    6.40
  -6   3  -4   56.59    8.60
   6  -3   4   64.59   11.50
  -7   3  -4   42.30    8.20
   7  -3   4   20.80   10.70
   7  -3   4   20.00   10.00
   7   2  -4   26.80    9.90
   7   2  -4   33.30   12.00
   7   2  -4   23.90    8.80
  -7  -2   4   30.30    8.70
  -7  -2   4   30.90   12.50
   6   2  -4    8.10    7.60
   6   2  -4   11.00    9.60
   6   2  -4   17.70    7.90
  -6  -2   4   22.40    6.60
  -6  -2   4   18.00    9.90
   5   2  -4 1173.88   68.59
  -5  -2   4 1146.99   70.19
  -5  -2   4 1180.58   68.29
   4   2  -4   76.19    8.60
  -4  -2   4   71.69    7.50
  -4  -2   4   82.99   11.20
   3   2  -4  178.38   12.40
  -3  -2   4  180.08   12.20
  -3  -2   4  189.78   14.70
   2   2  -4  907.11   49.80
   2   2  -4  832.52   50.49
  -2  -2   4  781.52   49.80
  -2  -2   4  936.41   51.49
  -2  -2   4  886.51   49.99
   1   2  -4 1260.17   67.19
   1   2  -4 1081.19   67.29
   1   2  -4 1145.49   68.09
  -1  -2   4 1303.77   67.39
  -1  -2   4 1142.19   68.29
   0   2  -4  407.26   22.10
   0   2  -4  395.66   23.10
   0  -2   4  370.86   23.20
   0  -2   4  355.46   22.00
  -1   2  -4 2084.49  121.89
  -1   2  -4 2250.57  121.29
   1  -2   4 2220.58  121.99
   1  -2   4 2049.49  121.09
  -2   2  -4 1167.08   67.89
  -2   2  -4 1164.58   68.59
   2  -2   4 1241.78   68.49
  -3   2  -4  140.59   10.10
   3  -2   4  149.39   10.90
  -4   2  -4   15.20    3.70
   4  -2   4   20.50    5.50
  -5   2  -4  109.49   10.60
   5  -2   4  134.09   12.20
  -6   2  -4   92.89   11.40
  -6   2  -4  103.49    9.90
   6  -2   4  137.39   14.40
   6  -2   4   95.19   10.90
  -7   2  -4  154.18   14.00
  -7   2  -4  135.69   14.70
   7  -2   4   98.79   12.60
   7  -2   4  121.79   16.70
   7  -2   4  107.39   14.70
   7   1  -4   91.89   13.50
   7   1  -4  158.78   17.90
   7   1  -4  113.29   15.40
   6   1  -4  259.97   20.90
   6   1  -4  239.78   19.10
  -6  -1   4  252.07   18.90
  -6  -1   4  256.97   20.90
   5   1  -4    8.20    5.70
   5   1  -4    8.40    5.90
  -5  -1   4   13.40    4.70
  -5  -1   4    6.10    7.00
   4   1  -4   97.49    9.50
  -4  -1   4   95.39   10.20
  -4  -1   4   98.79    8.30
   3   1  -4  169.08   10.80
   3   1  -4  136.09   10.20
  -3  -1   4  136.09    9.80
  -3  -1   4  120.19   11.10
   2   1  -4   20.80    3.40
   2   1  -4   18.70    3.00
   2   1  -4   19.60    3.40
   2   1  -4   19.70    2.60
  -2  -1   4   29.40    4.60
  -2  -1   4   19.30    2.80
  -2  -1   4   15.20    2.60
   1   1  -4   25.40    2.40
   1   1  -4   25.70    2.70
   1   1  -4   23.90    3.10
  -1  -1   4   23.70    2.40
  -1  -1   4   24.50    2.60
  -1  -1   4   21.40    3.20
   0   1  -4    2.50    0.70
   0   1  -4    5.80    1.30
   0   1  -4    3.20    1.30
   0  -1   4    2.70    1.40
   0  -1   4    4.30    1.10
   0  -1   4    4.10    0.80
  -1   1  -4 9999.00  561.14
  -2   1  -4 1193.48   72.29
  -2   1  -4 1296.57   71.79
   2  -1   4 1239.58   72.79
   2  -1   4 1314.27   72.39
   2  -1   4 1271.57   71.59
  -3   1  -4  356.06   21.30
   3  -1   4  344.67   21.90
  -4   1  -4   52.09    5.90
   4  -1   4   49.30    7.00
  -5   1  -4   21.60    4.00
  -5   1  -4   23.00    5.00
   5  -1   4   15.40    5.00
   5  -1   4   11.70    6.10
  -6   1  -4  210.18   16.40
  -6   1  -4  199.58   15.30
   6  -1   4  221.68   19.10
   6  -1   4  213.98   16.30
   6  -1   4  211.68   18.70
  -7   1  -4   32.40    7.70
  -7   1  -4   26.60    7.30
   7  -1   4    7.30   10.10
   7  -1   4   27.10    9.10
   7  -1   4    7.60    7.40
   7   0  -4  114.49   14.80
   7   0  -4   76.99   11.50
  -7   0   4  124.29   13.50
   6   0  -4  376.16   26.40
   6   0  -4  425.86   28.60
  -6   0   4  391.96   26.50
   5   0  -4 1730.33   96.39
   5   0  -4 1674.53   95.79
  -5   0   4 1639.14   96.39
  -5   0   4 1586.64   95.49
   4   0  -4   25.90    5.60
   4   0  -4   33.00    5.20
   4   0  -4   18.10    4.90
  -4   0   4   17.20    3.90
  -4   0   4   13.10    3.60
  -4   0   4   23.70    5.40
   3   0  -4    2.00    2.90
   3   0  -4    4.40    2.90
  -3   0   4    4.60    3.20
  -3   0   4    1.00    2.30
  -3   0   4   10.50    2.40
   2   0  -4   71.19    5.40
   2   0  -4   75.59    5.40
   2   0  -4   79.79    6.00
  -2   0   4   78.89    6.10
  -2   0   4   75.19    5.50
  -2   0   4   72.29    5.60
  -2   0   4   76.89    5.60
   1   0  -4   47.00    3.40
   1   0  -4   46.90    3.40
   1   0  -4   47.80    3.60
   1   0  -4   49.20    3.40
  -1   0   4   44.80    3.40
  -1   0   4   41.20    3.50
  -1   0   4   48.50    3.40
   0   0  -4  314.97   18.10
   0   0  -4  319.47   17.90
   0   0   4  332.47   18.10
   0   0   4  331.37   17.90
   0   0   4  268.17   17.80
  -1   0  -4  236.08   14.60
  -1   0  -4  242.78   14.00
  -1   0  -4  246.58   15.00
   1   0   4  242.38   15.00
   1   0   4  239.78   13.90
   1   0   4  246.18   14.60
  -2   0  -4 1020.00   58.29
  -2   0  -4 1047.90   57.99
  -2   0  -4 1003.60   59.39
   2   0   4 1000.70   58.89
   2   0   4  982.40   58.09
   2   0   4 1050.69   59.69
   2   0   4 1068.49   58.09
  -3   0  -4 1053.79   60.79
  -3   0  -4 1049.59   58.79
  -3   0  -4 1015.30   59.09
   3   0   4 1049.00   58.89
   3   0   4 1038.80   58.79
   3   0   4  981.40   59.89
  -4   0  -4   51.69    5.90
  -4   0  -4   49.30    5.80
  -4   0  -4   66.29    9.60
   4   0   4   57.19    6.50
   4   0   4   50.09    7.50
  -5   0  -4   26.20    4.90
  -5   0  -4   34.80    5.20
   5   0   4   26.70    5.90
   5   0   4   25.00    7.30
   5   0   4   18.80    6.20
  -6   0  -4   27.00    6.10
  -6   0  -4   20.80    5.50
   6   0   4   32.60    8.90
   6   0   4   23.90    7.70
   6   0   4   17.20    6.50
  -7   0  -4  219.28   17.80
  -7   0  -4  264.47   18.60
   7   0   4  218.18   20.60
   7   0   4  241.08   21.50
   7   0   4  192.28   18.30
   7  -1  -4   80.59   13.10
  -7   1   4   90.89   11.90
   6  -1  -4   61.19   10.70
   6  -1  -4   35.70    7.10
  -6   1   4   45.20    7.60
  -6   1   4   33.40    7.60
   5  -1  -4    9.50    6.00
   5  -1  -4    7.90    5.00
  -5   1   4    9.90    4.80
  -5   1   4   10.10    4.20
   4  -1  -4   12.20    3.70
   4  -1  -4   12.00    4.80
   4  -1  -4   13.10    4.40
  -4   1   4   14.30    3.70
  -4   1   4    8.30    3.60
   3  -1  -4  788.92   46.00
   3  -1  -4  793.52   45.20
   3  -1  -4  814.32   46.10
  -3   1   4  777.62   45.70
  -3   1   4  762.52   45.60
   2  -1  -4  595.74   33.30
   2  -1  -4  543.25   32.80
   2  -1  -4  581.84   33.20
  -2   1   4  559.34   33.00
  -2   1   4  570.14   33.00
   1  -1  -4   25.40    2.60
   1  -1  -4   22.00    2.20
   1  -1  -4   30.40    2.30
  -1   1   4   27.40    2.40
  -1   1   4   25.30    2.30
  -1   1   4   23.00    2.50
   0  -1  -4   65.79    4.80
   0  -1  -4   67.59    4.20
   0  -1  -4   69.99    4.30
   0   1   4   63.19    4.80
   0   1   4   71.59    4.30
   0   1   4   75.29    4.30
  -1  -1  -4 6249.97  360.86
  -1  -1  -4 6358.96  359.76
   1   1   4 6411.36  361.06
   1   1   4 6644.64  359.76
  -2  -1  -4 2009.60  109.99
  -2  -1  -4 1914.21  111.59
   2   1   4 2009.00  109.89
   2   1   4 1876.71  111.89
   2   1   4 2057.69  110.09
   2   1   4 1841.12  110.09
  -3  -1  -4   87.09    6.40
  -3  -1  -4   90.29    6.70
  -3  -1  -4   90.79    9.30
   3   1   4   77.59    6.70
   3   1   4   80.09    7.80
  -4  -1  -4  270.47   18.80
  -4  -1  -4  357.06   22.40
  -4  -1  -4  311.47   19.10
   4   1   4  327.97   19.80
   4   1   4  280.87   20.60
   4   1   4  294.47   19.20
  -5  -1  -4   19.50    4.40
  -5  -1  -4   24.70    4.90
  -5  -1  -4   30.10    9.00
   5   1   4   28.60    7.40
   5   1   4   32.90    6.20
   5   1   4   28.70    6.20
  -6  -1  -4   27.50    5.60
  -6  -1  -4   21.90    6.10
  -6  -1  -4   27.40   11.50
   6   1   4   31.60    9.40
   6   1   4   24.30    7.70
   6   1   4   28.40    8.00
  -7  -1  -4   16.50    7.70
  -7  -1  -4   14.10    6.50
   7   1   4   12.30    8.80
   7   1   4    7.50    8.70
   7   1   4   20.10   10.40
   7  -2  -4   97.39   14.90
  -7   2   4  113.29   13.20
  -7   2   4  114.49   13.40
   6  -2  -4   15.90    8.20
   6  -2  -4   13.30    5.70
  -6   2   4   26.10    6.70
  -6   2   4   24.00    5.90
   5  -2  -4    9.40    6.30
   5  -2  -4   12.20    4.80
  -5   2   4   18.60    4.70
  -5   2   4   12.70    4.60
   4  -2  -4  604.74   38.60
   4  -2  -4  704.13   39.20
   4  -2  -4  612.74   37.50
  -4   2   4  648.44   38.30
  -4   2   4  645.14   38.00
   3  -2  -4   14.00    3.60
   3  -2  -4   14.30    3.90
   3  -2  -4   16.00    3.00
  -3   2   4   11.80    3.00
  -3   2   4   14.40    3.10
   2  -2  -4   14.10    2.00
  -2   2   4   13.20    2.20
  -2   2   4   11.80    2.30
   1  -2  -4 1037.40   57.59
   1  -2  -4  987.10   57.49
   1  -2  -4  969.50   57.39
  -1   2   4 1009.50   57.59
  -1   2   4 1033.20   57.59
  -1   2   4 1059.79   57.69
   0  -2  -4   27.10    2.20
   0  -2  -4   27.80    1.90
   0  -2  -4   26.40    2.10
   0  -2  -4   29.80    4.00
   0   2   4   23.10    3.20
   0   2   4   28.60    2.00
   0   2   4   28.70    2.40
  -1  -2  -4 5394.26  299.77
  -1  -2  -4 5311.67  298.37
   1   2   4 5537.65  298.27
   1   2   4 5015.40  299.67
  -2  -2  -4    2.20    3.20
  -2  -2  -4    2.70    1.10
  -2  -2  -4    3.20    1.70
   2   2   4    4.70    1.90
   2   2   4    2.40    1.00
   2   2   4    3.00    1.30
   2   2   4    6.20    4.40
   2   2   4    1.80    1.50
  -3  -2  -4    0.90    4.60
  -3  -2  -4    8.90    2.90
  -3  -2  -4    6.30    1.90
   3   2   4   10.80    3.10
   3   2   4    8.30    2.00
   3   2   4    9.00    2.60
  -4  -2  -4  496.85   31.10
  -4  -2  -4  563.84   34.20
  -4  -2  -4  489.05   30.50
   4   2   4  526.15   31.10
   4   2   4  524.25   31.30
  -5  -2  -4   23.30    8.70
  -5  -2  -4   14.60    5.00
  -5  -2  -4   19.80    4.00
   5   2   4   21.30    6.00
   5   2   4   21.60    7.30
   5   2   4   20.10    5.40
  -6  -2  -4    4.30    3.90
  -6  -2  -4    1.60    5.60
  -6  -2  -4   -3.80    9.60
   6   2   4    1.20    7.10
   6   2   4    7.90    6.50
   6   2   4   -1.70    7.30
  -7  -2  -4   34.80   13.30
   7   2   4   25.50   10.90
   7   2   4   22.30    9.10
   7   2   4   24.90    8.50
   7  -3  -4   67.69   13.20
  -7   3   4   91.19   11.20
  -7   3   4   78.19   11.50
   6  -3  -4    2.20    8.00
   6  -3  -4    0.00    5.20
  -6   3   4    6.50    5.30
  -6   3   4   15.00    6.40
   5  -3  -4   18.00    6.80
   5  -3  -4   23.50    5.40
  -5   3   4   21.60    4.90
  -5   3   4   17.80    5.30
   4  -3  -4  364.56   23.30
   4  -3  -4  347.87   23.90
   4  -3  -4  408.86   25.00
  -4   3   4  407.96   24.10
  -4   3   4  378.06   23.60
   3  -3  -4 1895.71  113.89
   3  -3  -4 2116.39  113.79
  -3   3   4 2017.60  113.89
  -3   3   4 1951.50  113.59
  -3   3   4 2053.09  114.29
   2  -3  -4   90.49    6.40
   2  -3  -4  103.09    7.40
  -2   3   4  100.39    7.30
  -2   3   4   98.79    6.70
  -2   3   4  106.09    7.10
   1  -3  -4  429.76   24.60
   1  -3  -4  423.76   25.20
   1  -3  -4  402.66   24.30
  -1   3   4  429.46   24.60
  -1   3   4  418.46   25.20
  -1   3   4  442.06   24.70
   0  -3  -4 1319.87   73.89
   0  -3  -4 1254.87   75.19
   0  -3  -4 1387.06   73.69
   0   3   4 1400.06   73.69
   0   3   4 1133.79   74.69
   0   3   4 1348.37   73.99
  -1  -3  -4 1697.63   96.59
  -1  -3  -4 1781.62   98.59
   1   3   4 1559.64   97.99
   1   3   4 1800.72   96.49
   2   3   4  333.97   19.90
  -3  -3  -4   68.09    9.70
   3   3   4   67.79    6.40
   3   3   4   56.19    4.80
   3   3   4   81.29    5.70
  -4  -3  -4  221.08   18.40
  -4  -3  -4  219.88   14.90
   4   3   4  195.58   14.80
   4   3   4  227.08   14.40
  -5  -3  -4   11.00    4.70
  -5  -3  -4   19.90    8.70
   5   3   4   16.90    5.70
   5   3   4   11.80    4.80
  -6  -3  -4  108.99   16.50
   6   3   4  115.09   13.40
   6   3   4  110.19   14.60
   6   3   4  109.19   12.60
  -7  -3  -4   42.20   14.30
   7   3   4   33.80    8.70
   7   3   4   28.50   10.70
   7   3   4   19.30    9.60
   6  -4  -4   -5.00    5.40
   6  -4  -4    2.60    8.50
  -6   4   4    8.30    5.50
  -6   4   4   16.60    6.50
   5  -4  -4  189.98   17.20
   5  -4  -4  191.38   14.70
  -5   4   4  203.98   14.60
  -5   4   4  210.58   15.60
   4  -4  -4  493.15   30.40
  -4   4   4  500.65   30.70
  -4   4   4  501.45   30.30
  -3   4   4    6.80    2.60
  -3   4   4   15.50    3.40
   2  -4  -4  197.38   13.30
  -2   4   4  195.88   12.70
  -2   4   4  203.98   13.00
  -2   4   4  202.18   12.90
   1  -4  -4 1284.37   71.59
   1  -4  -4 1330.27   70.49
   1  -4  -4 1240.18   70.29
  -1   4   4 1049.30   71.29
  -1   4   4 1238.98   70.49
  -1   4   4 1309.07   70.59
   0  -4  -4  207.78   13.80
   0  -4  -4  237.08   13.50
   0   4   4  243.28   13.60
   0   4   4  236.18   14.00
   2   4   4   73.29    6.20
   3   4   4  210.88   14.10
  -4  -4  -4  469.45   31.00
   4   4   4  425.06   25.70
   4   4   4  390.56   26.30
  -5  -4  -4  121.89   15.90
   5   4   4  104.09   10.60
   5   4   4  116.89   11.60
  -6  -4  -4   27.60   12.00
   6   4   4   21.70    8.30
   6   4   4   24.40    6.60
   6   4   4   26.10    9.30
  -7  -4  -4   26.40   13.70
   7   4   4    6.00   10.10
   7   4   4   19.10    9.90
   7   4   4   -0.60    7.50
   6  -5  -4    4.10    8.40
   6  -5  -4   -9.10    5.40
  -6   5   4    4.50    5.50
  -6   5   4    5.00    5.70
   5  -5  -4  349.67   23.50
   5  -5  -4  372.46   26.10
  -5   5   4  357.56   24.00
  -5   5   4  350.26   23.40
   4  -5  -4  423.86   26.40
  -4   5   4  402.86   25.60
  -4   5   4  407.26   26.10
   3  -5  -4   41.70    6.70
  -3   5   4   28.90    4.70
  -3   5   4   32.30    4.60
  -2   5   4   40.50    4.70
  -2   5   4   39.20    4.80
  -2   5   4   53.89    5.80
  -1   5   4  532.35   31.90
  -1   5   4  603.84   31.90
  -1   5   4  499.25   34.20
   0  -5  -4  179.58   11.70
   0   5   4  208.68   12.40
   0   5   4  204.98   11.90
   1   5   4   28.00    3.50
  -2  -5  -4  236.18   19.50
   2   5   4  223.58   14.60
  -3  -5  -4  805.02   51.29
   3   5   4  793.02   46.70
  -4  -5  -4  344.57   26.20
   4   5   4  299.47   20.90
   4   5   4  308.67   19.60
  -5  -5  -4   93.69   16.00
   5   5   4   75.59    9.10
   5   5   4   84.59   10.70
  -6  -5  -4   40.60   12.80
   6   5   4   13.00    9.60
   6   5   4   17.20    6.70
   6  -6  -4   34.60   10.00
  -6   6   4   19.40    6.60
   5  -6  -4  259.47   18.90
  -5   6   4  254.37   19.10
  -5   6   4  263.27   18.50
   4  -6  -4  101.89   11.20
  -4   6   4  101.09   10.00
  -4   6   4  110.99    9.50
  -3   6   4   13.40    3.80
  -3   6   4   15.60    3.80
  -2   6   4   14.20    3.50
  -2   6   4   12.10    2.90
  -1   6   4    7.30    3.10
  -1   6   4    6.30    2.30
   0  -6  -4   37.10    7.90
   0  -6  -4   28.30    2.90
   0   6   4   26.70    3.10
   0   6   4   27.00    3.90
  -1  -6  -4    3.00    7.00
   1   6   4   15.90    3.20
  -2  -6  -4  452.45   31.70
   2   6   4  413.66   25.90
  -3  -6  -4  499.05   37.70
   3   6   4  558.34   32.30
  -4  -6  -4  297.77   26.70
   4   6   4  305.37   20.90
  -5  -6  -4   25.30   13.00
   5   6   4   19.50    5.40
   5   6   4   12.30    7.80
  -6  -6  -4   18.20   13.40
   6   6   4   16.40    9.20
   6   6   4    6.90    5.90
   5  -7  -4   30.30    7.90
  -5   7   4   29.20    6.70
  -5   7   4   25.50    6.80
   4  -7  -4  266.77   19.30
  -4   7   4  256.57   18.10
  -4   7   4  231.38   17.30
  -3   7   4   33.70    5.30
  -3   7   4   31.10    5.30
  -2   7   4   87.29    8.10
  -2   7   4   96.49    7.80
   1  -7  -4   63.59   10.10
  -1   7   4   48.30    5.80
  -1   7   4   39.00    4.70
   0  -7  -4   16.90    7.40
   0   7   4    9.50    3.30
   0   7   4    5.60    2.10
  -1  -7  -4  661.23   40.50
   1   7   4  529.75   34.20
  -2  -7  -4 1445.16   91.49
   2   7   4 1568.94   86.49
  -3  -7  -4  307.07   27.50
   3   7   4  290.97   19.90
  -4  -7  -4  112.79   19.10
   4   7   4  108.19   12.40
  -5  -7  -4   22.10   14.40
   5   7   4   45.00    9.70
  -6  -7  -4   15.60   14.50
   6   7   4   13.70   10.20
   5  -8  -4   49.40    9.30
  -5   8   4   21.60    6.80
   4  -8  -4   72.59   11.00
  -4   8   4   46.40    7.30
  -4   8   4   53.99    7.60
   3  -8  -4   42.40    9.10
  -3   8   4   23.40    5.30
  -3   8   4   32.00    5.40
  -2   8   4  175.68   13.90
  -2   8   4  216.38   13.80
   1  -8  -4  321.27   24.20
  -1   8   4  296.17   19.20
  -1   8   4  282.47   18.50
   0  -8  -4  352.96   25.70
   0   8   4  286.17   19.30
   0   8   4  305.47   18.80
   1   8   4  106.79    7.30
   1   8   4   98.99    8.90
  -3  -8  -4  230.48   26.80
   3   8   4  240.38   17.30
  -4  -8  -4   58.99   18.10
   4   8   4   44.80    8.80
  -5  -8  -4  300.67   32.00
   5   8   4  215.08   20.70
   5  -9  -4   96.09   14.50
   4  -9  -4   40.40    9.60
  -4   9   4   17.30    5.70
  -3   9   4   83.69    9.80
  -3   9   4  109.09    9.90
   2  -9  -4   66.49   12.80
  -2   9   4   55.39    6.80
  -2   9   4   45.80    7.00
   1  -9  -4  356.86   28.40
  -1   9   4  387.86   23.50
  -1   9   4  354.16   22.70
   0  -9  -4   79.99   15.00
   1   9   4  618.84   35.60
   1   9   4  604.54   36.60
  -3  -9  -4   57.49   18.60
   3   9   4   48.90    7.80
  -4  -9  -4   25.70   17.90
   4   9   4    0.50    7.70
  -5  -9  -4  153.38   26.80
   5   9   4  101.39   13.90
   4 -10  -4   11.20   10.70
  -4  10   4    0.00    4.90
   3 -10  -4  115.89   17.40
  -3  10   4   70.69    9.40
  -3  10   4   97.69    9.80
   2 -10  -4  280.87   24.90
  -2  10   4  276.67   18.10
  -2  10   4  231.98   18.30
   1 -10  -4  225.18   23.70
  -1  10   4  230.68   16.10
  -1  10   4  216.38   15.20
  -1 -10  -4    4.70   13.70
   1  10   4   15.10    3.20
   1  10   4   16.90    5.50
  -2 -10  -4   20.00   16.20
   2  10   4   15.00    5.90
  -3 -10  -4   51.09   18.90
   3  10   4   19.90    7.30
  -4 -10  -4  133.59   25.70
   4  10   4  121.19   15.20
   3 -11  -4  171.48   22.20
  -3  11   4  135.69   12.10
  -3  11   4   87.09   11.90
   2 -11  -4   16.90   12.50
  -2  11   4   10.10    5.60
  -2  11   4    9.30    4.60
   1 -11  -4  138.69   20.90
  -1  11   4   89.79   10.50
  -1  11   4   84.99    8.70
   0 -11  -4  297.37   30.00
   0  11   4  238.88   17.60
   0  11   4  247.08   16.60
  -1 -11  -4   18.30   16.70
   1  11   4    2.10    4.80
  -2 -11  -4   50.09   20.80
  -3 -11  -4   29.70   21.50
   3  11   4   16.30    7.30
  -4 -11  -4  119.09   28.50
   2 -12  -4   77.19   17.80
  -2  12   4   21.10    6.30
  -2  12   4   20.80    5.60
   1 -12  -4   50.79   18.70
  -1  12   4   31.00    6.60
  -1  12   4   27.00    5.50
   0 -12  -4   35.90   19.70
   0  12   4   17.20    4.20
   0  12   4   14.30    5.80
  -1 -12  -4    1.00   17.80
   1  12   4    5.50    5.40
  -2 -12  -4   37.50   20.10
   2  12   4   21.30    7.10
   1  12  -5   72.59    8.90
   1  12  -5   90.89   10.90
  -1 -12   5   73.19   21.60
   0  12  -5    0.50    4.20
   0  12  -5   -5.10    4.90
   0 -12   5   24.40   17.20
  -1  12  -5   16.40    5.50
   1 -12   5   16.60   14.90
   3  11  -5   28.50   10.30
   3  11  -5   44.20    6.90
  -3 -11   5   18.40   20.60
   2  11  -5    1.50    4.10
   2  11  -5    4.20    6.40
  -2 -11   5   17.10   17.70
   1  11  -5   26.20    5.50
   1  11  -5   26.20    6.40
  -1 -11   5   26.60   16.20
   0  11  -5   44.00    6.50
   0  11  -5   54.09    7.20
   0 -11   5   74.09   18.00
  -1  11  -5  199.78   15.50
   1 -11   5  220.28   24.70
  -2  11  -5   13.10    5.70
   2 -11   5   37.30   14.30
   4  10  -5    6.20    9.80
   4  10  -5   11.40    5.90
  -4 -10   5   -2.40   18.70
   3  10  -5  148.29   11.90
   3  10  -5  119.59   15.50
  -3 -10   5  176.48   27.50
   2  10  -5   25.60    7.30
   2  10  -5   11.10    4.80
  -2 -10   5   25.80   15.20
   1  10  -5    6.50    4.90
   1  10  -5    2.70    4.10
  -1 -10   5   -4.00   12.00
   0  10  -5  109.79   10.70
   0  10  -5  137.79   10.70
   0 -10   5  128.99   19.30
  -1  10  -5   79.49    9.00
   1 -10   5   72.49   15.50
  -2  10  -5   39.50    6.80
   2 -10   5   61.99   14.00
  -3  10  -5   25.30    6.60
   3 -10   5   28.90   13.10
   4   9  -5   -4.20    8.50
   4   9  -5    7.90    5.20
  -4  -9   5  -23.10   15.20
   3   9  -5   17.80    8.10
   3   9  -5   28.90    6.10
  -3  -9   5   36.10   15.50
   2   9  -5   39.50    7.40
   2   9  -5   46.40    6.20
  -2  -9   5   45.70   14.70
   1   9  -5  122.09   10.50
   1   9  -5  115.29   10.00
  -1  -9   5  118.79   19.20
   0   9  -5  232.18   15.20
   0   9  -5  216.38   15.40
   0  -9   5  243.38   22.50
  -1   9  -5  228.58   15.60
   1  -9   5  205.98   21.40
  -2   9  -5   39.70    6.40
   2  -9   5   50.69   12.50
  -3   9  -5    2.30    4.70
   3  -9   5    6.10   10.00
  -4   9  -5    8.00    5.50
   4  -9   5    6.20   10.70
   5   8  -5    5.80   10.00
   5   8  -5   -1.30    7.50
  -5  -8   5    3.60   17.30
   4   8  -5   17.00    7.20
   4   8  -5   13.60    8.70
  -4  -8   5   25.40   16.10
   3   8  -5   19.50    5.60
   3   8  -5    8.30    7.30
  -3  -8   5    9.60   13.60
   2   8  -5  264.77   17.30
   2   8  -5  217.38   15.80
  -2  -8   5  225.68   24.80
   1   8  -5  266.87   17.50
   1   8  -5  252.77   16.90
  -1  -8   5  274.47   24.00
   0   8  -5    8.80    3.60
   0   8  -5   15.40    3.70
   0  -8   5   10.40    8.60
  -1   8  -5  208.08   14.20
   1  -8   5  196.68   19.00
  -2   8  -5   10.50    4.20
   2  -8   5   13.90    8.90
  -3   8  -5    0.10    3.80
   3  -8   5   -3.80    8.50
  -4   8  -5    2.90    5.20
   4  -8   5    2.90    9.30
  -5   8  -5   14.00    6.70
   5  -8   5   12.20   10.10
   5   7  -5   71.59   10.50
   5   7  -5   92.79   13.80
  -5  -7   5   91.99   20.20
  -5  -7   5   70.39    9.60
   4   7  -5  101.79   12.50
   4   7  -5  115.19   12.40
  -4  -7   5   93.49   19.70
  -4  -7   5   98.39   11.10
   3   7  -5  182.48   14.40
   3   7  -5  145.49   12.90
  -3  -7   5  161.38   21.00
  -3  -7   5  150.08   12.90
   2   7  -5  106.29   10.30
   2   7  -5  115.19    9.40
  -2  -7   5   98.99   16.60
   1   7  -5  548.65   31.60
   1   7  -5  532.65   31.90
  -1  -7   5  512.25   36.20
   0   7  -5 1528.95   86.99
   0   7  -5 1534.25   86.59
   0  -7   5 1504.25   90.49
  -1   7  -5   35.60    5.20
   1  -7   5   55.49   10.60
  -2   7  -5   33.90    5.20
   2  -7   5   42.20    9.90
  -3   7  -5    7.10    4.60
   3  -7   5    6.60    7.90
  -4   7  -5   21.80    6.00
   4  -7   5   26.60    9.70
  -5   7  -5    7.70    5.40
   5  -7   5    2.50    9.70
   6   6  -5    8.70   11.40
   6   6  -5   10.00    8.70
  -6  -6   5   12.20   14.00
  -6  -6   5   17.80    7.40
   5   6  -5   76.09   10.30
   5   6  -5   76.69   12.30
  -5  -6   5   78.69   17.40
  -5  -6   5   81.69   10.30
   4   6  -5  245.08   19.90
   4   6  -5  256.87   18.50
  -4  -6   5  238.08   25.10
  -4  -6   5  253.07   17.80
   3   6  -5   70.59    9.10
   3   6  -5   80.39    9.00
  -3  -6   5   75.59   14.50
  -3  -6   5   58.69    7.80
   2   6  -5  248.78   16.80
   2   6  -5  259.07   16.20
  -2  -6   5  259.57   16.50
  -2  -6   5  204.28   21.10
   1   6  -5  262.57   16.40
   1   6  -5  243.38   16.00
  -1  -6   5  271.07   21.00
   0   6  -5   48.40    5.30
   0   6  -5   52.59    5.50
   0  -6   5   54.99    9.50
  -1   6  -5  231.08   14.60
   1  -6   5  210.88   18.20
  -2   6  -5   62.49    6.70
   2  -6   5   67.79   10.70
  -3   6  -5   54.49    7.00
   3  -6   5   58.59   10.40
  -4   6  -5  145.69   12.70
   4  -6   5  153.18   15.60
  -5   6  -5    4.90    5.20
   5  -6   5    8.00    8.80
  -6   6  -5   12.10    7.30
   6  -6   5   11.70   10.10
   6   5  -5  127.49   15.60
   6   5  -5  101.99   12.70
  -6  -5   5  106.19   12.60
  -6  -5   5  125.99   18.80
   5   5  -5  349.96   25.20
   5   5  -5  298.97   22.50
  -5  -5   5  317.07   28.00
  -5  -5   5  323.67   22.20
   4   5  -5  468.65   29.30
   4   5  -5  426.96   27.70
  -4  -5   5  424.66   27.60
  -4  -5   5  437.06   33.10
   3   5  -5   72.19    8.30
   3   5  -5   73.39    8.90
  -3  -5   5   59.19   12.20
  -3  -5   5   54.19    7.20
   2   5  -5  171.38   12.60
   2   5  -5  174.88   13.00
  -2  -5   5  186.68   12.60
  -2  -5   5  204.78   17.50
   1   5  -5  643.64   37.50
   1   5  -5  674.83   37.90
  -1  -5   5  615.04   40.50
  -1  -5   5  654.93   37.80
   0   5  -5  157.18   10.00
   0   5  -5  163.28   10.20
   0   5  -5  148.79    9.90
   0  -5   5  148.19   13.20
  -1   5  -5   19.00    3.20
   1  -5   5   17.00    6.50
  -2   5  -5   38.30    4.80
   2  -5   5   38.40    8.00
  -3   5  -5  180.98   12.50
   3  -5   5  152.88   14.40
  -4   5  -5  225.48   16.30
   4  -5   5  221.88   18.30
  -5   5  -5    3.70    4.80
   5  -5   5   -1.30    8.50
  -6   5  -5   -0.60    6.10
   6  -5   5   -2.80    8.90
   6   4  -5  128.99   16.20
   6   4  -5  147.99   18.30
  -6  -4   5  153.08   19.20
  -6  -4   5  172.88   14.80
   5   4  -5  275.17   21.20
   5   4  -5  231.08   18.40
  -5  -4   5  237.38   22.10
  -5  -4   5  252.07   17.90
   4   4  -5    6.60    5.10
   4   4  -5    6.00    6.20
  -4  -4   5    8.60    4.30
  -4  -4   5   -0.40    8.30
   3   4  -5  112.79    9.40
   3   4  -5   89.09    9.80
  -3  -4   5  107.39   13.40
  -3  -4   5  100.69    8.50
   2   4  -5   -3.40    3.10
   2   4  -5    3.50    3.60
  -2  -4   5    3.00    5.60
  -2  -4   5   -0.30    2.50
   1   4  -5   29.80    3.80
   1   4  -5   27.00    4.00
  -1  -4   5   25.20    3.50
  -1  -4   5   28.40    6.20
   0   4  -5   76.89    5.60
   0   4  -5   87.29    5.90
   0   4  -5   69.99    5.40
   0  -4   5   70.69    8.70
  -1   4  -5  222.58   13.60
   1  -4   5  209.88   15.70
  -2   4  -5 4929.01  285.27
   2  -4   5 5202.38  286.67
  -3   4  -5  967.30   55.89
   3  -4   5  946.31   56.89
  -4   4  -5    8.50    3.90
   4  -4   5   10.20    6.10
  -5   4  -5   43.00    7.10
   5  -4   5   69.69   10.90
  -6   4  -5   15.50    6.30
   6  -4   5    2.40    8.90
   6   3  -5   64.79    9.90
   6   3  -5   50.99   11.40
  -6  -3   5   53.59   12.00
  -6  -3   5   45.40    8.20
   5   3  -5  319.27   22.50
  -5  -3   5  317.37   24.80
  -5  -3   5  337.07   21.90
   4   3  -5  456.75   28.10
  -4  -3   5  446.56   27.90
  -4  -3   5  446.66   31.00
   3   3  -5   63.69    7.20
  -3  -3   5   79.09   10.80
  -3  -3   5   59.49    6.40
   2   3  -5  146.89    9.90
  -2  -3   5  144.79    9.70
  -2  -3   5  128.69   12.30
   1   3  -5 1477.75   92.49
   1   3  -5 1607.24   91.19
   1   3  -5 1631.04   91.39
  -1  -3   5 1729.73   91.39
   0   3  -5   60.39    4.30
   0   3  -5   52.89    5.70
   0   3  -5   60.39    4.50
   0  -3   5   59.19    4.30
   0  -3   5   53.89    4.50
   0  -3   5   63.89    6.70
  -1   3  -5 1461.05   85.19
   1  -3   5 1546.85   86.59
  -2   3  -5   31.90    4.00
   2  -3   5   37.80    5.70
  -3   3  -5 1209.98   71.29
   3  -3   5 1267.77   72.19
  -4   3  -5    5.90    3.40
   4  -3   5   10.90    5.40
  -5   3  -5    7.40    4.40
   5  -3   5    6.60    6.60
  -6   3  -5    9.30    5.60
   6  -3   5   -0.30    8.50
   7   2  -5   18.00   11.40
   7   2  -5   10.70    7.50
   7   2  -5   22.20   10.10
  -7  -2   5   24.70   11.10
  -7  -2   5   28.00    8.10
   6   2  -5   20.10    8.10
   6   2  -5   14.50    7.20
  -6  -2   5   25.30    6.80
  -6  -2   5   33.90    9.60
   5   2  -5  693.63   42.90
  -5  -2   5  688.63   44.50
  -5  -2   5  728.43   42.70
   4   2  -5   14.90    4.90
  -4  -2   5   15.30    6.90
  -4  -2   5    9.20    3.90
   3   2  -5  578.34   33.40
  -3  -2   5  554.64   33.40
  -3  -2   5  558.04   35.30
   2   2  -5  482.85   30.30
   2   2  -5  538.75   29.70
  -2  -2   5  524.25   29.80
  -2  -2   5  479.95   31.00
   1   2  -5   62.49    5.90
   1   2  -5   71.49    5.30
   1   2  -5   72.19    5.00
  -1  -2   5   56.99    5.00
  -1  -2   5   69.29    6.40
  -1  -2   5   80.39    5.20
   0   2  -5  333.07   19.20
   0   2  -5  358.76   19.50
   0   2  -5  286.17   20.10
   0  -2   5  359.36   20.80
  -1   2  -5 1181.98   65.19
  -1   2  -5 1096.79   65.79
   1  -2   5 1108.29   64.89
   1  -2   5 1202.48   65.99
  -2   2  -5 1885.51  105.89
   2  -2   5 1850.81  106.49
  -3   2  -5   66.19    6.20
   3  -2   5   72.39    7.10
  -4   2  -5    4.10    2.80
   4  -2   5   21.40    5.40
  -5   2  -5    4.60    3.80
  -5   2  -5    3.20    3.30
   5  -2   5   -0.70    5.70
  -6   2  -5    9.30    4.80
  -6   2  -5    7.90    5.40
   6  -2   5    6.80    5.10
   6  -2   5    3.00    7.20
  -7   2  -5   15.40    6.50
  -7   2  -5   27.90    7.40
   7  -2   5    6.40    6.10
   7  -2   5   30.30   10.70
   7  -2   5   18.90   10.60
   7   1  -5   70.99   13.40
   7   1  -5   55.19    9.90
   7   1  -5   59.09   12.60
  -7  -1   5   83.59   11.10
   6   1  -5   88.49   11.30
   6   1  -5  120.09   14.80
  -6  -1   5  105.19   11.30
  -6  -1   5   93.69   12.70
   5   1  -5   21.80    6.60
   5   1  -5   16.00    6.40
  -5  -1   5   21.20    5.10
  -5  -1   5   31.90    7.70
   4   1  -5  416.86   23.80
  -4  -1   5  330.17   22.90
  -4  -1   5  362.26   24.20
   3   1  -5 1070.59   61.39
   3   1  -5 1080.69   61.09
  -3  -1   5 1037.60   61.89
  -3  -1   5 1046.00   60.99
   2   1  -5  590.84   34.90
   2   1  -5  590.54   34.70
  -2  -1   5  584.44   34.70
  -2  -1   5  625.44   35.50
   1   1  -5  614.14   36.90
   1   1  -5  621.24   36.50
   1   1  -5  692.83   36.50
  -1  -1   5  673.33   36.50
  -1  -1   5  638.64   37.00
  -1  -1   5  582.94   36.50
   0   1  -5  200.98   12.10
   0   1  -5  197.58   11.60
   0   1  -5  197.28   11.40
   0  -1   5  173.88   11.60
   0  -1   5  207.18   11.40
   0  -1   5  197.78   12.20
  -1   1  -5 1768.22   97.89
  -1   1  -5 1738.63   98.49
   1  -1   5 1605.24   97.69
   1  -1   5 1829.12   98.49
  -2   1  -5  491.45   29.40
  -2   1  -5  503.25   28.70
   2  -1   5  472.95   28.40
   2  -1   5  478.85   29.90
   2  -1   5  519.35   29.50
  -3   1  -5   83.29    6.90
   3  -1   5   93.09    8.00
  -4   1  -5  221.88   15.00
   4  -1   5  227.88   16.40
  -5   1  -5  208.38   15.70
  -5   1  -5  223.98   14.90
   5  -1   5  234.98   17.70
   5  -1   5  220.48   15.40
  -6   1  -5   10.40    5.30
  -6   1  -5    1.60    4.40
   6  -1   5    1.90    7.20
   6  -1   5   -2.40    7.50
   6  -1   5    1.40    5.00
  -7   1  -5   14.70    6.00
   7  -1   5    3.50    9.40
   7  -1   5    1.70    7.90
   7  -1   5    0.00    6.90
   7   0  -5   -1.80    9.60
  -7   0   5    7.20    7.30
   6   0  -5  142.79   13.10
   6   0  -5  171.28   17.30
  -6   0   5  152.58   14.10
   5   0  -5  593.44   35.20
   5   0  -5  577.54   34.20
  -5   0   5  531.65   34.80
  -5   0   5  516.15   34.00
   4   0  -5  719.33   42.80
   4   0  -5  732.33   42.30
   4   0  -5  792.12   42.90
  -4   0   5  683.93   42.80
  -4   0   5  650.93   42.20
   3   0  -5 1090.19   60.19
   3   0  -5 1041.50   60.29
  -3   0   5  996.50   59.99
  -3   0   5 1042.90   60.29
   2   0  -5 1194.48   64.59
   2   0  -5 1136.79   64.79
  -2   0   5 1098.59   64.69
  -2   0   5 1109.59   64.69
   1   0  -5  241.38   13.90
   1   0  -5  249.58   14.20
   1   0  -5  229.88   14.00
  -1   0   5  238.18   14.10
  -1   0   5  228.18   14.20
  -1   0   5  240.58   14.10
   0   0  -5  572.24   33.20
   0   0  -5  602.24   33.30
   0   0  -5  607.64   33.50
   0   0   5  594.14   33.50
   0   0   5  609.44   33.20
   0   0   5  531.85   33.20
  -1   0  -5  538.95   29.90
  -1   0  -5  475.45   28.60
  -1   0  -5  497.85   29.30
   1   0   5  512.65   29.70
   1   0   5  485.65   28.50
   1   0   5  508.05   29.30
  -2   0  -5  104.69    8.60
  -2   0  -5  106.09    6.80
   2   0   5   98.59    6.50
   2   0   5  102.99    7.70
   2   0   5  103.69    8.50
  -3   0  -5   16.70    2.80
  -3   0  -5   16.90    2.70
  -3   0  -5   14.60    5.30
   3   0   5   20.30    3.00
   3   0   5   18.10    2.80
   3   0   5   18.70    4.20
  -4   0  -5   90.19    7.70
  -4   0  -5   97.99    7.60
  -4   0  -5   93.29   11.50
   4   0   5   89.19    7.90
   4   0   5   84.99    9.30
  -5   0  -5  201.68   14.90
  -5   0  -5  228.88   14.70
   5   0   5  206.08   17.20
   5   0   5  214.08   15.10
  -6   0  -5   92.29    9.90
  -6   0  -5   81.99   10.10
   6   0   5   60.49    9.80
   6   0   5   71.89    9.20
   6   0   5   77.49   12.40
  -7   0  -5  190.88   15.10
   7   0   5  179.08   18.90
   7   0   5  163.48   17.70
   7   0   5  125.39   16.10
   7  -1  -5   19.00   10.10
  -7   1   5   12.90    8.50
   6  -1  -5    7.40    5.10
   6  -1  -5    0.60    7.60
  -6   1   5   11.70    5.90
   5  -1  -5    7.80    5.90
   5  -1  -5   10.50    4.60
  -5   1   5   14.60    4.50
  -5   1   5   10.50    4.30
   4  -1  -5  535.95   31.30
   4  -1  -5  525.35   30.00
   4  -1  -5  465.45   30.50
  -4   1   5  491.05   30.40
  -4   1   5  501.95   30.40
   3  -1  -5 1802.92  100.39
   3  -1  -5 1806.82  100.89
   3  -1  -5 1811.92  101.39
  -3   1   5 1715.03  100.99
  -3   1   5 1739.23  100.99
   2  -1  -5  172.98   10.90
   2  -1  -5  155.88   10.30
  -2   1   5  169.38   10.60
  -2   1   5  162.58   10.50
   1  -1  -5   25.50    2.40
   1  -1  -5   34.80    2.60
   1  -1  -5   29.30    3.00
  -1   1   5   30.10    2.70
  -1   1   5   24.50    2.70
   0  -1  -5   57.39    3.80
   0  -1  -5   62.19    3.90
   0  -1  -5   59.29    4.50
   0   1   5   57.89    3.90
   0   1   5   67.19    4.10
   0   1   5   51.99    4.50
   0   1   5   62.99    3.90
  -1  -1  -5 9815.32  547.55
  -1  -1  -5 9932.61  546.45
   1   1   5 9495.55  547.75
  -2  -1  -5   11.90    2.00
  -2  -1  -5   14.70    1.90
  -2  -1  -5   11.70    3.90
   2   1   5   12.90    2.90
   2   1   5   15.50    1.70
   2   1   5   15.60    4.10
   2   1   5    9.10    1.80
   2   1   5   11.70    2.00
  -3  -1  -5   52.89    4.80
  -3  -1  -5   52.99    7.80
  -3  -1  -5   57.19    5.20
   3   1   5   52.69    5.00
   3   1   5   50.39    6.30
  -4  -1  -5 1183.38   67.09
  -4  -1  -5 1093.09   67.09
  -4  -1  -5 1278.37   70.09
   4   1   5 1134.59   68.79
   4   1   5 1160.98   67.19
  -5  -1  -5  152.18   11.70
  -5  -1  -5  176.08   16.50
  -5  -1  -5  128.29   10.80
   5   1   5  120.69   13.40
   5   1   5  132.49   11.80
   5   1   5  154.18   12.40
  -6  -1  -5   11.20    5.80
  -6  -1  -5    4.20    9.90
  -6  -1  -5    3.90    4.10
   6   1   5    3.90    5.90
   6   1   5    4.90    6.80
   6   1   5    2.90    7.80
  -7  -1  -5   15.40    6.10
   7   1   5    8.40    8.60
   7   1   5   15.00   10.00
   7   1   5   12.40    7.70
   7  -2  -5    1.00    9.80
  -7   2   5   -3.90    6.80
   6  -2  -5   41.20    9.90
   6  -2  -5   37.60    6.80
  -6   2   5   50.39    7.70
  -6   2   5   40.00    8.00
   5  -2  -5  104.39    9.40
   5  -2  -5  100.89   12.80
   5  -2  -5  118.99   11.40
  -5   2   5  107.39   10.40
  -5   2   5  114.09   10.30
   4  -2  -5 1020.90   65.09
   4  -2  -5 1216.38   66.09
   4  -2  -5 1144.59   64.29
  -4   2   5 1134.99   65.09
  -4   2   5 1107.99   65.29
   3  -2  -5  325.57   20.10
  -3   2   5  312.07   19.40
  -3   2   5  306.37   19.40
   2  -2  -5  133.99    9.00
  -2   2   5  118.39    8.40
  -2   2   5  124.59    8.40
   1  -2  -5  135.49    8.90
   1  -2  -5  143.09    9.00
   1  -2  -5  154.08    9.40
  -1   2   5  155.58    9.10
  -1   2   5  148.09    9.10
   0  -2  -5  591.34   32.80
   0  -2  -5  615.24   32.70
   0  -2  -5  564.34   33.80
   0  -2  -5  581.84   32.90
   0   2   5  507.75   33.60
   0   2   5  603.64   33.00
  -1  -2  -5  607.84   37.50
  -1  -2  -5  631.74   36.10
   1   2   5  652.33   36.00
  -2  -2  -5  667.23   40.70
  -2  -2  -5  646.44   38.90
   2   2   5  647.04   38.90
   2   2   5  708.33   38.80
   2   2   5  707.83   38.30
  -3  -2  -5 1089.89   62.49
  -3  -2  -5 1094.19   65.19
   3   2   5 1100.99   62.39
   3   2   5 1086.09   62.69
   3   2   5 1121.19   62.79
  -4  -2  -5  942.81   58.39
  -4  -2  -5 1058.89   61.99
  -4  -2  -5 1038.10   58.99
   4   2   5 1061.69   58.99
   4   2   5 1011.70   60.89
   4   2   5 1006.80   58.89
  -5  -2  -5  169.78   11.70
  -5  -2  -5  175.88   13.10
  -5  -2  -5  160.78   16.60
   5   2   5  163.68   13.20
   5   2   5  161.88   13.20
   5   2   5  157.48   15.00
  -6  -2  -5   47.10    6.50
  -6  -2  -5   57.89   13.50
   6   2   5   44.90    8.30
   6   2   5   45.10   10.00
   6   2   5   49.60    8.70
  -7  -2  -5  -12.40   11.10
   7   2   5    9.00    9.60
   7   2   5    2.60    7.00
   7   2   5    5.00    8.10
   6  -3  -5   49.99   10.80
  -6   3   5   41.10    8.00
  -6   3   5   38.60    7.70
   5  -3  -5   72.39    9.00
   5  -3  -5   70.09   10.30
   5  -3  -5   60.39    7.80
  -5   3   5   68.99    8.60
  -5   3   5   74.39    8.30
   4  -3  -5  523.85   36.90
   4  -3  -5  660.03   36.60
   4  -3  -5  664.73   38.30
  -4   3   5  642.14   37.20
  -4   3   5  618.14   37.30
   3  -3  -5  134.39   10.60
   3  -3  -5  129.69    9.00
   3  -3  -5  126.19    9.20
  -3   3   5  122.79    9.40
  -3   3   5  128.49    9.30
   2  -3  -5  194.48   12.40
  -2   3   5  198.68   12.60
  -2   3   5  203.68   12.60
   1  -3  -5  190.78   10.90
   1  -3  -5  144.49    9.70
   1  -3  -5  150.88    9.90
  -1   3   5  177.38   10.10
  -1   3   5  160.58   10.00
  -1   3   5  146.59   10.30
   0  -3  -5  111.69    7.40
   0  -3  -5  117.29    7.10
   0   3   5  123.29    8.50
   0   3   5  107.89    7.40
   0   3   5  126.49    7.10
  -1  -3  -5   86.89    6.00
   1   3   5   94.99    6.00
   1   3   5   75.79    7.50
  -2  -3  -5 1428.86   83.99
   2   3   5 1444.16   81.49
  -3  -3  -5  183.78   16.00
   3   3   5  203.38   13.10
   3   3   5  196.98   12.00
   3   3   5  205.38   12.40
  -4  -3  -5  338.07   25.90
   4   3   5  374.66   22.50
   4   3   5  376.16   22.80
  -5  -3  -5  119.49   15.00
   5   3   5   97.89   10.00
   5   3   5   99.09   12.20
   5   3   5  106.79   10.60
  -6  -3  -5   92.29   15.40
   6   3   5   86.09   13.70
   6   3   5   65.79    9.60
   6   3   5   56.29    8.60
  -7  -3  -5    7.40   12.90
   7   3   5   12.70    8.90
   7   3   5   -0.70    7.30
   7   3   5   10.20    9.50
   6  -4  -5   68.09   11.60
  -6   4   5   64.69    9.80
  -6   4   5   64.79    9.30
   5  -4  -5  120.09   10.70
   5  -4  -5  115.39   14.00
  -5   4   5  135.59   11.10
  -5   4   5  124.89   11.70
   4  -4  -5   89.59    8.50
   4  -4  -5   77.49    8.30
   4  -4  -5   95.99   10.60
  -4   4   5   96.09    8.70
  -4   4   5  103.59    8.80
   3  -4  -5  459.15   27.20
  -3   4   5  456.05   27.20
  -3   4   5  439.36   26.60
  -3   4   5  442.96   27.30
   2  -4  -5   78.09    6.40
  -2   4   5   58.89    5.60
  -2   4   5   67.39    5.80
  -2   4   5   63.99    5.60
   1  -4  -5  139.69    9.10
  -1   4   5  151.98    9.30
  -1   4   5  148.19   10.30
  -1   4   5  134.19    9.30
   0  -4  -5  900.11   56.29
   0  -4  -5 1001.70   54.19
   0   4   5 1035.10   54.29
   0   4   5 1012.90   54.59
   0   4   5  835.22   55.59
  -1  -4  -5 1113.39   62.09
   1   4   5  972.20   59.09
   2   4   5  135.99    9.30
  -3  -4  -5 2252.87  131.99
   3   4   5 2279.27  128.49
  -4  -4  -5  229.58   19.90
   4   4   5  207.48   15.20
   4   4   5  214.88   14.30
  -5  -4  -5   26.00   10.00
   5   4   5   23.60    5.30
   5   4   5   35.00    6.80
  -6  -4  -5   26.90   12.30
   6   4   5    5.40    7.60
   6   4   5   11.90    6.10
   6   4   5    6.00    8.60
  -7  -4  -5   62.79   16.10
   7   4   5   52.99   12.60
   7   4   5   28.60    8.20
   7   4   5   43.40   10.70
   6  -5  -5    4.20    7.80
  -6   5   5   12.80    6.30
  -6   5   5    9.60    5.80
   5  -5  -5  126.29   11.80
   5  -5  -5  145.59   14.90
  -5   5   5  142.29   12.50
  -5   5   5  142.19   12.70
   4  -5  -5    5.60    5.20
   4  -5  -5   20.20    5.30
  -4   5   5   15.60    4.40
  -4   5   5    6.40    4.00
  -3   5   5    8.60    2.80
  -3   5   5    6.10    3.20
  -3   5   5    5.40    3.20
   2  -5  -5  572.14   30.30
  -2   5   5  443.96   29.60
  -2   5   5  471.25   29.10
  -2   5   5  475.45   29.10
   1  -5  -5 2026.40  102.89
  -1   5   5 1721.33  101.09
  -1   5   5 1774.32  100.99
  -1   5   5 1615.14  102.19
   0  -5  -5  317.87   22.20
   0  -5  -5  311.17   18.90
   0   5   5  342.07   19.60
   0   5   5  336.37   19.10
  -1  -5  -5  455.65   31.00
   1   5   5  481.45   27.50
   3   5   5   79.69    7.90
  -4  -5  -5   93.79   14.90
   4   5   5   96.99    9.80
  -5  -5  -5   10.50   10.50
   5   5   5   16.80    5.30
   5   5   5   21.20    7.10
  -6  -5  -5  122.19   18.70
   6   5   5   89.29    9.90
   6   5   5  101.69   12.90
   6  -6  -5   14.80    8.70
  -6   6   5   10.60    6.70
  -6   6   5   11.40    6.30
   5  -6  -5    0.00    7.60
   5  -6  -5    9.00    5.90
  -5   6   5    9.20    5.30
  -5   6   5    0.90    4.50
   4  -6  -5   10.10    5.60
  -4   6   5    1.20    3.80
  -4   6   5    4.80    3.80
   3  -6  -5  247.28   17.70
  -3   6   5  258.17   16.70
  -3   6   5  239.18   16.50
   2  -6  -5  370.66   23.90
  -2   6   5  360.06   22.00
  -2   6   5  346.47   22.10
   1  -6  -5 1261.07   71.09
  -1   6   5 1179.18   68.89
  -1   6   5 1169.98   68.59
   0  -6  -5  163.68   10.90
   0   6   5  200.28   11.90
   0   6   5  186.08   11.20
  -1  -6  -5   26.60    7.70
   1   6   5   12.30    3.20
   2   6   5   87.29    7.60
  -3  -6  -5    5.70    9.40
   3   6   5   21.00    5.00
  -4  -6  -5   42.90   13.50
   4   6   5   54.19    7.80
  -5  -6  -5  144.69   21.10
   5   6   5  117.89   14.40
  -6  -6  -5  131.89   20.90
   6   6   5  135.39   15.90
   6   6   5   94.79   11.20
   5  -7  -5    7.50    6.40
  -5   7   5    9.00    6.20
  -5   7   5    0.40    4.40
   4  -7  -5   97.09   10.90
  -4   7   5   96.09   10.00
  -4   7   5   87.69    9.90
   3  -7  -5  244.08   18.20
  -3   7   5  222.88   16.10
  -3   7   5  241.18   16.30
   2  -7  -5  417.96   27.20
  -2   7   5  414.36   24.50
  -2   7   5  367.26   24.60
   1  -7  -5  168.08   15.80
  -1   7   5  169.48   12.00
  -1   7   5  166.88   11.20
   0  -7  -5   11.20    3.60
   0   7   5   14.10    2.60
   0   7   5   21.40    3.90
   1   7   5  133.69    9.90
  -2  -7  -5    5.50    9.50
   2   7   5    5.70    3.90
  -3  -7  -5   22.80   12.10
   3   7   5   24.30    5.90
  -4  -7  -5   34.10   14.90
   4   7   5   34.80    7.90
  -5  -7  -5  108.09   19.20
   5   7   5  109.39   13.90
  -6  -7  -5  137.09   22.00
   6   7   5  112.19   14.50
   5  -8  -5  130.69   13.10
  -5   8   5  106.29   12.60
  -5   8   5   93.99   12.10
   4  -8  -5   75.59   11.60
  -4   8   5   56.29    8.10
  -4   8   5   51.99    7.60
  -3   8   5  116.79   10.80
  -3   8   5  127.79   10.50
   2  -8  -5  220.48   17.80
  -2   8   5  205.78   13.50
  -2   8   5  154.88   13.60
   1  -8  -5  244.68   21.30
  -1   8   5  278.07   17.50
  -1   8   5  257.37   16.60
   0   8   5   64.19    5.70
   0   8   5   64.89    6.90
  -1  -8  -5  409.76   31.50
   1   8   5  390.26   24.40
   2   8   5    9.20    4.50
  -3  -8  -5   73.29   16.60
  -4  -8  -5   16.20   14.90
   4   8   5   15.90    7.30
  -5  -8  -5   58.49   18.20
   5   8   5   62.09   11.00
  -4   9   5   63.09    8.50
  -4   9   5   45.70    7.90
   3  -9  -5  103.59   14.80
  -3   9   5   72.69    8.70
  -3   9   5   63.39    8.50
   2  -9  -5   75.39   12.90
  -2   9   5   42.80    7.30
  -2   9   5   56.99    6.70
   1  -9  -5   14.70   10.00
  -1   9   5   -1.80    2.70
  -1   9   5   -4.30    4.00
   0  -9  -5  162.48   19.40
   0   9   5  128.89    9.60
   0   9   5  129.99   10.70
   1   9   5  109.19    9.70
  -2  -9  -5  194.08   25.10
   2   9   5  143.59   12.70
  -3  -9  -5   29.70   16.20
   3   9   5   16.30    6.40
   4   9   5   70.19   10.40
   5   9   5   74.69   12.40
   4 -10  -5   61.99   13.00
  -4  10   5   11.60    5.50
  -4  10   5   10.00    6.60
   3 -10  -5   78.69   14.30
  -3  10   5   39.60    7.60
  -3  10   5   61.39    8.10
   2 -10  -5   98.29   16.00
  -2  10   5   67.39    9.10
  -2  10   5   72.29    8.10
   1 -10  -5   26.40   12.50
  -1  10   5    0.10    4.70
  -1  10   5    1.40    3.10
   0 -10  -5  549.05   38.30
   0  10   5  446.46   28.60
   0  10   5  435.06   27.80
  -1 -10  -5   22.80   15.70
   1  10   5   22.80    5.70
  -2 -10  -5   43.60   17.90
   2  10   5   25.00    6.40
  -3 -10  -5   55.59   20.90
  -4 -10  -5   74.29   22.80
   4  10   5   60.69   10.70
   3 -11  -5   15.90   12.40
  -3  11   5    5.50    5.00
  -3  11   5    4.40    5.90
   2 -11  -5   19.80   13.60
  -2  11   5   -0.60    4.10
  -2  11   5    5.50    5.90
   1 -11  -5   28.10   15.40
  -1  11   5    0.20    5.20
  -1  11   5   14.30    3.80
   0 -11  -5  249.58   28.90
   0  11   5  221.98   16.30
   0  11   5  220.78   15.00
  -1 -11  -5  211.78   29.30
   1  11   5  226.28   16.20
  -2 -11  -5   86.99   23.10
   2  11   5   86.89   10.10
  -3 -11  -5   22.90   21.20
   3  11   5   15.90    7.40
  -4 -11  -5   72.69   24.40
   2 -12  -5  111.59   21.40
  -2  12   5   47.30    7.00
  -2  12   5   48.20    8.20
   1 -12  -5   88.49   21.50
  -1  12   5   68.39    8.90
  -1  12   5   80.89    8.40
   0 -12  -5   89.89   23.10
   0  12   5   59.99    6.80
   0  12   5   59.19    8.50
  -1 -12  -5   25.90   20.90
   1  12   5   26.80    7.10
  -2 -12  -5   -3.00   19.70
   2  12   5    8.70    7.00
   0  12  -6   39.70    6.90
   0  12  -6   24.10    5.80
   0 -12   6   64.99   18.60
  -3 -11   6   12.30   19.10
   2  11  -6   43.90    8.70
   2  11  -6   47.40    6.90
  -2 -11   6   45.80   19.90
   1  11  -6    3.60    4.60
   1  11  -6    7.40    5.40
  -1 -11   6   -5.50   14.00
   0  11  -6  116.29   10.70
   0  11  -6  129.79   11.40
   0 -11   6  110.49   20.10
   1 -11   6   21.90   13.60
  -2  11  -6   12.50    5.40
   2 -11   6   32.40   14.00
   4  10  -6   41.70    7.80
   4  10  -6   25.90   11.10
  -4 -10   6   47.10   21.40
   3  10  -6   13.60    5.40
   3  10  -6   13.80    8.20
  -3 -10   6   11.20   18.40
   2  10  -6   81.39   10.20
   2  10  -6   85.49    9.50
  -2 -10   6   86.99   19.20
   1  10  -6   72.69    9.20
   1  10  -6   76.79    8.50
  -1 -10   6   76.99   17.20
   0  10  -6  184.98   13.60
   0  10  -6  188.68   14.00
   0 -10   6  189.68   22.50
  -1  10  -6  145.29   12.40
   1 -10   6  156.58   20.30
  -2  10  -6   18.40    5.70
   2 -10   6   29.10   12.30
  -3  10  -6    3.70    5.10
   3 -10   6   16.40   12.30
   4   9  -6   71.49   12.90
   4   9  -6   73.89    9.30
  -4  -9   6   64.99   21.70
   3   9  -6  129.39   14.60
   3   9  -6  149.99   12.70
  -3  -9   6  127.19   23.80
   2   9  -6   62.09    8.90
   2   9  -6   66.19    7.40
  -2  -9   6   71.39   18.60
   1   9  -6   79.39    8.40
   1   9  -6   78.89    8.90
  -1  -9   6   77.89   15.70
   0   9  -6  127.79   10.20
   0   9  -6  131.29   10.70
   0  -9   6  126.79   18.40
  -1   9  -6   54.69    6.80
   1  -9   6   31.20   11.40
  -2   9  -6    1.10    4.10
   2  -9   6    6.80    9.90
  -3   9  -6   91.99   10.90
   3  -9   6   97.79   15.80
  -4   9  -6  175.98   15.50
   4  -9   6  157.48   20.40
   5   8  -6   87.09   11.50
   5   8  -6   92.59   13.80
  -5  -8   6  109.49   24.70
   4   8  -6  120.39   12.00
   4   8  -6   96.79   13.20
  -4  -8   6   93.79   21.00
   3   8  -6  403.76   25.10
   3   8  -6  386.06   26.50
  -3  -8   6  356.36   35.20
   2   8  -6   42.80    7.50
   2   8  -6   59.89    6.80
  -2  -8   6   27.60   14.20
   1   8  -6    8.90    4.60
   1   8  -6    8.10    3.80
  -1  -8   6    5.60    8.80
   0   8  -6   38.90    5.50
   0   8  -6   45.10    5.40
   0  -8   6   48.00   11.30
  -1   8  -6    6.60    3.50
   1  -8   6   19.40    9.00
  -2   8  -6   21.80    5.10
   2  -8   6   21.60    9.90
  -3   8  -6  142.09   12.60
   3  -8   6  136.99   17.30
  -4   8  -6   14.70    6.00
   4  -8   6   -0.20    9.10
  -5   8  -6    5.80    6.30
   5  -8   6   -8.60    9.60
   5   7  -6  305.77   23.30
   5   7  -6  314.57   26.30
  -5  -7   6  322.57   22.60
  -5  -7   6  317.87   33.10
   4   7  -6  164.98   17.20
   4   7  -6  164.78   15.00
  -4  -7   6  160.18   13.90
  -4  -7   6  156.48   23.60
   3   7  -6  140.99   13.20
   3   7  -6  138.59   12.30
  -3  -7   6  115.49   11.30
  -3  -7   6  113.49   19.80
   2   7  -6    6.90    4.40
   2   7  -6   -3.50    4.90
  -2  -7   6   -5.40    8.90
   1   7  -6    6.20    3.20
   1   7  -6    6.60    4.00
  -1  -7   6    7.50    8.10
   0   7  -6    2.50    3.20
   0   7  -6   10.10    3.30
   0  -7   6   10.10    7.80
  -1   7  -6   57.69    6.50
   1  -7   6   65.49   11.80
  -2   7  -6  309.87   20.40
   2  -7   6  315.67   24.20
  -3   7  -6  296.57   20.20
   3  -7   6  288.07   23.10
  -4   7  -6  119.99   11.50
   4  -7   6   92.89   15.00
  -5   7  -6    4.40    5.10
   5  -7   6    2.20   10.00
   6   6  -6  312.57   27.60
   6   6  -6  395.76   30.90
  -6  -6   6  415.06   35.40
  -6  -6   6  454.35   28.00
   5   6  -6  103.59   13.90
   5   6  -6   85.49   11.40
  -5  -6   6   87.69   18.40
  -5  -6   6   82.19   10.50
   4   6  -6  142.89   13.40
   4   6  -6  104.39   13.90
  -4  -6   6  141.59   19.30
  -4  -6   6  106.19   11.10
   3   6  -6   17.10    6.00
   3   6  -6    8.30    5.60
  -3  -6   6    0.70    9.40
  -3  -6   6   12.00    4.40
   2   6  -6  187.78   13.20
   2   6  -6  195.28   14.00
  -2  -6   6  178.98   13.10
  -2  -6   6  176.28   18.40
   1   6  -6  340.77   20.50
   1   6  -6  325.57   20.20
  -1  -6   6  320.27   24.30
   0   6  -6  874.11   49.99
   0   6  -6  892.81   49.60
   0  -6   6  820.72   52.89
  -1   6  -6   44.60    5.60
   1  -6   6   59.09   10.20
  -2   6  -6  330.67   20.10
   2  -6   6  290.17   22.60
  -3   6  -6  381.06   24.50
   3  -6   6  381.36   27.10
  -4   6  -6  161.48   13.10
   4  -6   6  125.79   15.50
  -5   6  -6   -1.60    4.70
   5  -6   6    8.90    9.30
  -6   6  -6    0.10    5.90
   6  -6   6    5.60   10.20
   6   5  -6   42.50    9.70
   6   5  -6   56.29   13.70
  -6  -5   6   58.99    9.30
  -6  -5   6   72.79   16.00
   5   5  -6  162.08   15.60
   5   5  -6  164.38   17.60
  -5  -5   6  154.48   13.60
  -5  -5   6  159.58   19.90
   4   5  -6   16.50    6.40
   4   5  -6    3.20    7.10
  -4  -5   6   10.90   10.20
  -4  -5   6    3.60    4.30
   3   5  -6   90.39    9.50
   3   5  -6   85.69    9.80
  -3  -5   6   68.29    8.00
  -3  -5   6   90.39   14.00
   2   5  -6  398.66   24.60
   2   5  -6  382.76   24.10
  -2  -5   6  395.26   28.30
  -2  -5   6  399.16   24.20
   1   5  -6  133.59    9.70
   1   5  -6  125.19    9.40
  -1  -5   6  126.69   12.60
  -1  -5   6  128.49    9.20
   0   5  -6  311.27   19.40
   0   5  -6  347.87   19.80
   0   5  -6  321.47   19.40
   0  -5   6  324.47   22.90
  -1   5  -6  181.28   11.60
   1  -5   6  157.28   14.20
  -2   5  -6   26.50    4.20
   2  -5   6   33.90    7.40
  -3   5  -6  245.28   15.90
   3  -5   6  211.28   17.70
  -4   5  -6   41.30    6.70
   4  -5   6   47.50    9.90
  -5   5  -6    9.30    5.20
   5  -5   6    5.80    9.00
  -6   5  -6   79.49   11.10
   6  -5   6  107.79   16.20
   6   4  -6    9.00    8.00
   6   4  -6    9.50   10.40
  -6  -4   6   10.30    6.20
  -6  -4   6   15.40   10.40
   5   4  -6    5.20    8.50
   5   4  -6   10.90    6.50
  -5  -4   6   13.70   10.20
  -5  -4   6   19.40    5.70
   4   4  -6   12.90    6.90
   4   4  -6   14.50    5.70
  -4  -4   6    4.30    4.20
  -4  -4   6   18.00    9.30
   3   4  -6  180.38   12.50
  -3  -4   6  172.28   15.90
  -3  -4   6  137.39   11.30
   2   4  -6 1933.21  108.09
  -2  -4   6 1898.21  108.19
  -2  -4   6 1877.21  110.89
   1   4  -6  249.18   15.40
   1   4  -6  249.78   15.30
  -1  -4   6  219.78   17.40
  -1  -4   6  255.47   15.20
   0   4  -6   11.60    2.00
   0   4  -6    7.80    2.40
   0   4  -6   11.00    2.40
   0  -4   6    7.20    2.20
   0  -4   6   13.80    5.10
  -1   4  -6  392.36   23.10
   1  -4   6  380.46   25.10
  -2   4  -6 1158.48   66.59
   2  -4   6 1157.68   68.09
  -3   4  -6  399.86   26.20
   3  -4   6  453.45   27.80
  -4   4  -6  227.18   16.70
   4  -4   6  252.17   18.50
  -5   4  -6   51.39    7.70
   5  -4   6   55.49   10.50
  -6   4  -6   32.00    7.30
   6  -4   6   26.10   10.80
   6   3  -6   10.80    8.20
   6   3  -6   12.80   10.30
  -6  -3   6    9.10    6.30
  -6  -3   6    4.50    7.70
   5   3  -6   90.59   10.30
  -5  -3   6   89.69   13.30
  -5  -3   6   82.99    9.90
   4   3  -6 2569.44  147.49
  -4  -3   6 2652.23  147.79
  -4  -3   6 2562.04  150.28
   3   3  -6  241.28   15.50
  -3  -3   6  223.58   15.10
  -3  -3   6  224.58   18.30
   2   3  -6 2045.20  112.89
  -2  -3   6 1952.50  114.99
  -2  -3   6 1980.20  113.09
   1   3  -6   26.90    3.50
   1   3  -6   19.80    2.70
  -1  -3   6   13.00    4.60
  -1  -3   6   18.70    2.90
   0   3  -6  132.49    8.60
   0   3  -6  135.69    8.70
   0   3  -6  142.99    8.50
   0  -3   6  141.19    8.50
   0  -3   6  124.29   10.60
  -1   3  -6  741.13   41.70
   1  -3   6  704.73   42.90
  -2   3  -6  579.54   34.40
   2  -3   6  594.94   35.50
  -3   3  -6  119.79    9.30
   3  -3   6  125.09   10.80
  -4   3  -6  329.07   22.60
   4  -3   6  379.66   24.00
  -5   3  -6  146.09   12.90
   5  -3   6  166.48   15.10
  -6   3  -6   96.59   11.90
   6  -3   6  104.69   15.50
   7   2  -6   49.00    9.80
   7   2  -6   73.99   13.40
   7   2  -6   80.89   12.70
  -7  -2   6   71.59   10.40
  -7  -2   6   78.69   13.90
   6   2  -6   56.89   10.60
   6   2  -6   59.39    9.70
  -6  -2   6   63.39    9.20
  -6  -2   6   46.00    9.90
   5   2  -6   34.40    7.10
  -5  -2   6   26.20    6.00
  -5  -2   6   22.10    7.40
   4   2  -6   28.00    5.60
  -4  -2   6   40.50    5.70
  -4  -2   6   32.80    8.50
   3   2  -6 1729.13   99.99
  -3  -2   6 1740.73  100.19
  -3  -2   6 1797.22  101.79
   2   2  -6 2000.00  120.79
   2   2  -6 2245.78  120.19
  -2  -2   6 2164.98  120.29
  -2  -2   6 2078.39  121.39
   1   2  -6  113.49    7.10
   1   2  -6  117.39    7.50
   1   2  -6  103.89    8.10
  -1  -2   6  103.19    8.30
  -1  -2   6   97.79    6.90
  -1  -2   6   91.59    7.10
   0   2  -6    7.10    1.80
   0   2  -6    5.60    2.30
   0  -2   6    8.30    1.50
   0  -2   6   10.80    3.20
   0  -2   6    7.10    1.60
  -1   2  -6  161.88   11.00
  -1   2  -6  174.38   10.40
   1  -2   6  166.58   11.20
   1  -2   6  154.78   10.00
  -2   2  -6  206.18   13.00
   2  -2   6  203.78   13.80
  -3   2  -6  248.78   15.80
   3  -2   6  240.98   16.50
  -4   2  -6  238.98   16.00
   4  -2   6  238.48   17.20
  -5   2  -6   89.69    9.40
  -5   2  -6   89.59    8.00
   5  -2   6   89.39   11.20
   5  -2   6   93.69    8.80
  -6   2  -6   81.49   10.00
  -6   2  -6   65.99    8.10
   6  -2   6   78.79   12.20
   6  -2   6   50.19    7.10
  -7   2  -6    6.10    6.20
   7  -2   6    6.80    9.90
   7  -2   6   -1.20    5.40
   7  -2   6   -5.00    8.40
   7   1  -6   -6.50    9.10
  -7  -1   6    8.80    7.70
   6   1  -6   23.10    8.60
   6   1  -6   18.10    6.50
  -6  -1   6   19.40    8.10
  -6  -1   6   22.70    7.20
   5   1  -6   42.20    7.90
   5   1  -6   39.90    7.50
  -5  -1   6   45.30    6.70
  -5  -1   6   54.19    8.70
   4   1  -6  658.63   43.80
  -4  -1   6  797.22   44.00
  -4  -1   6  759.62   44.80
   3   1  -6 1109.49   63.49
   3   1  -6 1126.89   63.39
  -3  -1   6 1094.59   64.19
  -3  -1   6 1064.49   63.29
   2   1  -6  717.13   40.30
   2   1  -6  655.73   40.40
  -2  -1   6  685.53   40.20
  -2  -1   6  725.23   41.00
   1   1  -6    2.50    1.80
   1   1  -6    1.50    1.80
   1   1  -6    2.00    1.10
  -1  -1   6    0.10    2.20
  -1  -1   6   -0.60    1.20
  -1  -1   6    0.20    1.20
   0   1  -6  478.65   27.00
   0   1  -6  466.45   26.80
   0   1  -6  464.15   27.50
   0  -1   6  481.15   27.60
   0  -1   6  431.46   26.90
   0  -1   6  496.75   26.80
  -1   1  -6  280.87   15.10
  -1   1  -6  250.67   15.60
   1  -1   6  214.98   14.70
   1  -1   6  268.77   15.70
  -2   1  -6  120.99    8.10
   2  -1   6  117.99    7.80
   2  -1   6  128.89    9.00
  -3   1  -6  109.69    7.90
   3  -1   6   96.89    8.60
  -4   1  -6  821.82   49.70
   4  -1   6  876.81   50.99
  -5   1  -6  415.26   24.60
  -5   1  -6  391.56   25.30
   5  -1   6  401.76   27.10
   5  -1   6  382.66   24.70
  -6   1  -6   34.10    6.20
  -6   1  -6   35.00    6.80
   6  -1   6   24.60    6.10
   6  -1   6   42.40   10.50
  -7   1  -6    7.20    5.80
   7  -1   6   -2.70    9.00
   7  -1   6   -1.30    5.70
   7  -1   6   -1.80    8.40
   7   0  -6   66.49   12.70
  -7   0   6   55.69    9.70
   6   0  -6    5.90    7.90
   6   0  -6   -2.60    5.00
  -6   0   6   -5.10    5.20
   5   0  -6  202.38   14.90
   5   0  -6  202.68   16.90
  -5   0   6  203.78   15.20
  -5   0   6  200.58   15.80
   4   0  -6  405.06   23.90
   4   0  -6  385.26   23.90
   4   0  -6  413.76   24.80
  -4   0   6  346.87   24.20
  -4   0   6  375.96   23.90
   3   0  -6  871.81   49.60
   3   0  -6  874.51   50.09
  -3   0   6  846.72   49.90
  -3   0   6  844.52   49.90
   2   0  -6  374.86   22.30
   2   0  -6  393.16   22.90
  -2   0   6  359.46   22.60
  -2   0   6  404.56   22.80
   1   0  -6 1447.36   74.79
   1   0  -6 1129.99   74.49
   1   0  -6 1392.56   74.49
  -1   0   6 1398.16   74.79
  -1   0   6 1382.16   74.69
  -1   0   6 1161.08   74.69
   0   0  -6  347.67   19.00
   0   0  -6  315.47   18.80
   0   0  -6  321.67   19.20
   0   0   6  342.87   18.90
   0   0   6  292.27   18.90
   0   0   6  352.46   19.30
  -1   0  -6  324.57   19.60
  -1   0  -6  322.27   19.00
   1   0   6  336.97   19.70
   1   0   6  326.67   20.10
  -2   0  -6  278.17   17.90
  -2   0  -6  270.57   16.10
   2   0   6  257.17   15.80
   2   0   6  277.27   17.10
  -3   0  -6  562.54   35.40
  -3   0  -6  563.94   33.30
   3   0   6  582.14   34.60
  -4   0  -6  213.58   14.30
  -4   0  -6  221.08   14.10
  -4   0  -6  222.78   17.80
   4   0   6  197.38   15.80
   4   0   6  221.98   14.00
  -5   0  -6  253.77   17.30
  -5   0  -6  271.37   17.00
   5   0   6  240.08   17.20
   5   0   6  251.27   19.60
  -6   0  -6   46.80    7.20
   6   0   6   37.80    8.50
   6   0   6   57.79   11.00
   6   0   6   39.50    7.00
  -7   0  -6   15.60    6.10
   7   0   6   24.10   11.00
   7   0   6    9.20    6.50
   7   0   6   25.10    9.10
   7  -1  -6  125.19   16.60
  -7   1   6  122.59   14.60
   6  -1  -6   17.30    5.40
   6  -1  -6    9.20    7.70
  -6   1   6   13.40    5.60
   5  -1  -6    1.90    5.90
   5  -1  -6    4.50    4.00
  -5   1   6    2.20    4.10
  -5   1   6    9.80    4.40
   4  -1  -6   29.80    4.50
   4  -1  -6   36.30    6.40
  -4   1   6   26.60    4.60
  -4   1   6   32.20    5.20
   3  -1  -6   35.10    4.80
  -3   1   6   34.90    4.40
  -3   1   6   35.10    4.60
   2  -1  -6 1017.00   56.39
  -2   1   6  978.60   56.09
  -2   1   6  945.31   56.09
   1  -1  -6 1795.62   98.09
   1  -1  -6 1632.64   97.89
   1  -1  -6 1813.02   98.09
  -1   1   6 1818.22   98.09
  -1   1   6 1621.24   98.09
   0  -1  -6 1154.88   66.29
   0  -1  -6 1083.29   65.79
   0  -1  -6 1200.18   65.79
   0   1   6 1162.98   65.79
   0   1   6 1232.08   66.09
   0   1   6 1156.18   65.79
   0   1   6 1174.18   66.49
  -1  -1  -6 3469.25  205.78
  -1  -1  -6 3552.64  205.98
  -1  -1  -6 3776.72  207.18
   1   1   6 3619.54  205.88
   1   1   6 3906.91  206.88
   1   1   6 3686.63  207.38
  -2  -1  -6  386.16   22.10
  -2  -1  -6  345.97   22.10
  -2  -1  -6  369.76   24.00
   2   1   6  393.96   22.00
   2   1   6  419.26   23.50
   2   1   6  367.36   21.80
  -3  -1  -6  129.59    8.70
  -3  -1  -6  119.29   11.50
   3   1   6  132.79    8.70
   3   1   6  127.09   10.30
  -4  -1  -6 1201.98   68.79
  -4  -1  -6 1140.09   71.29
   4   1   6 1240.38   68.69
   4   1   6 1208.18   70.79
  -5  -1  -6    6.40    3.50
  -5  -1  -6   15.40    8.50
   5   1   6   10.30    6.50
   5   1   6   12.20    4.80
   5   1   6    3.50    4.60
  -6  -1  -6    9.00    4.60
   6   1   6   18.40    6.00
   6   1   6   10.30    8.10
   6   1   6    2.70    6.30
  -7  -1  -6  123.29   11.60
   7   1   6   87.89   14.40
   7   1   6   59.39   10.90
   7   1   6   96.99   12.30
   7  -2  -6   20.20   10.90
  -7   2   6   17.80    8.20
   6  -2  -6   37.80    9.40
  -6   2   6   29.60    7.40
  -6   2   6   33.60    7.00
   5  -2  -6  298.17   21.00
   5  -2  -6  259.17   17.70
  -5   2   6  254.87   18.40
  -5   2   6  264.57   18.40
   4  -2  -6   40.90    6.80
  -4   2   6   37.60    5.40
  -4   2   6   55.49    6.60
   3  -2  -6    2.80    3.30
  -3   2   6    3.10    2.60
  -3   2   6    2.90    2.30
   2  -2  -6  149.88   10.40
  -2   2   6  152.48   10.10
  -2   2   6  151.88   10.00
   1  -2  -6 1487.75   84.69
   1  -2  -6 1407.46   84.79
   1  -2  -6 1654.03   85.09
  -1   2   6 1658.53   84.89
  -1   2   6 1297.97   84.79
   0  -2  -6  554.14   29.60
   0  -2  -6  512.05   30.60
   0  -2  -6  501.85   29.70
   0  -2  -6  542.05   29.60
   0   2   6  524.25   29.60
   0   2   6  466.55   30.60
   0   2   6  540.65   29.80
  -1  -2  -6  577.04   33.50
  -1  -2  -6  529.25   31.90
   1   2   6  592.24   31.80
   1   2   6  527.25   33.50
  -2  -2  -6  555.44   29.40
  -2  -2  -6  496.45   31.80
  -2  -2  -6  507.15   29.90
   2   2   6  544.45   29.80
   2   2   6  468.65   29.80
  -3  -2  -6   65.79    9.50
  -3  -2  -6   80.29    5.80
   3   2   6   76.89    5.50
   3   2   6   92.09    6.70
  -4  -2  -6   74.59   11.50
  -4  -2  -6   73.39    6.70
   4   2   6   82.79    9.80
   4   2   6   80.69    8.00
   4   2   6  101.29    7.90
  -5  -2  -6    0.30    2.80
  -5  -2  -6    0.40    7.70
   5   2   6    2.00    4.20
   5   2   6    1.30    5.90
   5   2   6    2.80    4.50
  -6  -2  -6    5.60    4.30
  -6  -2  -6   -8.60   10.40
   6   2   6   -1.80    5.80
   6   2   6    6.10    6.00
   6   2   6    0.60    7.20
   7   2   6   27.20    7.90
   7   2   6   47.10   12.40
   7   2   6    2.50    7.90
   6  -3  -6  142.99   17.80
  -6   3   6  168.28   14.50
  -6   3   6  160.28   14.20
   5  -3  -6   48.40    8.90
  -5   3   6   39.50    6.60
  -5   3   6   49.99    7.00
   4  -3  -6   19.30    5.90
  -4   3   6   16.50    4.20
  -4   3   6   10.90    4.00
   3  -3  -6  263.07   17.80
  -3   3   6  268.17   17.00
  -3   3   6  266.67   16.90
   2  -3  -6 1193.18   67.29
  -2   3   6 1166.58   66.99
  -2   3   6 1154.58   66.99
   1  -3  -6 1518.15   88.39
   1  -3  -6 1609.24   87.99
   1  -3  -6 1631.34   88.19
   1  -3  -6 1444.66   87.79
  -1   3   6 1459.25   88.19
  -1   3   6 1572.44   88.09
  -1   3   6 1656.23   88.09
   0  -3  -6 2601.74  153.58
   0  -3  -6 2605.34  152.28
   0  -3  -6 2760.32  151.98
   0  -3  -6 2752.22  152.08
   0   3   6 2588.64  152.28
   0   3   6 2928.11  152.08
  -1  -3  -6  214.78   13.00
  -1  -3  -6  220.68   15.40
   1   3   6  233.18   12.90
   1   3   6  181.38   14.50
   2   3   6   53.99    4.90
  -3  -3  -6    2.20    1.40
  -3  -3  -6    6.10    5.00
   3   3   6    1.20    1.30
   3   3   6    6.50    3.00
   3   3   6    3.90    2.00
  -4  -3  -6   41.40    4.40
  -4  -3  -6   44.80    9.40
   4   3   6   43.10    5.30
   4   3   6   41.10    5.70
  -5  -3  -6   -0.90    7.70
   5   3   6   -0.90    6.00
   5   3   6    2.60    4.20
   5   3   6    2.90    5.00
  -6  -3  -6  174.08   19.00
   6   3   6  157.48   16.70
   6   3   6  130.69   13.80
   6   3   6  142.89   14.40
  -7  -3  -6   68.59   17.60
   7   3   6   49.90   12.40
   7   3   6   62.59   10.60
   7   3   6   69.99   10.50
   6  -4  -6   34.60    9.70
  -6   4   6   29.70    7.30
  -6   4   6   28.40    7.30
   5  -4  -6   10.30    6.70
  -5   4   6   14.20    4.80
  -5   4   6    8.50    4.60
   4  -4  -6   61.69    8.30
  -4   4   6   58.89    7.50
  -4   4   6   66.49    7.50
   3  -4  -6   73.39    8.70
   3  -4  -6   68.29    6.60
  -3   4   6  102.19    7.50
  -3   4   6   80.99    6.00
   2  -4  -6  410.76   24.90
  -2   4   6  407.26   24.70
  -2   4   6  424.76   24.90
  -2   4   6  421.46   24.90
   1  -4  -6 1519.25   88.19
   1  -4  -6 1589.34   87.19
  -1   4   6 1626.64   87.29
  -1   4   6 1554.14   87.39
  -1   4   6 1407.46   87.89
   0  -4  -6   22.50    2.10
   0   4   6   30.30    4.30
   0   4   6   25.40    3.20
   0   4   6   20.70    2.30
  -1  -4  -6  477.75   30.90
   1   4   6  481.25   27.90
   2   4   6  648.14   37.50
  -3  -4  -6  474.25   30.00
   3   4   6  375.16   25.10
  -4  -4  -6  140.39   15.50
   4   4   6  131.59   11.00
   4   4   6  123.79    9.70
  -5  -4  -6   31.20   11.10
   5   4   6    7.60    4.40
   5   4   6   18.90    5.90
  -6  -4  -6  147.69   19.30
   6   4   6  122.99   13.30
   6   4   6  106.89   11.70
   6   4   6  101.69   15.60
  -7  -4  -6  135.49   19.80
   7   4   6   79.39   10.70
   7   4   6   74.09   12.70
   6  -5  -6  138.49   16.80
  -6   5   6  132.99   13.40
  -6   5   6  150.68   14.10
   5  -5  -6    8.80    7.60
  -5   5   6   26.90    6.10
  -5   5   6   23.60    5.80
   4  -5  -6  220.38   15.40
   4  -5  -6  232.98   17.70
  -4   5   6  232.98   16.10
  -4   5   6  226.88   15.90
   3  -5  -6  673.93   38.10
  -3   5   6  667.03   38.20
  -3   5   6  588.84   37.90
  -3   5   6  628.84   37.60
   2  -5  -6  494.25   32.30
  -2   5   6  541.15   31.90
  -2   5   6  538.05   32.30
  -2   5   6  576.64   31.90
   1  -5  -6  845.92   50.29
  -1   5   6  853.41   49.00
  -1   5   6  794.52   49.99
  -1   5   6  900.91   48.80
   0  -5  -6   43.00    3.30
   0   5   6   41.80    3.50
   0   5   6   47.30    4.70
   1   5   6   60.89    5.30
  -2  -5  -6 1142.09   64.49
   2   5   6  967.70   59.99
  -3  -5  -6  284.87   24.60
   3   5   6  341.27   20.20
  -4  -5  -6   59.99   12.60
   4   5   6   72.89    8.70
  -5  -5  -6   34.10   12.50
   5   5   6   25.30    7.60
   5   5   6   11.40    5.00
  -6  -5  -6  100.09   17.10
   6   5   6   99.89   12.60
   6   5   6   58.89    8.10
   6  -6  -6  215.58   20.40
  -6   6   6  190.28   17.20
  -6   6   6  204.18   17.00
   5  -6  -6   99.19   13.10
  -5   6   6  108.09   11.60
  -5   6   6  118.19   11.90
   4  -6  -6    8.50    5.10
  -4   6   6    1.10    3.70
  -4   6   6    9.80    4.70
   3  -6  -6   77.49    9.40
  -3   6   6   68.59    7.70
  -3   6   6   78.79    7.60
   2  -6  -6  138.19   11.90
  -2   6   6  127.59    9.80
  -2   6   6  117.59    9.30
   1  -6  -6  617.94   39.60
  -1   6   6  650.83   37.20
  -1   6   6  648.34   37.60
   0  -6  -6  260.87   17.20
   0  -6  -6  311.37   22.30
   0   6   6  306.17   17.50
   0   6   6  310.07   18.10
  -1  -6  -6  289.37   21.90
   1   6   6  257.17   16.70
  -2  -6  -6 1344.67   77.99
   2   6   6 1205.58   72.69
   3   6   6   18.30    4.70
  -4  -6  -6   48.50   13.60
   4   6   6   28.10    6.40
  -5  -6  -6  118.19   19.00
   5   6   6  109.69   13.60
  -6  -6  -6  117.29   19.80
   6   6   6  127.89   15.60
   5  -7  -6    2.80    5.80
   5  -7  -6    5.90    8.00
  -5   7   6    0.80    4.60
  -5   7   6   -5.30    5.40
  -4   7   6   16.00    4.90
  -4   7   6   15.00    4.80
   3  -7  -6   18.10    7.00
  -3   7   6    1.70    3.50
  -3   7   6    8.30    3.70
   2  -7  -6   80.19   11.20
  -2   7   6   66.39    7.50
  -2   7   6   70.79    6.70
   1  -7  -6   51.39    9.20
  -1   7   6   42.70    5.80
  -1   7   6   29.00    4.10
   0   7   6  301.77   18.60
   0   7   6  296.27   17.90
  -1  -7  -6  609.34   38.60
   1   7   6  508.55   32.50
  -2  -7  -6   37.60   11.60
   2   7   6   21.60    4.60
  -3  -7  -6  147.99   20.70
   3   7   6  164.18   12.30
  -4  -7  -6   62.69   16.20
   4   7   6   55.89    8.50
  -5  -7  -6   54.09   16.30
   5   7   6   41.50    9.00
  -6  -7  -6   45.60   16.20
   6   7   6   67.79   12.30
   5  -8  -6   59.59   10.80
  -5   8   6   56.69    9.40
  -5   8   6   43.30    8.10
   4  -8  -6   74.39   11.00
  -4   8   6   46.70    8.20
  -4   8   6   45.60    7.30
   3  -8  -6   52.59    9.10
  -3   8   6   12.50    5.20
  -3   8   6   25.70    5.00
   2  -8  -6   -0.40    7.30
  -2   8   6   -6.70    3.30
  -2   8   6    1.10    2.90
   1  -8  -6    6.00    7.80
  -1   8   6    1.00    2.30
  -1   8   6   -6.80    3.40
   0   8   6  234.58   15.40
   0   8   6  224.98   14.30
  -1  -8  -6  238.28   23.90
   1   8   6  250.67   16.20
  -2  -8  -6  932.41   57.19
   2   8   6  767.02   48.90
  -3  -8  -6   30.30   13.50
   3   8   6   10.80    5.70
  -4  -8  -6   34.90   15.20
  -5  -8  -6  177.88   26.90
   5   8   6  144.39   17.20
   3  -9  -6   32.70   10.20
  -3   9   6   13.30    4.70
  -3   9   6    4.70    4.70
   2  -9  -6   -3.20    8.80
  -2   9   6   -3.10    3.90
  -2   9   6    0.70    3.10
   1  -9  -6   79.49   13.80
  -1   9   6   81.69    8.50
  -1   9   6   48.20    6.30
   0   9   6  203.68   14.10
   0   9   6  194.28   12.90
  -1  -9  -6  723.73   49.99
   1   9   6  709.83   42.30
  -2  -9  -6  483.55   38.60
   2   9   6  470.15   29.50
  -3  -9  -6   37.80   16.30
  -4  -9  -6   79.09   19.20
  -5  -9  -6   24.00   19.00
   5   9   6   25.70   10.10
   4 -10  -6   85.29   13.70
  -4  10   6   48.40    7.90
  -4  10   6   38.70    9.00
   3 -10  -6   18.70   10.20
  -3  10   6   -1.90    4.70
  -3  10   6    4.80    4.60
   2 -10  -6   31.60   11.60
  -2  10   6    3.40    5.20
  -2  10   6    5.70    3.90
   1 -10  -6   82.29   15.80
  -1  10   6   56.39    6.80
  -1  10   6   62.59    8.20
   0 -10  -6  614.74   45.80
   0  10   6  606.74   36.80
   0  10   6  657.83   38.00
  -1 -10  -6   15.30   15.50
   1  10   6   20.90    5.40
  -2 -10  -6   53.99   18.50
   2  10   6   39.00    7.30
  -3 -10  -6   93.99   22.10
   3  10   6   72.79    9.70
  -4 -10  -6    2.10   17.80
   4  10   6    6.60    7.70
   3 -11  -6   43.10   12.40
  -3  11   6   18.60    5.80
  -3  11   6   11.40    6.50
   2 -11  -6    4.50   13.90
  -2  11   6    6.30    4.50
  -2  11   6   -0.90    5.60
  -1  11   6  100.69    8.50
  -1  11   6   78.89   10.30
   0 -11  -6   61.89   19.60
   0  11   6   28.70    4.40
   0  11   6   45.90    7.20
  -1 -11  -6  103.89   22.90
   1  11   6   93.59   10.20
  -2 -11  -6   72.89   19.80
  -3 -11  -6   33.20   21.00
   3  11   6   24.40    7.70
  -4 -11  -6   61.69   23.70
   2 -12  -6   49.99   16.40
  -2  12   6   22.30    5.60
  -2  12   6   18.90    6.70
   1 -12  -6   74.49   22.70
  -1  12   6   79.89    8.20
  -1  12   6   77.29    9.70
   0 -12  -6   22.00   18.20
   0  12   6    1.60    5.70
   0  12   6    5.50    3.20
  -1 -12  -6   48.60   18.80
   1  12   6    3.80    5.60
  -2 -12  -6   19.50   21.70
   2  12   6    9.20    6.60
   2  11  -7   56.49    9.80
   2  11  -7   63.39    8.20
  -2 -11   7   92.19   22.00
   1  11  -7   50.69    7.20
   1  11  -7   42.70    7.10
  -1 -11   7   37.40   17.50
   0  11  -7    8.30    4.50
   0  11  -7    2.70    4.50
   0 -11   7    7.40   13.80
  -1  11  -7   13.90    5.60
   1 -11   7   -0.70   11.20
  -2  11  -7    3.60    5.30
   2 -11   7   15.70   12.30
   3  10  -7    8.10    5.30
   3  10  -7    6.30    8.40
  -3 -10   7   13.60   18.00
   2  10  -7   39.60    6.50
   2  10  -7   43.10    8.30
  -2 -10   7   42.80   17.70
   1  10  -7   10.20    4.90
   1  10  -7    9.40    5.50
  -1 -10   7   15.00   14.10
   0  10  -7   12.50    4.90
   0  10  -7   11.30    4.40
   0 -10   7   14.40   12.90
  -1  10  -7   10.50    4.70
   1 -10   7    7.80   11.50
  -2  10  -7   12.70    5.30
   2 -10   7    2.20   11.50
  -3  10  -7   42.80    8.00
   3 -10   7   40.90   13.70
   4   9  -7   19.90    7.20
   4   9  -7   10.80   10.10
  -4  -9   7   -9.80   16.30
   3   9  -7   20.50    6.40
   3   9  -7   27.20    8.30
  -3  -9   7   12.50   16.70
   2   9  -7   28.60    7.40
   2   9  -7   16.10    5.10
  -2  -9   7    8.30   14.40
   1   9  -7   94.59    9.60
   1   9  -7  101.59   10.20
  -1  -9   7  104.69   18.20
   0   9  -7  109.09   10.20
   0   9  -7  120.59    9.40
   0  -9   7  109.89   16.90
  -1   9  -7  224.78   16.40
   1  -9   7  237.78   23.00
  -2   9  -7   22.20    5.50
   2  -9   7   19.40   11.60
  -3   9  -7  149.69   14.00
   3  -9   7  150.18   19.20
  -4   9  -7   99.09   12.00
   4  -9   7   71.79   15.40
   5   8  -7   23.40   11.40
   5   8  -7   42.60    9.90
  -5  -8   7   39.70   23.00
   4   8  -7   14.00    7.70
   4   8  -7    2.40    9.00
  -4  -8   7   -9.50   14.30
   3   8  -7   82.09   10.80
   3   8  -7   76.89    9.40
  -3  -8   7   82.69   19.30
   2   8  -7  450.55   28.10
   2   8  -7  449.46   27.30
  -2  -8   7  399.06   34.40
   1   8  -7  268.97   18.30
   1   8  -7  285.67   18.10
  -1  -8   7  267.47   24.70
   0   8  -7  253.07   17.00
   0   8  -7  255.97   16.30
   0  -8   7  258.87   22.50
  -1   8  -7   97.49    9.30
   1  -8   7  113.79   15.40
  -2   8  -7    6.70    4.40
   2  -8   7    7.10    9.20
  -3   8  -7  102.19   11.00
   3  -8   7  108.49   15.80
  -4   8  -7   18.40    6.40
   4  -8   7   -5.20    9.40
  -5   8  -7    2.70    5.80
   5  -8   7    3.20   10.70
   5   7  -7   62.19   12.50
   5   7  -7   76.89   11.10
  -5  -7   7   65.19   10.00
  -5  -7   7   72.89   19.50
   4   7  -7    5.10    7.40
   4   7  -7    4.30    8.50
  -4  -7   7   11.40   14.30
  -4  -7   7   -1.50    5.00
   3   7  -7   19.70    7.80
   3   7  -7   23.90    6.90
  -3  -7   7   15.90   12.50
  -3  -7   7   22.10    5.80
   2   7  -7  463.75   28.10
   2   7  -7  446.16   27.10
  -2  -7   7  399.66   32.70
   1   7  -7  505.85   30.60
   1   7  -7  505.85   30.30
  -1  -7   7  505.85   35.20
   0   7  -7   92.09    7.50
   0   7  -7   77.79    7.70
   0  -7   7   83.09   12.70
  -1   7  -7   14.00    3.70
   1  -7   7   20.60    8.80
  -2   7  -7  104.09    9.70
   2  -7   7  111.69   14.10
  -3   7  -7   29.00    5.90
   3  -7   7   24.90    9.40
  -4   7  -7    3.20    4.60
   4  -7   7    3.80    8.70
  -5   7  -7    9.50    6.50
   5  -7   7   13.60   10.30
   6   6  -7   18.80   10.00
   6   6  -7    6.90   11.00
  -6  -6   7   25.30    7.30
  -6  -6   7   12.90   13.60
   5   6  -7    5.20    9.70
   5   6  -7   -2.90    8.00
  -5  -6   7    7.80    5.20
  -5  -6   7   -2.00   13.20
   4   6  -7   65.29   10.80
   4   6  -7   61.39    9.40
  -4  -6   7   53.39    8.00
  -4  -6   7   71.69   15.40
   3   6  -7  902.91   49.70
   3   6  -7  791.72   48.40
  -3  -6   7  766.52   54.09
  -3  -6   7  811.12   48.50
   2   6  -7  876.11   47.10
   2   6  -7  771.12   47.60
  -2  -6   7  790.32   51.89
  -2  -6   7  772.62   47.10
   1   6  -7  749.62   41.10
   1   6  -7  724.63   41.30
  -1  -6   7  624.84   44.50
   0   6  -7  204.38   13.70
   0   6  -7  215.68   13.40
   0  -6   7  201.18   17.60
  -1   6  -7    5.40    2.90
   1  -6   7    8.40    6.50
  -2   6  -7    1.40    3.30
   2  -6   7   -3.20    6.30
  -3   6  -7   10.00    3.80
   3  -6   7   14.40    7.90
  -4   6  -7    7.40    4.90
   4  -6   7    2.60    8.40
  -5   6  -7   77.39   10.20
   5  -6   7  105.49   15.30
  -6   6  -7   57.39    9.80
   6  -6   7   62.69   14.40
   6   5  -7  226.38   22.20
   6   5  -7  155.58   18.70
  -6  -5   7  178.38   23.50
  -6  -5   7  220.78   17.10
   5   5  -7   46.90    8.90
   5   5  -7   55.39   11.10
  -5  -5   7   49.00    8.00
  -5  -5   7   57.09   14.90
   4   5  -7  281.17   20.30
   4   5  -7  295.17   21.80
  -4  -5   7  290.47   19.60
  -4  -5   7  278.67   25.40
   3   5  -7  290.07   20.60
   3   5  -7  309.17   20.10
  -3  -5   7  300.17   19.40
  -3  -5   7  275.67   24.70
   2   5  -7  605.44   35.70
   2   5  -7  591.54   35.10
  -2  -5   7  592.54   35.20
  -2  -5   7  573.44   38.90
   1   5  -7  356.46   21.20
   1   5  -7  344.87   21.40
  -1  -5   7  328.17   24.20
  -1  -5   7  349.17   21.20
   0   5  -7  248.88   15.30
   0  -5   7  235.18   18.50
  -1   5  -7   98.69    7.90
   1  -5   7  100.49   11.50
  -2   5  -7   53.99    6.30
   2  -5   7   64.89   10.00
  -3   5  -7   12.10    4.00
   3  -5   7   23.10    7.50
  -4   5  -7   52.79    7.40
   4  -5   7   59.79   11.20
  -5   5  -7   75.19    9.60
   5  -5   7   90.49   14.20
  -6   5  -7  303.27   22.80
   6  -5   7  296.87   25.80
   6   4  -7   96.69   12.80
   6   4  -7  155.28   18.80
  -6  -4   7  140.19   18.20
  -6  -4   7  140.79   13.60
   5   4  -7   86.19   12.60
   5   4  -7   84.29   10.20
  -5  -4   7   76.79   14.30
  -5  -4   7   77.19    9.50
   4   4  -7    7.80    5.70
  -4  -4   7    8.60    9.30
  -4  -4   7    6.10    3.80
   3   4  -7  187.18   13.20
  -3  -4   7  168.68   12.30
  -3  -4   7  157.48   16.40
   2   4  -7 1255.97   70.49
  -2  -4   7 1254.07   70.59
  -2  -4   7 1174.28   73.19
   1   4  -7   33.20    4.60
   1   4  -7   22.80    4.00
  -1  -4   7   28.90    3.80
  -1  -4   7   19.40    6.50
   0   4  -7  466.95   25.60
   0  -4   7  391.56   27.70
  -1   4  -7   91.29    6.90
   1  -4   7   78.99    8.90
  -2   4  -7   49.20    5.70
   2  -4   7   57.79    8.20
  -3   4  -7   99.89    8.80
   3  -4   7  111.49   11.20
  -4   4  -7  684.03   42.20
   4  -4   7  710.73   43.60
  -5   4  -7  134.39   12.70
   5  -4   7  145.59   15.00
  -6   4  -7   57.79    9.10
   6  -4   7   55.99   12.30
   6   3  -7   94.59   14.40
   6   3  -7   98.29   12.30
  -6  -3   7   97.39   11.70
  -6  -3   7   92.89   13.50
   5   3  -7    4.80    6.40
  -5  -3   7   10.40    5.30
  -5  -3   7   -0.30    7.50
   4   3  -7  626.04   38.90
  -4  -3   7  651.53   41.70
  -4  -3   7  656.03   38.80
   3   3  -7  116.39    9.90
  -3  -3   7  108.29   12.40
  -3  -3   7  112.89    9.00
   2   3  -7  382.46   22.50
  -2  -3   7  363.26   22.30
  -2  -3   7  357.36   24.60
   1   3  -7   42.80    4.50
  -1  -3   7   37.60    4.00
  -1  -3   7   30.90    6.00
   0   3  -7  621.64   34.10
   0  -3   7  554.54   35.70
  -1   3  -7  442.56   25.40
   1  -3   7  413.76   26.70
  -2   3  -7   32.70    4.00
   2  -3   7   30.00    5.60
  -3   3  -7   73.79    7.10
   3  -3   7   79.59    8.70
  -4   3  -7  351.56   23.00
   4  -3   7  363.26   24.30
  -5   3  -7   75.99    9.20
   5  -3   7   77.39   11.60
  -6   3  -7   79.09   10.20
   6  -3   7   80.79   13.60
   6   2  -7   59.39    9.30
   6   2  -7   86.39   11.30
  -6  -2   7   75.09   11.90
  -6  -2   7   84.59   10.30
   5   2  -7   26.50    6.80
  -5  -2   7   21.10    5.70
  -5  -2   7   27.30    7.60
   4   2  -7   18.10    5.40
  -4  -2   7   16.90    6.90
  -4  -2   7   19.20    4.60
   3   2  -7  172.68   12.00
  -3  -2   7  159.48   11.30
  -3  -2   7  150.58   13.40
   2   2  -7    3.10    3.00
   2   2  -7    4.80    3.10
  -2  -2   7    8.50    2.50
  -2  -2   7    4.60    4.50
   1   2  -7 1466.05   77.19
   1   2  -7 1295.27   77.09
   1   2  -7 1313.77   77.99
  -1  -2   7 1408.66   77.19
  -1  -2   7 1311.47   78.29
   0   2  -7 1512.15   91.49
   0   2  -7 1566.84   90.39
   0   2  -7 1714.63   90.69
   0  -2   7 1675.03   91.89
   0  -2   7 1777.22   90.49
   0  -2   7 1374.16   90.49
  -1   2  -7  313.57   19.10
   1  -2   7  307.57   20.00
   1  -2   7  346.77   19.70
  -2   2  -7 6032.50  340.47
   2  -2   7 6078.99  341.27
  -3   2  -7  150.28   10.50
   3  -2   7  144.49   11.40
  -4   2  -7   42.50    5.90
   4  -2   7   54.09    8.10
  -5   2  -7    0.60    3.40
   5  -2   7    1.60    6.00
  -6   2  -7    7.60    5.30
   6  -2   7   11.60    8.90
   6  -2   7    3.60    4.30
  -7   2  -7   -1.40    6.20
   7  -2   7    5.50   10.30
   7  -2   7    8.60    9.00
   7   1  -7   22.20   10.90
  -7  -1   7   56.39    9.80
   6   1  -7   -6.60    5.40
   6   1  -7    2.30    7.60
  -6  -1   7    9.70    6.90
  -6  -1   7    2.10    5.20
   5   1  -7   56.59    8.80
   5   1  -7   59.59    8.70
  -5  -1   7   62.09    8.00
  -5  -1   7   78.09   10.00
   4   1  -7  386.36   24.10
  -4  -1   7  373.56   23.60
  -4  -1   7  359.16   24.50
   3   1  -7   27.70    4.60
   3   1  -7   36.00    5.00
  -3  -1   7   45.80    6.70
  -3  -1   7   34.80    4.70
   2   1  -7   61.19    5.60
   2   1  -7   64.79    5.90
  -2  -1   7   60.29    5.30
  -2  -1   7   61.59    6.40
   1   1  -7  776.02   43.50
   1   1  -7  756.62   43.90
   1   1  -7  828.52   43.50
  -1  -1   7  680.03   43.40
  -1  -1   7  703.93   43.60
  -1  -1   7  813.82   44.40
   0   1  -7 2762.92  152.28
   0   1  -7 2706.83  152.18
   0   1  -7 2725.33  152.88
   0  -1   7 2753.22  152.98
   0  -1   7 2873.71  152.18
   0  -1   7 2420.46  152.28
  -1   1  -7 1757.72   95.89
  -1   1  -7 1678.03   96.59
   1  -1   7 1763.32   96.59
   1  -1   7 1586.34   95.59
  -2   1  -7  121.69    8.20
   2  -1   7  121.89    9.10
  -3   1  -7    6.30    2.30
   3  -1   7    3.00    3.30
  -4   1  -7   18.40    4.00
   4  -1   7   20.70    6.20
  -5   1  -7   58.99    7.70
   5  -1   7   64.99    6.90
   5  -1   7   69.69   10.20
  -6   1  -7    6.40    4.50
   6  -1   7    8.20    8.80
   6  -1   7    7.40    4.40
  -7   1  -7   48.70    8.10
   7  -1   7   21.40    6.70
   7  -1   7   18.90   11.20
   7  -1   7   25.60    9.30
   7   0  -7   41.80   11.80
  -7   0   7   46.20    9.40
   6   0  -7   47.30    7.20
   6   0  -7   49.50   10.10
  -6   0   7   47.10    8.50
   5   0  -7   -0.30    4.30
   5   0  -7    3.00    6.00
  -5   0   7    0.00    4.00
  -5   0   7    2.90    5.30
   4   0  -7   34.40    5.20
   4   0  -7   25.40    5.90
   4   0  -7   32.20    5.00
  -4   0   7   39.60    6.40
  -4   0   7   30.10    5.20
   3   0  -7   10.90    3.80
   3   0  -7   20.00    3.20
  -3   0   7   16.90    3.40
  -3   0   7   17.90    3.80
   2   0  -7 2650.83  145.59
   2   0  -7 2558.64  145.19
  -2   0   7 2441.66  145.29
  -2   0   7 2655.13  145.59
   1   0  -7 2589.94  141.89
   1   0  -7 2391.66  141.99
   1   0  -7 2416.46  141.99
  -1   0   7 2612.54  142.09
  -1   0   7 2412.06  142.19
  -1   0   7 2701.53  142.29
   0   0  -7 1487.65   81.99
   0   0  -7 1525.55   81.59
   0   0   7 1485.15   81.59
   0   0   7 1282.57   81.49
   0   0   7 1449.76   81.89
  -1   0  -7  973.00   56.99
  -1   0  -7  996.50   57.79
   1   0   7 1033.30   58.29
   1   0   7 1066.49   57.79
   1   0   7  963.80   56.79
  -2   0  -7   10.00    1.80
  -2   0  -7   -0.20    3.30
   2   0   7    3.50    1.20
   2   0   7   -0.70    1.80
  -3   0  -7   27.40    6.70
  -3   0  -7   24.70    3.40
   3   0   7   18.20    4.40
  -4   0  -7    2.60    2.60
   4   0   7    4.80    2.80
   4   0   7    5.00    4.80
  -5   0  -7    6.60    3.50
   5   0   7    7.10    6.70
   5   0   7    9.60    3.90
  -6   0  -7   14.20    5.00
   6   0   7   16.30    8.60
   6   0   7    6.10    7.20
   6   0   7    9.10    5.10
  -7   0  -7   45.50    8.00
   7   0   7   36.00    9.50
   7   0   7   43.10   11.90
   7  -1  -7   51.79   12.80
  -7   1   7   36.30    9.30
   6  -1  -7   37.30   10.10
  -6   1   7   35.50    8.00
   5  -1  -7  209.68   16.60
   5  -1  -7  165.38   12.40
  -5   1   7  197.18   14.20
   4  -1  -7  594.64   33.50
  -4   1   7  489.05   32.40
   3  -1  -7  436.06   26.10
  -3   1   7  413.76   25.70
   2  -1  -7   44.40    4.80
  -2   1   7   37.90    4.10
   1  -1  -7 1534.55   82.79
   1  -1  -7 1576.74   82.79
   1  -1  -7 1405.96   82.59
  -1   1   7 1433.86   82.79
  -1   1   7 1357.06   82.69
   0  -1  -7 2246.68  125.49
   0  -1  -7 2053.89  125.49
   0  -1  -7 2300.87  126.19
   0   1   7 2214.18  126.29
   0   1   7 2254.87  125.59
   0   1   7 2212.88  125.59
   0   1   7 2345.97  125.99
  -1  -1  -7  499.75   30.80
  -1  -1  -7  547.95   32.30
  -1  -1  -7  526.65   31.00
   1   1   7  550.14   32.60
   1   1   7  539.95   30.70
   1   1   7  591.04   31.90
   1   1   7  543.25   30.90
  -2  -1  -7  117.09    8.30
  -2  -1  -7  137.29    8.20
  -2  -1  -7  138.69   10.70
   2   1   7  127.29    7.90
   2   1   7  115.69    8.20
   2   1   7  136.79    9.60
   2   1   7  136.99    8.10
  -3  -1  -7   76.59    9.50
  -3  -1  -7   82.99    6.20
   3   1   7   78.49    7.80
   3   1   7   79.19    6.20
  -4  -1  -7  298.27   17.50
  -4  -1  -7  267.97   21.10
   4   1   7  265.97   17.20
   4   1   7  270.07   19.60
  -5  -1  -7  132.19   10.00
  -5  -1  -7  128.99   15.10
   5   1   7  118.89   12.80
   5   1   7  112.29   10.00
  -6  -1  -7   71.99    9.00
   6   1   7   75.09    9.10
   6   1   7   87.39   13.30
   6   1   7   67.09    9.70
  -7  -1  -7   52.49    7.80
   7   1   7   37.50    9.20
   7   1   7   42.10   12.30
   7   1   7   31.80    8.00
   6  -2  -7  100.49   13.20
  -6   2   7  104.99   11.90
   5  -2  -7  764.52   45.40
  -5   2   7  703.73   43.80
  -5   2   7  714.83   43.80
   4  -2  -7  304.27   19.60
  -4   2   7  276.67   18.30
  -4   2   7  255.27   18.20
   3  -2  -7  196.58   13.10
  -3   2   7  177.58   12.30
  -3   2   7  173.58   12.20
   2  -2  -7 2260.17  126.29
  -2   2   7 2216.28  126.09
  -2   2   7 2206.88  126.09
   1  -2  -7  607.24   33.10
   1  -2  -7  581.64   32.90
   1  -2  -7  542.55   32.70
  -1   2   7  531.75   32.90
  -1   2   7  591.14   33.00
   0  -2  -7    4.70    1.00
   0  -2  -7    2.00    1.00
   0  -2  -7    5.20    1.40
   0  -2  -7    0.40    1.90
   0   2   7    5.60    1.20
   0   2   7    4.30    1.40
   0   2   7    5.00    2.10
  -1  -2  -7    2.90    1.40
  -1  -2  -7    3.70    2.80
   1   2   7    6.30    3.00
   1   2   7    9.00    1.60
  -2  -2  -7  195.18   10.80
  -2  -2  -7  172.88   11.30
  -2  -2  -7  182.18   13.70
   2   2   7  188.98   11.10
   2   2   7  157.18   11.20
  -3  -2  -7  796.82   44.80
  -3  -2  -7  788.02   47.80
   3   2   7  746.93   44.50
   3   2   7  789.22   46.90
   3   2   7  786.82   44.90
  -4  -2  -7   19.30    8.10
  -4  -2  -7   15.80    3.20
   4   2   7   19.20    4.10
   4   2   7   21.50    6.20
  -5  -2  -7   59.69   11.80
  -5  -2  -7   53.69    6.20
   5   2   7   56.29    9.80
   5   2   7   56.99    7.10
   5   2   7   57.69    7.30
  -6  -2  -7   36.90   12.80
  -6  -2  -7   72.99    8.10
   6   2   7   47.90   10.70
   6   2   7   59.89    8.80
   6   2   7   58.89    8.60
   7   2   7  155.08   17.10
   7   2   7  177.28   20.20
   7   2   7  162.68   15.40
   6  -3  -7  161.38   18.00
  -6   3   7  149.29   14.00
  -6   3   7  164.98   14.60
   5  -3  -7  335.07   23.90
  -5   3   7  317.47   21.70
  -5   3   7  328.07   22.10
   4  -3  -7   86.49    9.70
  -4   3   7   66.99    7.60
  -4   3   7   70.89    7.60
   3  -3  -7   11.30    4.20
  -3   3   7    9.50    3.20
  -3   3   7   19.30    3.80
   2  -3  -7   52.59    6.20
  -2   3   7   64.49    5.40
  -2   3   7   60.69    5.50
   1  -3  -7  428.76   24.80
   1  -3  -7  439.96   24.20
   1  -3  -7  401.76   24.40
  -1   3   7  391.96   24.30
  -1   3   7  385.66   24.20
  -1   3   7  442.86   24.40
   0  -3  -7  903.71   52.79
   0  -3  -7  928.01   51.19
   0  -3  -7  982.10   51.29
   0  -3  -7  896.51   51.39
   0   3   7  773.02   52.29
   0   3   7  941.01   51.59
  -1  -3  -7   18.20    5.20
  -1  -3  -7   14.80    2.50
   1   3   7   14.30    4.10
   1   3   7   15.90    2.20
  -2  -3  -7 1434.26   83.99
   2   3   7 1434.76   81.29
  -3  -3  -7  490.25   32.40
  -3  -3  -7  489.15   28.50
   3   3   7  489.45   28.70
   3   3   7  510.95   29.20
  -4  -3  -7   69.19   11.00
  -4  -3  -7   48.90    5.20
   4   3   7   60.99    6.50
   4   3   7   70.59    7.20
  -5  -3  -7    8.50    3.30
  -5  -3  -7   13.80    8.90
   5   3   7   -3.00    4.40
   5   3   7    3.70    6.70
   5   3   7   18.50    5.40
  -6  -3  -7   28.90   12.50
   6   3   7   21.30    9.50
   6   3   7   22.50    6.70
   6   3   7   22.70    7.40
  -7  -3  -7   97.49   18.20
   7   3   7   87.19   14.20
   7   3   7   66.49   10.40
   7   3   7   78.29   11.60
   6  -4  -7  321.27   25.50
  -6   4   7  301.27   22.60
  -6   4   7  324.87   22.90
   5  -4  -7   36.20    8.80
  -5   4   7   52.09    7.60
  -5   4   7   42.20    7.20
   4  -4  -7   81.29    9.90
  -4   4   7   88.89    8.50
  -4   4   7   76.79    8.30
   3  -4  -7    8.90    4.60
  -3   4   7   10.40    3.90
  -3   4   7    9.40    3.20
   2  -4  -7  126.39    9.30
   2  -4  -7  124.89    9.70
  -2   4   7  123.29    8.60
  -2   4   7  130.99    9.00
  -2   4   7  130.49    9.20
   1  -4  -7  142.59    9.10
   1  -4  -7  125.19    8.50
   1  -4  -7  143.49   10.50
  -1   4   7  118.39    9.30
  -1   4   7  138.09    8.70
  -1   4   7  134.69    9.00
   0  -4  -7  399.46   26.00
   0  -4  -7  400.36   23.60
   0  -4  -7  408.96   23.40
   0   4   7  399.66   23.90
   0   4   7  428.36   23.50
  -1  -4  -7  159.58   13.30
   1   4   7  138.29    9.40
  -2  -4  -7 3450.25  193.68
   2   4   7 3315.17  190.48
  -3  -4  -7  282.77   22.10
   3   4   7  284.87   17.80
  -4  -4  -7  105.59   14.50
   4   4   7  100.19    8.40
   4   4   7  101.29    9.60
   4   4   7  111.49    9.00
  -5  -4  -7   30.10   10.00
   5   4   7   10.00    5.60
  -6  -4  -7  119.49   18.70
   6   4   7  100.69   15.30
   6   4   7   97.39   11.20
   6   4   7  125.99   13.50
  -7  -4  -7   16.70   14.40
   6  -5  -7   54.09   10.80
  -6   5   7   38.60    8.10
  -6   5   7   34.00    7.80
   5  -5  -7   54.39   10.00
  -5   5   7   45.90    7.50
  -5   5   7   44.80    7.30
   4  -5  -7   35.40    7.10
  -4   5   7   19.50    4.80
  -4   5   7   24.30    5.10
   3  -5  -7  389.16   24.20
  -3   5   7  347.87   22.30
  -3   5   7  373.16   23.30
  -3   5   7  382.86   23.20
  -2   5   7   82.19    6.60
  -2   5   7   80.09    6.90
  -2   5   7   69.59    6.90
   1  -5  -7   18.70    6.00
  -1   5   7   29.10    3.80
  -1   5   7   25.40    4.80
  -1   5   7   22.20    3.10
   0  -5  -7  936.61   55.99
   0  -5  -7  889.31   52.89
   0   5   7  969.00   53.09
   0   5   7  944.81   53.59
  -1  -5  -7 1127.99   68.79
   1   5   7 1167.98   65.59
  -2  -5  -7  743.23   47.50
   2   5   7  754.22   43.40
   3   5   7   12.70    3.90
  -4  -5  -7   24.30    9.50
   4   5   7   19.50    5.50
  -5  -5  -7    2.30    9.70
   5   5   7    0.50    6.20
  -6  -5  -7   18.80   13.00
   6   5   7  -12.50    8.30
   6   5   7    0.10    5.30
   6   5   7    8.20    7.90
   6  -6  -7  210.38   20.50
  -6   6   7  189.68   16.60
  -6   6   7  164.38   15.90
   5  -6  -7    0.20    7.60
  -5   6   7   17.20    6.50
  -5   6   7    7.60    5.10
   4  -6  -7   34.20    6.20
   4  -6  -7    9.60    4.50
   4  -6  -7   24.60    7.30
  -4   6   7   24.90    5.40
  -4   6   7   16.20    4.50
  -4   6   7   35.90    5.80
  -3   6   7   -1.80    3.50
  -3   6   7    7.20    4.00
  -3   6   7    5.80    3.00
   2  -6  -7  231.68   16.10
  -2   6   7  187.18   13.90
  -2   6   7  196.08   13.50
   1  -6  -7    3.00    5.70
  -1   6   7    3.90    2.20
  -1   6   7    3.40    3.00
   0  -6  -7  133.49   13.90
   0  -6  -7  124.99    8.40
   0   6   7  152.48    9.80
   0   6   7  138.79    8.70
  -1  -6  -7  255.57   21.80
   1   6   7  284.07   17.00
  -2  -6  -7 1343.97   82.59
   2   6   7 1374.96   77.69
  -3  -6  -7  339.17   27.30
   3   6   7  321.77   20.80
   4   6   7   83.19    9.90
  -5  -6  -7   32.40   14.00
   5   6   7   35.90    8.30
  -6  -6  -7   13.20   12.50
   6   6   7   14.40    9.80
   5  -7  -7   -7.50    7.10
  -5   7   7    8.80    5.40
  -5   7   7    4.60    6.50
   4  -7  -7  710.93   38.90
  -4   7   7  575.84   38.30
  -4   7   7  585.24   38.70
  -3   7   7   59.79    7.00
  -3   7   7   39.20    6.40
   2  -7  -7   65.39   10.60
  -2   7   7   59.59    7.60
  -2   7   7   74.39    6.90
   1  -7  -7  156.78   15.50
  -1   7   7  173.58   11.20
  -1   7   7  166.08   12.10
   0  -7  -7  355.06   25.30
   0   7   7  329.67   20.20
   0   7   7  305.37   19.30
  -1  -7  -7  625.74   39.20
   1   7   7  514.25   33.00
  -2  -7  -7  125.19   18.30
   2   7   7  112.49    9.30
  -3  -7  -7   14.70   11.80
   3   7   7   14.70    4.90
  -4  -7  -7   72.69   16.40
   4   7   7   52.09    8.40
  -5  -7  -7   40.30   15.90
   5   7   7   35.60    9.00
  -6  -7  -7   60.59   17.70
   6   7   7   62.89   11.60
   5  -8  -7   25.40    9.80
  -5   8   7   38.30    7.50
  -5   8   7   38.10    8.20
  -4   8   7   25.50    5.90
  -4   8   7   40.80    7.30
   3  -8  -7  242.38   18.90
  -3   8   7  190.58   15.90
  -3   8   7  231.38   15.80
   2  -8  -7   68.99   10.80
  -2   8   7   48.50    6.40
  -2   8   7   56.99    7.50
  -1   8   7    2.10    3.90
  -1   8   7    3.60    2.60
   0   8   7  112.99    8.20
   0   8   7  123.69    9.80
  -1  -8  -7   47.10   12.60
   1   8   7   47.40    5.90
   2   8   7   85.19    8.50
  -3  -8  -7  295.07   28.40
   3   8   7  280.67   19.50
  -4  -8  -7  130.69   21.90
   4   8   7  107.79   12.40
  -5  -8  -7   39.30   16.90
   5   8   7   23.40    9.20
   4  -9  -7  361.66   24.30
  -4   9   7  305.67   21.90
  -4   9   7  272.87   22.40
   3  -9  -7   71.39   11.10
  -3   9   7   53.29    8.50
  -3   9   7   68.49    8.20
   2  -9  -7    2.10    8.20
  -2   9   7   -9.30    3.80
  -2   9   7   -1.30    3.00
  -1   9   7   60.59    6.40
  -1   9   7   68.29    8.10
   0  -9  -7   45.10   12.70
   0   9   7   14.80    5.00
   0   9   7    4.70    2.40
  -1  -9  -7   73.89   16.90
   1   9   7   80.79    8.30
   2   9   7   12.40    5.40
  -3  -9  -7  110.59   22.00
   3   9   7  108.19   11.60
  -4  -9  -7  225.68   29.90
   4   9   7  230.18   18.30
  -5  -9  -7  157.98   27.40
   5   9   7  162.48   17.40
  -4  10   7  125.69   12.20
  -4  10   7  122.09   13.70
   3 -10  -7   36.40   11.10
  -3  10   7   31.80    6.10
  -3  10   7   18.20    7.20
   2 -10  -7   57.79   13.60
  -2  10   7   29.50    5.50
  -2  10   7   22.40    6.60
   1 -10  -7   66.79   15.10
  -1  10   7   54.79    7.80
  -1  10   7   53.39    6.30
   0 -10  -7   57.69   16.90
   0  10   7   68.89    8.60
   0  10   7   59.09    6.00
  -1 -10  -7   67.19   17.80
   1  10   7   65.19    7.90
  -2 -10  -7   38.70   17.60
   2  10   7   32.10    6.80
  -3 -10  -7  291.07   33.00
   3  10   7  273.07   20.40
  -4 -10  -7    1.20   17.30
   4  10   7    7.00    7.50
   3 -11  -7   11.50   11.80
  -3  11   7   -3.50    6.00
  -3  11   7    5.20    4.80
   2 -11  -7   11.50   14.40
  -2  11   7    2.00    4.20
  -2  11   7  -13.30    4.50
   1 -11  -7  203.58   25.70
  -1  11   7  148.69   13.90
  -1  11   7  170.48   12.30
   0 -11  -7   62.09   18.30
   0  11   7   36.80    4.80
   0  11   7   51.39    7.60
  -1 -11  -7   64.79   19.00
  -2 -11  -7   58.99   20.00
   2  11   7   55.29    8.40
  -3 -11  -7   13.50   20.30
   3  11   7   17.10    7.50
   2 -12  -7   72.99   20.50
  -2  12   7   49.50    9.60
  -2  12   7   83.09    9.00
   1 -12  -7   37.60   18.00
  -1  12   7   11.70    4.50
  -1  12   7   12.00    6.30
   0 -12  -7  115.99   23.30
   0  12   7   94.49    8.10
   0  12   7   91.39   10.50
  -1 -12  -7   30.10   20.50
  -2 -12  -7    7.60   20.40
   2  12   7    5.10    6.70
   2  11  -8   15.80    7.90
   2  11  -8   38.50    6.40
  -2 -11   8   22.90   17.20
   1  11  -8  202.08   15.70
   1  11  -8  198.78   15.60
  -1 -11   8  213.58   26.80
   0  11  -8   51.19    7.40
   0 -11   8   48.60   17.20
  -1  11  -8   25.90    6.30
   1 -11   8   45.70   15.30
  -2  11  -8   -4.10    4.80
   2 -11   8    8.00   13.50
   3  10  -8   24.80    6.20
   3  10  -8    8.70    9.00
  -3 -10   8   11.20   18.50
   2  10  -8  158.48   13.50
   2  10  -8  153.98   15.10
  -2 -10   8  151.88   24.80
   1  10  -8   51.39    7.40
   1  10  -8   43.20    7.20
  -1 -10   8   46.80   16.50
   0  10  -8  176.28   13.50
   0 -10   8  144.89   21.00
  -1  10  -8   61.19    8.20
   1 -10   8   52.09   14.50
  -2  10  -8    0.30    4.70
   2 -10   8    9.90   12.20
  -3  10  -8    7.80    5.90
   3 -10   8    1.50   11.50
   4   9  -8   39.00    8.20
   4   9  -8   32.00   11.60
  -4  -9   8   26.10   19.30
   3   9  -8    3.70    8.30
   3   9  -8    5.80    6.70
  -3  -9   8    0.00   16.40
   2   9  -8   96.49   10.30
   2   9  -8  102.99   11.30
  -2  -9   8   91.19   19.60
   1   9  -8  173.18   14.20
   1   9  -8  200.48   14.30
  -1  -9   8  196.38   22.20
   0   9  -8  156.88   11.60
   0   9  -8  164.98   12.80
   0  -9   8  153.08   19.00
  -1   9  -8  403.36   25.50
   1  -9   8  377.46   30.80
  -2   9  -8    1.80    4.40
   2  -9   8   -5.70   10.00
  -3   9  -8   19.50    6.10
   3  -9   8   28.80   11.80
  -4   9  -8   -0.20    5.80
   4  -9   8   -8.70   10.30
   5   8  -8  133.39   16.60
   5   8  -8  116.09   15.40
  -5  -8   8  139.19   14.20
  -5  -8   8  158.78   27.90
   4   8  -8  150.68   15.10
   4   8  -8  136.59   16.80
  -4  -8   8  118.59   13.20
  -4  -8   8  127.69   24.10
   3   8  -8    9.00    6.40
   3   8  -8   -1.60    7.60
  -3  -8   8    5.40   15.00
   2   8  -8  560.44   35.50
   2   8  -8  593.24   34.90
  -2  -8   8  558.74   42.60
   1   8  -8  210.58   14.70
   1   8  -8  211.18   15.00
  -1  -8   8  201.58   20.70
   0   8  -8  174.88   12.50
   0  -8   8  149.69   17.50
  -1   8  -8   20.40    4.80
   1  -8   8   13.00    9.90
  -2   8  -8   91.39    9.90
   2  -8   8  103.19   15.40
  -3   8  -8   -1.70    4.40
   3  -8   8    7.50   10.00
  -4   8  -8    0.90    5.20
   4  -8   8   -1.60    9.70
  -5   8  -8   15.50    6.90
   5  -8   8   14.50   11.90
   5   7  -8   62.49   11.00
   5   7  -8   35.60   12.10
  -5  -7   8   68.19    9.70
  -5  -7   8   40.70   19.90
   4   7  -8   18.80    8.70
   4   7  -8    6.40    8.60
  -4  -7   8   11.60    5.30
  -4  -7   8    5.30   14.50
   3   7  -8   56.49    8.70
   3   7  -8   43.00    9.30
  -3  -7   8   50.19    7.40
  -3  -7   8   38.10   15.10
   2   7  -8  431.76   28.30
   2   7  -8  449.26   27.50
  -2  -7   8  434.16   27.60
  -2  -7   8  456.55   33.90
   1   7  -8   59.39    7.60
   1   7  -8   58.79    6.80
  -1  -7   8   54.69   12.20
   0   7  -8    5.40    3.60
   0  -7   8    8.90    8.20
  -1   7  -8  204.08   14.20
   1  -7   8  196.98   18.70
  -2   7  -8   88.99    9.20
   2  -7   8   97.39   13.60
  -3   7  -8  116.39   11.00
   3  -7   8   97.39   14.80
  -4   7  -8   65.39    9.00
   4  -7   8   59.19   13.00
  -5   7  -8    5.70    5.80
   5  -7   8   18.30   10.50
   6   6  -8   43.50   12.50
   6   6  -8   29.90   10.80
  -6  -6   8   36.40   15.70
  -6  -6   8   48.30    8.70
   5   6  -8   39.20   11.40
   5   6  -8   35.10    9.70
  -5  -6   8   38.70   16.80
   4   6  -8   82.49   10.20
   4   6  -8   67.99   11.40
  -4  -6   8   83.89    9.50
  -4  -6   8   62.89   15.90
   3   6  -8  199.28   16.60
   3   6  -8  205.88   15.60
  -3  -6   8  224.58   22.60
  -3  -6   8  177.08   14.30
   2   6  -8   88.09    9.40
   2   6  -8   91.89    9.80
  -2  -6   8   87.39    8.40
  -2  -6   8  103.29   14.70
   1   6  -8    0.60    4.10
   1   6  -8    4.30    3.60
  -1  -6   8    2.10    6.70
  -1  -6   8    0.40    3.00
   0   6  -8   36.90    4.70
   0   6  -8   43.30    5.10
   0  -6   8   36.10    8.90
  -1   6  -8  543.45   31.60
   1  -6   8  505.05   34.70
  -2   6  -8  255.87   16.10
   2  -6   8  200.38   18.90
  -3   6  -8  133.59   11.40
   3  -6   8  128.19   14.60
  -4   6  -8   11.70    5.10
   4  -6   8    8.40    9.20
  -5   6  -8   35.00    7.00
   5  -6   8   40.90   11.70
   6   5  -8   24.90    9.60
   6   5  -8   26.60   12.50
  -6  -5   8   15.10    6.80
  -6  -5   8    9.90   12.40
   5   5  -8   71.79   10.30
   5   5  -8   69.69   12.40
  -5  -5   8   74.49   15.50
  -5  -5   8   81.29   10.00
   4   5  -8   -1.80    7.40
   4   5  -8   20.30    7.10
  -4  -5   8   11.90    4.80
  -4  -5   8   19.70   11.00
   3   5  -8   12.20    6.10
   3   5  -8   17.70    6.30
  -3  -5   8    9.30    4.10
  -3  -5   8   -3.10    7.90
   2   5  -8   42.70    6.40
   2   5  -8   43.50    6.40
  -2  -5   8   30.00    4.90
  -2  -5   8   29.70    9.20
   1   5  -8  211.38   13.80
   1   5  -8  197.88   13.60
  -1  -5   8  181.88   16.50
  -1  -5   8  209.58   13.40
   0   5  -8  539.05   31.50
   0   5  -8  512.25   31.00
   0  -5   8  553.74   34.80
  -1   5  -8  564.84   33.40
   1  -5   8  560.44   36.00
  -2   5  -8  262.87   17.30
   2  -5   8  262.57   19.80
  -3   5  -8  944.81   55.59
   3  -5   8  938.71   57.39
  -4   5  -8   17.00    5.20
   4  -5   8    8.80    8.40
  -5   5  -8    5.40    5.30
   5  -5   8   12.90    9.20
  -6   5  -8   11.10    6.40
   6  -5   8   10.90   10.60
   6   4  -8  339.97   27.10
   6   4  -8  260.77   23.10
  -6  -4   8  309.57   21.80
  -6  -4   8  267.57   24.40
   5   4  -8   -3.40    8.40
   5   4  -8    9.60    7.30
  -5  -4   8   -4.50    8.90
  -5  -4   8    4.10    5.00
   4   4  -8   77.59    9.10
  -4  -4   8   74.19    8.40
  -4  -4   8   82.39   13.60
   3   4  -8   97.39    9.70
  -3  -4   8   78.59    8.10
  -3  -4   8   79.79   12.90
   2   4  -8   11.00    4.70
  -2  -4   8    5.90    2.90
  -2  -4   8    3.00    6.40
   1   4  -8  500.55   29.90
  -1  -4   8  476.85   32.10
  -1  -4   8  534.15   29.80
   0   4  -8 1750.12  100.29
   0   4  -8 1867.91  100.69
   0  -4   8 1703.03  102.89
  -1   4  -8  697.03   38.20
   1  -4   8  602.34   39.70
  -2   4  -8  446.76   26.90
   2  -4   8  437.66   28.70
  -3   4  -8   53.69    6.60
   3  -4   8   48.20    8.30
  -4   4  -8  134.49   11.30
   4  -4   8  117.69   13.10
  -5   4  -8    6.20    4.90
   5  -4   8    0.30    7.90
  -6   4  -8   -7.40    5.00
   6  -4   8    9.10   10.00
   6   3  -8    4.80    8.30
  -6  -3   8    4.60    7.70
  -6  -3   8    7.30    5.80
   5   3  -8  114.69   13.30
  -5  -3   8   95.59   14.20
  -5  -3   8  131.29   11.40
   4   3  -8   96.39   10.90
  -4  -3   8   88.39   13.00
  -4  -3   8   93.09    9.00
   3   3  -8   27.30    5.30
  -3  -3   8   29.80    4.80
  -3  -3   8   33.50    8.30
   2   3  -8  261.17   16.20
  -2  -3   8  254.87   15.90
  -2  -3   8  233.88   18.20
   1   3  -8  720.73   41.50
  -1  -3   8  688.43   43.30
  -1  -3   8  743.33   41.50
   0   3  -8  932.11   52.19
   0  -3   8  814.02   53.69
   0  -3   8  983.40   51.89
  -1   3  -8  850.01   47.30
   1  -3   8  787.32   48.60
  -2   3  -8    1.50    2.20
   2  -3   8    5.60    3.80
  -3   3  -8   45.80    6.00
   3  -3   8   56.09    7.90
  -4   3  -8   39.40    5.90
   4  -3   8   46.80    8.60
  -5   3  -8    9.30    4.70
   5  -3   8    1.50    7.30
  -6   3  -8    5.60    5.60
   6  -3   8   -6.00    9.40
   6   2  -8   15.80    6.70
   6   2  -8   33.60    9.10
  -6  -2   8   17.20    6.70
  -6  -2   8   14.80    8.00
   5   2  -8  389.56   26.10
  -5  -2   8  362.26   26.40
  -5  -2   8  394.36   25.30
   4   2  -8   52.89    7.20
  -4  -2   8   36.10    5.60
  -4  -2   8   52.59    8.80
   3   2  -8  147.59   11.30
  -3  -2   8  142.69   12.70
  -3  -2   8  141.39   10.50
   2   2  -8  825.02   45.80
   2   2  -8  724.73   46.40
  -2  -2   8  786.22   45.80
  -2  -2   8  825.22   47.20
   1   2  -8  732.93   44.30
   1   2  -8  802.92   44.50
   1   2  -8  745.03   45.20
  -1  -2   8  789.92   45.90
  -1  -2   8  789.92   44.30
   0   2  -8 1063.29   60.39
   0   2  -8 1050.69   60.09
   0   2  -8  981.20   61.19
   0  -2   8 1132.29   60.09
   0  -2   8 1074.39   61.59
  -1   2  -8  189.08   11.90
   1  -2   8  185.58   12.90
  -2   2  -8   53.69    5.10
   2  -2   8   40.90    5.90
  -3   2  -8   91.69    7.40
   3  -2   8   88.29    8.80
  -4   2  -8  296.47   19.10
   4  -2   8  281.77   20.20
  -5   2  -8  128.39   10.90
   5  -2   8  111.69   13.00
  -6   2  -8    2.90    5.00
   6  -2   8    1.80    3.90
   6  -2   8   14.80    8.60
   6   1  -8   84.09   11.80
   6   1  -8   71.99    9.60
  -6  -1   8   96.19   11.40
  -6  -1   8   80.29   11.30
   5   1  -8   43.50    7.10
   5   1  -8   35.40    8.30
  -5  -1   8   31.50    6.50
  -5  -1   8   38.40    7.90
   4   1  -8 3981.40  212.68
   4   1  -8 3421.76  212.58
  -4  -1   8 3762.22  213.18
  -4  -1   8 3851.21  212.68
   3   1  -8  320.57   21.70
   3   1  -8  379.16   22.30
  -3  -1   8  367.36   22.00
  -3  -1   8  358.26   22.80
   2   1  -8  545.85   34.20
   2   1  -8  608.94   34.20
  -2  -1   8  591.74   34.80
  -2  -1   8  584.84   34.10
   1   1  -8   25.30    3.30
   1   1  -8   27.00    3.30
   1   1  -8   25.30    3.00
  -1  -1   8   19.90    3.20
  -1  -1   8   22.50    3.00
  -1  -1   8   28.20    4.40
   0   1  -8  324.87   18.40
   0   1  -8  317.87   18.70
   0   1  -8  308.87   19.10
   0  -1   8  334.57   18.40
   0  -1   8  282.67   18.50
   0  -1   8  328.57   19.40
  -1   1  -8  356.36   21.70
  -1   1  -8  375.56   21.00
   1  -1   8  328.87   20.60
   1  -1   8  365.06   21.70
  -2   1  -8 1942.71  110.99
   2  -1   8 1977.00  111.89
  -3   1  -8  530.55   31.50
   3  -1   8  530.15   32.60
  -4   1  -8  635.14   37.20
   4  -1   8  608.64   38.50
  -5   1  -8   28.70    5.40
   5  -1   8   25.00    4.50
   5  -1   8   35.80    8.30
  -6   1  -8   33.70    6.70
   6  -1   8   25.20    9.80
   6  -1   8   29.90    5.50
  -7   1  -8   38.30    7.80
   7  -1   8   36.70    6.80
   7  -1   8   43.50   10.10
   7  -1   8   37.70   11.60
  -7   0   8   11.50    7.60
   6   0  -8  304.57   22.50
   6   0  -8  260.37   18.20
  -6   0   8  246.88   19.60
   5   0  -8   46.10    6.10
   5   0  -8   67.09    9.20
   5   0  -8   49.60    6.80
  -5   0   8   49.99    8.00
  -5   0   8   69.89    8.20
   4   0  -8  526.45   29.70
   4   0  -8  483.15   30.90
  -4   0   8  498.65   30.10
  -4   0   8  460.75   30.10
   3   0  -8   45.70    5.60
   3   0  -8   48.70    4.70
  -3   0   8   41.40    5.20
  -3   0   8   43.60    5.40
   2   0  -8  197.78   12.40
  -2   0   8  174.08   11.90
  -2   0   8  191.98   12.10
   1   0  -8   41.30    3.50
   1   0  -8   44.70    3.70
   1   0  -8   46.80    4.30
  -1   0   8   40.70    4.00
  -1   0   8   41.90    4.40
  -1   0   8   47.20    3.90
   0   0  -8    2.20    1.40
   0   0  -8    4.20    1.10
   0   0  -8    3.80    1.90
   0   0   8    5.70    1.30
   0   0   8    4.60    1.30
   0   0   8    3.90    1.70
  -1   0  -8   67.29    5.30
  -1   0  -8   62.39    4.60
   1   0   8   61.19    5.80
   1   0   8   62.29    4.30
   1   0   8   61.39    5.20
  -2   0  -8  346.97   19.90
   2   0   8  319.17   19.50
   2   0   8  342.37   21.10
  -3   0  -8  980.20   55.59
   3   0   8  953.70   56.89
  -4   0  -8  121.29    9.20
   4   0   8  108.29   11.10
  -5   0  -8   16.90    4.60
   5   0   8   19.20    7.50
   5   0   8   20.30    4.40
  -6   0  -8    8.40    4.80
   6   0   8    9.00    8.60
   6   0   8    2.30    4.60
  -7   0  -8    7.60    5.90
   7   0   8   -9.80    6.20
   7   0   8    7.40   10.50
   7   0   8   13.20    8.50
   6  -1  -8  172.18   17.70
  -6   1   8  150.18   14.20
   5  -1  -8  658.73   41.20
  -5   1   8  650.73   39.90
   4  -1  -8  603.94   36.80
  -4   1   8  594.44   36.20
   3  -1  -8   16.50    4.30
  -3   1   8   24.20    4.00
   2  -1  -8   80.59    6.60
  -2   1   8   71.29    6.10
   1  -1  -8  172.48   10.80
   1  -1  -8  186.88   10.70
   1  -1  -8  162.88   10.40
  -1   1   8  175.38   10.70
  -1   1   8  155.38   10.70
   0  -1  -8   10.40    1.50
   0  -1  -8    9.60    1.90
   0  -1  -8   12.00    2.80
   0   1   8   11.40    1.70
   0   1   8   11.50    1.80
   0   1   8   12.10    2.60
   0   1   8   13.20    2.10
  -1  -1  -8  413.16   23.70
  -1  -1  -8  377.66   25.00
  -1  -1  -8  413.86   23.60
   1   1   8  431.66   23.60
   1   1   8  403.76   24.50
   1   1   8  417.36   25.40
   1   1   8  410.46   23.40
  -2  -1  -8 1020.90   55.69
  -2  -1  -8  999.60   57.69
  -2  -1  -8  973.90   55.79
   2   1   8 1011.60   55.49
   2   1   8  943.91   55.39
   2   1   8  874.81   55.69
   2   1   8 1037.70   57.09
  -3  -1  -8  416.16   28.10
  -3  -1  -8  466.65   25.70
   3   1   8  424.36   27.40
   3   1   8  429.46   25.30
  -4  -1  -8  365.06   26.10
  -4  -1  -8  382.46   22.50
   4   1   8  351.46   24.60
   4   1   8  370.96   22.20
  -5  -1  -8    7.30    3.70
  -5  -1  -8   15.30    9.00
   5   1   8   18.70    7.30
   5   1   8   12.60    4.50
  -6  -1  -8    0.80    4.30
   6   1   8   10.10    6.70
   6   1   8   14.90    8.90
   6   1   8    7.10    5.20
  -7  -1  -8   44.60    7.20
   7   1   8   46.40   12.50
   7   1   8   30.30    7.80
   7   1   8   33.00    8.90
   6  -2  -8  252.47   21.80
  -6   2   8  233.58   18.90
   5  -2  -8    8.80    6.90
  -5   2   8   15.10    5.30
  -5   2   8   20.30    5.40
   4  -2  -8   19.30    5.90
  -4   2   8   28.40    5.10
  -4   2   8   25.10    4.80
   3  -2  -8   16.10    4.20
  -3   2   8   27.10    4.10
  -3   2   8   21.20    3.90
   2  -2  -8 2535.75  143.09
  -2   2   8 2518.45  142.89
  -2   2   8 2525.35  142.99
   1  -2  -8 1136.69   62.09
   1  -2  -8 1115.29   62.19
  -1   2   8 1007.60   62.09
  -1   2   8 1103.49   62.09
   0  -2  -8  313.57   16.90
   0  -2  -8  276.07   16.90
   0  -2  -8  281.17   17.90
   0   2   8  287.07   17.10
   0   2   8  286.77   18.20
   0   2   8  294.67   17.00
  -1  -2  -8  341.97   19.70
  -1  -2  -8  364.96   21.50
   1   2   8  334.27   21.60
   1   2   8  305.77   19.50
  -2  -2  -8  602.24   35.30
  -2  -2  -8  616.24   37.30
   2   2   8  623.24   34.90
   2   2   8  594.54   34.50
  -3  -2  -8  748.33   48.00
  -3  -2  -8  819.32   45.10
   3   2   8  789.62   45.20
   3   2   8  838.62   47.50
   3   2   8  741.33   44.80
  -4  -2  -8   47.00    9.50
  -4  -2  -8   38.20    5.00
   4   2   8   52.89    8.30
   4   2   8   42.50    5.20
  -5  -2  -8   31.00   10.80
  -5  -2  -8   25.10    4.40
   5   2   8   23.90    5.40
   5   2   8   23.70    5.50
   5   2   8   27.00    8.00
  -6  -2  -8    9.10   11.30
  -6  -2  -8    3.60    3.80
   6   2   8    6.90    5.70
   6   2   8  -12.70    5.30
   6   2   8    0.60    7.90
  -7  -2  -8   25.50    5.90
   7   2   8   15.40    7.50
   7   2   8    1.40    8.10
   7   2   8   13.80   10.90
   6  -3  -8   28.30   10.00
  -6   3   8   24.80    7.00
  -6   3   8   22.80    6.30
   5  -3  -8  126.09   14.00
  -5   3   8  113.59   10.90
  -5   3   8   97.09   10.50
   4  -3  -8   58.59    8.00
  -4   3   8   51.49    6.90
  -4   3   8   52.79    6.60
   3  -3  -8  578.74   34.40
  -3   3   8  555.64   33.90
  -3   3   8  567.94   33.90
   2  -3  -8   22.90    3.90
  -2   3   8   19.60    3.40
  -2   3   8   20.30    3.20
   1  -3  -8  208.08   12.60
   1  -3  -8  193.88   12.90
   1  -3  -8  200.98   12.20
  -1   3   8  219.98   12.40
  -1   3   8  213.18   12.60
  -1   3   8  166.08   12.20
   0  -3  -8   56.89    3.60
   0  -3  -8   50.79    4.00
   0  -3  -8   49.99    6.30
   0   3   8   54.09    4.40
   0   3   8   43.50    5.40
  -1  -3  -8  727.93   45.00
   1   3   8  773.52   43.00
  -2  -3  -8 1449.85   86.99
   2   3   8 1529.55   84.49
  -3  -3  -8  200.48   17.40
   3   3   8  227.88   13.90
  -4  -3  -8  202.08   13.80
  -4  -3  -8  195.48   18.60
   4   3   8  245.28   14.70
   4   3   8  248.18   15.10
  -5  -3  -8  243.08   22.30
  -5  -3  -8  240.58   15.80
   5   3   8  246.98   17.50
   5   3   8  262.57   17.20
   5   3   8  234.28   20.30
  -6  -3  -8   45.70   13.90
   6   3   8   46.00    8.60
   6   3   8   54.89   11.90
   6   3   8   38.80    7.00
  -7  -3  -8    5.40   12.30
   7   3   8   13.10   10.50
   7   3   8   -0.80    7.70
   7   3   8  -13.30    6.80
   6  -4  -8  115.39   14.90
  -6   4   8  108.49   12.90
  -6   4   8  119.89   12.70
   5  -4  -8   24.40    8.10
  -5   4   8   31.00    6.70
  -5   4   8   24.40    5.90
   4  -4  -8   12.80    5.60
  -4   4   8   17.40    5.00
  -4   4   8   21.00    4.80
   3  -4  -8 1131.79   65.99
  -3   4   8 1136.69   65.39
  -3   4   8 1124.09   65.59
   2  -4  -8  238.88   15.50
  -2   4   8  232.78   15.00
  -2   4   8  237.48   15.20
   1  -4  -8  279.97   18.60
   1  -4  -8  291.17   17.10
   1  -4  -8  302.97   17.60
  -1   4   8  295.57   17.60
  -1   4   8  317.17   17.30
  -1   4   8  237.18   17.50
   0  -4  -8   15.70    2.10
   0  -4  -8   19.70    2.40
   0  -4  -8   20.20    5.60
   0   4   8   23.60    3.10
   0   4   8   20.70    4.00
   0   4   8   21.00    2.30
  -1  -4  -8  287.67   21.00
   1   4   8  314.07   18.10
  -2  -4  -8 1704.73   99.49
   2   4   8 1690.23   96.19
  -3  -4  -8  111.99   13.10
   3   4   8  110.59    8.70
  -4  -4  -8  127.89   15.70
   4   4   8  125.39   10.40
  -5  -4  -8  369.06   29.00
   5   4   8  351.16   23.80
   5   4   8  373.96   22.60
   5   4   8  335.17   26.60
  -6  -4  -8    7.10   11.10
   6   4   8   13.90    7.50
   6   4   8    5.00    8.50
   6   4   8    3.60    5.20
   6  -5  -8  -18.70    8.00
  -6   5   8    0.40    5.70
  -6   5   8   17.40    7.20
   5  -5  -8    5.90    6.90
  -5   5   8    4.30    4.90
  -5   5   8   13.10    6.10
   4  -5  -8  237.68   19.20
  -4   5   8  268.37   17.80
  -4   5   8  259.17   18.00
   3  -5  -8  581.84   35.50
  -3   5   8  582.14   34.80
  -3   5   8  574.94   35.10
   2  -5  -8  352.66   23.00
   2  -5  -8  376.96   22.80
  -2   5   8  357.86   22.50
  -2   5   8  350.36   22.50
  -2   5   8  387.66   22.30
   1  -5  -8   10.30    5.00
   1  -5  -8    3.40    2.70
  -1   5   8   16.00    3.90
  -1   5   8    6.80    2.20
  -1   5   8    5.00    2.80
   0  -5  -8  739.33   43.50
   0  -5  -8  717.53   46.40
   0  -5  -8  753.02   43.20
   0   5   8  811.52   43.40
   0   5   8  777.92   43.90
  -1  -5  -8  137.89   13.50
   1   5   8  113.29    8.40
  -2  -5  -8   16.80    7.50
   2   5   8   20.70    3.60
   3   5   8  350.46   21.60
  -4  -5  -8  217.78   20.70
   4   5   8  223.58   15.50
  -5  -5  -8   97.79   16.30
   5   5   8  101.29   11.50
  -6  -5  -8   42.50   14.50
   6   5   8   23.70    5.80
   6   5   8   48.20    9.40
   6   5   8   33.80   11.10
   6  -6  -8    8.60    9.30
  -6   6   8   10.40    6.50
  -6   6   8    7.30    6.50
   5  -6  -8   34.50    9.00
  -5   6   8   46.30    7.90
  -5   6   8   49.90    8.90
   4  -6  -8   18.30    6.90
  -4   6   8   27.60    5.50
  -4   6   8   17.10    5.20
   3  -6  -8  827.42   47.60
   3  -6  -8  755.12   46.80
  -3   6   8  804.02   46.80
  -3   6   8  802.12   47.20
  -3   6   8  777.52   46.40
   2  -6  -8  253.87   17.90
  -2   6   8  235.88   18.20
  -2   6   8  245.98   15.70
  -2   6   8  234.18   16.10
   1  -6  -8   16.40    6.40
  -1   6   8   -1.60    2.80
  -1   6   8    1.50    2.00
   0  -6  -8   43.20    3.50
   0   6   8   44.00    3.80
   0   6   8   44.10    5.10
  -1  -6  -8   23.50    8.50
   1   6   8   14.50    3.40
  -2  -6  -8   15.30    8.60
   2   6   8    8.30    3.50
  -3  -6  -8  405.36   31.60
   3   6   8  417.96   25.50
  -4  -6  -8  436.36   34.30
   4   6   8  439.66   28.10
  -5  -6  -8  163.68   21.70
   5   6   8  158.98   15.40
  -6  -6  -8   31.80   15.30
   6   6   8   26.90    9.90
   5  -7  -8    6.10    7.70
  -5   7   8    7.30    6.50
  -5   7   8   -1.70    5.00
   4  -7  -8  828.92   51.49
  -4   7   8  871.61   50.49
  -4   7   8  819.02   50.79
   3  -7  -8  507.85   32.20
  -3   7   8  518.05   30.90
  -3   7   8  483.55   31.40
   2  -7  -8   41.80    8.10
  -2   7   8   14.20    3.80
  -2   7   8   19.20    4.70
   1  -7  -8   34.80    8.80
  -1   7   8   19.70    4.50
  -1   7   8   18.60    3.30
   0  -7  -8  123.59    8.50
   0   7   8  137.09    8.80
   0   7   8  148.09   10.10
  -1  -7  -8   51.89   12.00
   1   7   8   29.70    4.60
  -2  -7  -8   97.69   16.30
   2   7   8   97.19    8.60
   3   7   8   51.89    6.60
  -4  -7  -8  244.98   26.10
   4   7   8  227.38   17.30
  -5  -7  -8   78.99   18.60
   5   7   8   87.89   11.00
  -6  -7  -8   -5.00   13.30
   6   7   8    2.80    8.70
   5  -8  -8   16.80    9.10
  -5   8   8   16.80    6.60
  -5   8   8   22.60    8.10
   4  -8  -8   -8.00    5.90
   4  -8  -8    5.60    7.20
  -4   8   8    3.00    4.30
  -4   8   8    4.40    5.70
   3  -8  -8   11.00    7.10
  -3   8   8    5.90    3.50
  -3   8   8   -2.20    4.10
   2  -8  -8   26.50    9.00
  -2   8   8   10.80    5.00
  -2   8   8   18.00    4.10
   1  -8  -8  235.58   20.40
  -1   8   8  213.48   14.10
  -1   8   8  208.38   15.20
   0  -8  -8  510.55   37.40
   0   8   8  539.25   31.20
   0   8   8  548.05   32.10
  -1  -8  -8   20.40   10.40
   1   8   8   10.10    4.20
  -2  -8  -8  449.56   35.00
   2   8   8  418.36   26.60
  -3  -8  -8  158.78   22.90
   3   8   8  107.59   11.10
  -4  -8  -8  160.68   24.00
   4   8   8  144.59   13.90
  -5  -8  -8   41.70   17.80
   5   8   8   40.40    9.30
   4  -9  -8   67.29   10.60
  -4   9   8   39.40    7.30
  -4   9   8   35.40    8.30
   3  -9  -8   20.70    8.50
  -3   9   8    9.10    5.60
  -3   9   8   19.40    4.80
   2  -9  -8   36.50   10.10
  -2   9   8   14.50    6.00
  -2   9   8   24.00    4.80
   1  -9  -8  145.29   17.80
  -1   9   8  105.59    8.90
  -1   9   8  109.19   10.60
   0  -9  -8  283.07   26.00
   0   9   8  295.47   19.20
   0   9   8  283.57   17.70
  -1  -9  -8  115.99   19.10
   1   9   8  107.59   10.00
  -2  -9  -8  102.69   19.70
   2   9   8   63.19    8.10
  -3  -9  -8   29.70   16.30
   3   9   8   40.80    7.20
  -4  -9  -8   94.39   22.10
   4   9   8  121.89   13.20
  -5  -9  -8   16.60   18.50
   5   9   8   10.10    8.70
   4 -10  -8    4.20    8.10
   4 -10  -8   33.90   11.70
  -4  10   8    3.80    7.20
  -4  10   8    4.10    5.20
   3 -10  -8   18.70    9.80
  -3  10   8   11.00    4.80
  -3  10   8   -1.70    6.00
   2 -10  -8  250.47   23.00
  -2  10   8  204.68   15.20
  -2  10   8  199.78   16.70
   1 -10  -8  175.48   22.10
  -1  10   8  206.88   14.80
  -1  10   8  171.78   12.70
   0 -10  -8   77.49   17.90
   0  10   8   72.29    9.10
   0  10   8   65.49    6.40
  -1 -10  -8   13.30   14.50
   1  10   8   12.60    5.40
  -2 -10  -8  177.58   25.80
   2  10   8  110.89   11.60
  -3 -10  -8   83.89   20.40
   3  10   8   43.50    8.10
  -4 -10  -8  -15.00   18.00
   4  10   8    0.70    7.40
   3 -11  -8   33.00   14.70
  -3  11   8   -0.50    7.10
  -3  11   8   18.80    5.70
   2 -11  -8   21.30   14.90
  -2  11   8   13.90    4.60
  -2  11   8   13.70    6.70
   1 -11  -8   17.10   15.70
  -1  11   8    6.90    5.50
  -1  11   8    7.60    3.70
   0 -11  -8  169.28   25.40
   0  11   8  156.38   13.10
   0  11   8  152.18   11.10
  -1 -11  -8   15.90   16.60
   1  11   8    1.80    5.50
  -2 -11  -8    4.70   18.20
   2  11   8   13.90    6.00
  -3 -11  -8   -5.00   18.70
   3  11   8    0.40    6.90
   2 -12  -8  157.58   23.40
  -2  12   8  136.89   11.80
  -2  12   8  117.89   13.30
   1 -12  -8   48.40   18.80
  -1  12   8   53.19    8.40
  -1  12   8   64.79    7.60
   0 -12  -8   16.60   16.90
   0  12   8   17.10    3.70
   0  12   8    7.00    5.50
  -1 -12  -8  136.19   25.40
   1  12   8   93.69   11.00
  -2 -12  -8   36.60   21.90
   2  12   8   17.60    7.10
   2  11  -9   38.60    9.30
   2  11  -9   54.69    8.20
  -2 -11   9   46.80   19.50
   1  11  -9   27.70    6.50
   1  11  -9   16.30    6.10
  -1 -11   9   44.30   16.20
   0  11  -9   25.60    6.50
   0 -11   9   33.90   14.90
  -1  11  -9   -0.20    4.90
   1 -11   9   11.00   13.10
   3  10  -9    7.10    9.00
   3  10  -9    8.00    5.80
  -3 -10   9   -2.90   18.50
   2  10  -9   24.80    6.30
   2  10  -9   23.90    7.90
  -2 -10   9   20.20   16.70
   1  10  -9   37.80    7.10
   1  10  -9   43.90    7.10
  -1 -10   9   39.70   15.50
   0  10  -9   19.90    5.40
   0 -10   9   18.30   12.40
  -1  10  -9    8.00    4.90
   1 -10   9   10.60   12.00
  -2  10  -9   46.70    7.80
   2 -10   9   40.00   14.70
  -3  10  -9   31.50    7.50
   3 -10   9   12.60   13.20
   4   9  -9   31.10    8.40
   4   9  -9   43.00   11.20
  -4  -9   9   55.29   21.60
   3   9  -9   51.79    8.70
   3   9  -9   24.90    9.50
  -3  -9   9   49.30   19.30
   2   9  -9  101.79   13.10
   2   9  -9  126.49   11.60
  -2  -9   9  119.69   21.20
   1   9  -9   16.10    5.00
   1   9  -9   16.40    6.10
  -1  -9   9   11.60   11.80
   0  -9   9   17.10   11.50
  -1   9  -9   59.39    7.90
   1  -9   9   62.09   14.10
  -2   9  -9  122.59   11.90
   2  -9   9  124.99   17.60
  -3   9  -9    3.10    5.10
   3  -9   9   -0.50   11.40
  -4   9  -9   20.20    7.10
   4  -9   9   19.00   12.00
  -5  -8   9  210.28   17.70
  -5  -8   9  193.08   30.40
   4   8  -9   12.90   10.60
   4   8  -9   57.19   10.20
  -4  -8   9   31.60   18.40
  -4  -8   9   34.50    7.80
   3   8  -9   76.99   11.40
   3   8  -9   82.19   10.40
  -3  -8   9   83.19   19.70
   2   8  -9   56.29    8.00
   2   8  -9   54.49    8.30
  -2  -8   9   57.49   16.30
   1   8  -9    5.60    5.10
   1   8  -9    8.60    4.60
  -1  -8   9   -5.20    9.40
   0   8  -9   71.29    8.30
   0  -8   9   66.79   13.10
  -1   8  -9  360.26   22.90
   1  -8   9  339.97   27.70
  -2   8  -9  155.08   13.00
   2  -8   9  150.58   18.30
  -3   8  -9   24.30    6.10
   3  -8   9   38.30   12.40
  -4   8  -9   16.60    6.60
   4  -8   9   -3.80   10.30
   5   7  -9  110.79   15.40
   5   7  -9   91.59   12.80
  -5  -7   9  111.49   12.50
  -5  -7   9  136.59   25.30
   4   7  -9   48.70   10.70
   4   7  -9   64.69   10.60
  -4  -7   9   49.40    8.00
  -4  -7   9   51.59   17.80
   3   7  -9   42.90    9.50
   3   7  -9   48.80    8.70
  -3  -7   9   41.80    6.90
  -3  -7   9   38.90   15.00
   2   7  -9    3.90    5.30
   2   7  -9   -2.10    6.40
  -2  -7   9   10.30    4.60
  -2  -7   9    9.50    9.70
   1   7  -9  211.98   14.90
   1   7  -9  208.28   15.00
  -1  -7   9  209.58   20.20
   0   7  -9  439.96   27.40
   0  -7   9  451.85   31.70
  -1   7  -9  568.54   33.70
   1  -7   9  539.75   37.70
  -2   7  -9  184.18   13.70
   2  -7   9  162.68   17.60
  -3   7  -9   83.59    9.80
   3  -7   9   83.49   13.90
  -4   7  -9    1.60    5.10
   4  -7   9    5.80   10.20
  -5   7  -9   20.00    7.00
   5  -7   9   11.00   10.90
   5   6  -9    1.80    9.20
   5   6  -9   -8.60   10.00
  -5  -6   9   16.30   14.20
  -5  -6   9    6.20    5.60
   4   6  -9   99.49   11.50
   4   6  -9   96.29   13.00
  -4  -6   9   91.29   10.40
  -4  -6   9   97.29   18.00
   3   6  -9  360.96   24.40
   3   6  -9  387.66   25.40
  -3  -6   9  349.96   30.40
  -3  -6   9  373.06   23.90
   2   6  -9  299.47   19.20
   2   6  -9  301.57   20.10
  -2  -6   9  259.67   23.60
  -2  -6   9  280.17   18.80
   1   6  -9  177.58   13.10
   1   6  -9  193.28   13.80
  -1  -6   9  190.38   13.10
  -1  -6   9  191.98   17.90
   0   6  -9  349.37   22.40
   0  -6   9  378.66   26.60
  -1   6  -9  649.04   37.30
   1  -6   9  598.34   40.40
  -2   6  -9   65.09    7.70
   2  -6   9   66.09   11.40
  -3   6  -9   90.39    9.50
   3  -6   9   83.79   13.10
  -4   6  -9   91.99   11.00
   4  -6   9  109.29   15.30
  -5   6  -9    8.70    5.70
   5  -6   9   -2.00    8.70
   6   5  -9   10.30   11.90
   6   5  -9   22.90   10.20
  -6  -5   9   16.20   13.00
  -6  -5   9    5.70    6.60
   5   5  -9   50.29   10.00
   5   5  -9   50.79   11.80
  -5  -5   9   70.69   14.30
  -5  -5   9   53.79    8.50
   4   5  -9  405.56   27.50
   4   5  -9  444.36   29.50
  -4  -5   9  427.46   27.00
  -4  -5   9  405.86   32.30
   3   5  -9    9.60    6.50
   3   5  -9   12.60    6.50
  -3  -5   9    9.10    8.80
  -3  -5   9   16.20    4.60
   2   5  -9  481.45   29.60
   2   5  -9  529.25   30.30
  -2  -5   9  475.35   29.30
  -2  -5   9  449.36   33.10
   1   5  -9  400.36   24.50
   1   5  -9  403.46   24.60
  -1  -5   9  404.46   24.20
  -1  -5   9  385.96   27.60
   0   5  -9   71.59    7.00
   0  -5   9   71.89   10.80
   0  -5   9   79.79    6.40
  -1   5  -9   50.79    6.20
   1  -5   9   54.49    9.50
  -2   5  -9   15.40    4.00
   2  -5   9   15.70    7.20
  -3   5  -9   94.79    9.40
   3  -5   9  106.39   12.80
  -4   5  -9   83.99    9.90
   4  -5   9   84.09   12.50
  -5   5  -9   81.79   10.50
   5  -5   9   77.69   13.20
  -6   5  -9   20.80    7.50
   6  -5   9   28.70   12.20
   6   4  -9   23.10   11.80
   6   4  -9   32.50    9.80
  -6  -4   9   19.20   10.20
  -6  -4   9   31.20    7.70
   5   4  -9   92.59   11.40
  -5  -4   9  110.59   16.20
  -5  -4   9   85.89   10.20
   4   4  -9  515.45   33.00
  -4  -4   9  549.65   32.90
  -4  -4   9  520.45   36.90
   3   4  -9 3719.73  215.38
  -3  -4   9 3829.52  219.08
  -3  -4   9 3886.81  215.78
   2   4  -9   15.70    5.20
  -2  -4   9   10.60    7.20
  -2  -4   9   19.10    4.00
   1   4  -9   66.59    7.30
  -1  -4   9   75.19   10.10
  -1  -4   9   64.79    6.20
   0   4  -9    4.50    2.70
   0  -4   9    6.90    5.50
  -1   4  -9   20.70    3.90
   1  -4   9   23.70    6.30
  -2   4  -9    7.20    3.10
   2  -4   9   12.80    5.90
  -3   4  -9  324.27   21.10
   3  -4   9  329.47   23.00
  -4   4  -9   83.19    9.10
   4  -4   9   68.89   11.20
  -5   4  -9  192.48   16.60
   5  -4   9  240.08   20.00
  -6   4  -9   20.70    6.70
   6  -4   9   12.00   10.30
   6   3  -9  175.28   17.60
  -6  -3   9  150.28   16.40
  -6  -3   9  162.28   15.00
   5   3  -9  322.27   23.00
  -5  -3   9  324.97   21.80
  -5  -3   9  299.47   24.30
   4   3  -9  412.36   26.60
  -4  -3   9  396.86   28.90
  -4  -3   9  431.36   26.30
   3   3  -9  121.59   10.30
  -3  -3   9  102.19   12.70
  -3  -3   9  105.89    9.00
   2   3  -9   37.60    5.40
  -2  -3   9   35.60    7.50
  -2  -3   9   36.90    4.80
   1   3  -9    5.40    3.40
  -1  -3   9   -0.30    4.80
  -1  -3   9    0.60    1.90
   0   3  -9   62.89    6.00
   0  -3   9   59.39    8.20
  -1   3  -9    6.20    2.60
   1  -3   9    3.70    3.90
  -2   3  -9   24.20    3.90
   2  -3   9   21.20    5.40
  -3   3  -9  680.03   41.00
   3  -3   9  701.03   42.40
  -4   3  -9  491.85   31.30
   4  -3   9  518.45   32.90
  -5   3  -9   33.60    6.60
   5  -3   9   57.89   10.80
  -6   3  -9    5.10    5.20
   6  -3   9    5.50   10.10
   6   2  -9  103.69   13.00
   6   2  -9   84.89   11.20
  -6  -2   9   99.69   11.90
  -6  -2   9   82.39   12.30
   5   2  -9  394.26   27.10
  -5  -2   9  418.46   26.20
  -5  -2   9  376.76   27.10
   4   2  -9  155.98   13.40
  -4  -2   9  160.78   12.20
  -4  -2   9  151.18   14.40
   3   2  -9   -0.90    3.90
  -3  -2   9    1.10    5.30
  -3  -2   9    6.70    2.90
   2   2  -9   17.00    3.80
   2   2  -9   14.30    4.00
  -2  -2   9   17.20    3.10
  -2  -2   9   15.70    5.30
   1   2  -9   -2.20    2.50
   1   2  -9    4.40    3.20
  -1  -2   9    6.40    4.10
  -1  -2   9    3.20    1.70
   0   2  -9   35.60    4.00
   0   2  -9   35.50    3.30
   0  -2   9   43.60    3.50
   0  -2   9   34.60    5.60
  -1   2  -9  197.58   13.00
   1  -2   9  214.88   14.20
  -2   2  -9  474.15   27.60
   2  -2   9  448.36   28.40
  -3   2  -9  147.49   10.50
   3  -2   9  140.39   11.60
  -4   2  -9  527.25   32.70
   4  -2   9  541.65   34.00
  -5   2  -9   14.50    5.20
   5  -2   9   17.30    7.30
  -6   2  -9   22.50    6.20
   6  -2   9   20.90    9.70
   6   1  -9   38.40    7.20
   6   1  -9   53.69   10.80
  -6  -1   9   63.99    9.10
  -6  -1   9   70.39    9.90
   5   1  -9   24.50    7.40
  -5  -1   9   19.80    6.10
  -5  -1   9   24.30    6.10
   4   1  -9  178.38   14.00
   4   1  -9  225.48   15.90
  -4  -1   9  227.88   14.90
  -4  -1   9  207.08   15.60
   3   1  -9    6.90    4.20
   3   1  -9    3.30    3.30
  -3  -1   9    5.80    4.40
  -3  -1   9    4.20    2.90
   2   1  -9   17.40    3.40
   2   1  -9   18.10    3.60
  -2  -1   9   13.60    4.10
  -2  -1   9   17.90    3.20
   1   1  -9 4399.86  265.97
   1   1  -9 4517.25  266.37
   1   1  -9 4805.12  265.97
  -1  -1   9 4898.21  266.07
  -1  -1   9 5037.70  266.97
   0   1  -9  548.25   30.90
   0   1  -9  560.64   31.80
   0   1  -9  591.74   31.30
   0  -1   9  596.14   31.00
   0  -1   9  450.45   31.00
   0  -1   9  487.25   31.80
  -1   1  -9   32.70    3.50
   1  -1   9   28.30    4.10
   1  -1   9   24.80    2.70
  -2   1  -9  480.55   28.30
   2  -1   9  479.85   29.30
  -3   1  -9  429.06   26.50
   3  -1   9  452.15   27.80
  -4   1  -9  379.56   23.50
   4  -1   9  367.16   25.00
  -5   1  -9   93.79    9.50
   5  -1   9  107.39   12.60
  -6   1  -9    5.80    4.70
   6  -1   9    5.10    4.30
   6  -1   9   -0.10    8.90
  -7   1  -9    7.10    5.60
   7  -1   9    7.20    8.60
   7  -1   9    8.60    9.80
   6   0  -9   80.19   12.00
  -6   0   9   67.39    9.70
   5   0  -9    9.60    6.70
  -5   0   9    5.70    4.90
   4   0  -9   24.80    6.00
  -4   0   9   37.00    5.90
   3   0  -9  502.05   30.40
  -3   0   9  502.45   30.20
   2   0  -9 1374.46   78.59
  -2   0   9 1380.16   78.59
   1   0  -9  272.07   16.50
   1   0  -9  260.57   16.50
   1   0  -9  281.37   16.80
  -1   0   9  288.77   16.70
  -1   0   9  283.17   17.00
   0   0  -9  734.13   44.70
   0   0  -9  870.41   45.00
   0   0  -9  781.12   45.40
   0   0   9  825.92   44.90
   0   0   9  836.62   45.50
   0   0   9  679.13   44.80
  -1   0  -9  311.77   19.70
  -1   0  -9  354.76   20.10
  -1   0  -9  353.56   20.90
   1   0   9  368.26   20.90
   1   0   9  341.57   21.50
   1   0   9  322.77   19.80
  -2   0  -9 3392.76  188.88
   2   0   9 3592.04  190.18
   2   0   9 3081.49  188.48
  -3   0  -9  177.28   11.70
   3   0   9  175.88   13.30
  -4   0  -9   32.20    4.90
   4   0   9   30.10    6.90
  -5   0  -9   82.99    8.50
   5   0   9   72.09    7.90
   5   0   9   89.49   11.50
  -6   0  -9   44.10    7.30
   6   0   9   35.30    6.20
   6   0   9   57.59   11.50
  -7   0  -9   14.30    6.00
   7   0   9    9.70   11.00
   7   0   9   -1.20    5.50
   7   0   9    1.80    7.80
   6  -1  -9   13.60    8.80
  -6   1   9    3.90    5.70
   5  -1  -9  142.79   14.70
  -5   1   9  133.59   12.10
   4  -1  -9  273.77   18.70
  -4   1   9  254.17   17.70
   3  -1  -9 1489.55   84.09
  -3   1   9 1435.06   83.89
   2  -1  -9 1424.16   80.59
  -2   1   9 1397.76   80.49
   1  -1  -9   70.99    5.60
   1  -1  -9   69.49    4.70
  -1   1   9   75.39    4.80
  -1   1   9   60.39    5.30
  -1   1   9   73.09    5.40
  -1   1   9   59.79    4.90
   0  -1  -9  187.88   12.20
   0  -1  -9  208.08   12.40
   0  -1  -9  212.88   12.70
   0   1   9  198.08   13.30
   0   1   9  222.88   12.80
   0   1   9  198.18   12.40
   0   1   9  210.58   12.40
  -1  -1  -9  232.38   15.30
  -1  -1  -9  213.18   13.40
  -1  -1  -9  227.38   13.50
   1   1   9  215.48   13.20
   1   1   9  227.48   15.20
   1   1   9  230.08   14.40
   1   1   9  232.38   13.30
  -2  -1  -9  513.55   30.90
  -2  -1  -9  535.05   33.10
  -2  -1  -9  539.75   30.90
   2   1   9  502.15   30.60
   2   1   9  568.34   32.50
   2   1   9  561.84   30.80
  -3  -1  -9   17.30    6.10
  -3  -1  -9   14.90    2.80
   3   1   9   17.70    2.70
   3   1   9   20.30    5.00
  -4  -1  -9   45.80    9.80
  -4  -1  -9   59.39    5.80
   4   1   9   47.30    5.60
   4   1   9   51.99    8.20
  -5  -1  -9  125.69    9.80
  -5  -1  -9   94.79   15.60
   5   1   9  112.09   13.00
   5   1   9  112.59    9.80
  -6  -1  -9  141.99   12.20
   6   1   9  141.09   13.70
   6   1   9  134.79   16.50
   6   1   9  133.19   12.60
  -7  -1  -9    9.30    5.60
   7   1   9   -6.70    7.20
   7   1   9    1.80    6.20
   7   1   9    9.40   10.10
   6  -2  -9   -1.10    8.70
  -6   2   9   -1.10    5.50
   5  -2  -9    2.90    6.50
  -5   2   9    0.70    4.70
   4  -2  -9  260.77   18.30
  -4   2   9  248.28   17.30
   3  -2  -9  663.33   39.50
  -3   2   9  660.73   39.20
   2  -2  -9 2197.88  124.69
  -2   2   9 2196.68  124.59
   1  -2  -9  695.83   38.90
   1  -2  -9  692.33   39.00
  -1   2   9  626.34   38.90
  -1   2   9  683.93   39.00
   0  -2  -9   13.40    3.30
   0  -2  -9   10.50    1.70
   0  -2  -9    7.50    1.90
   0   2   9    8.40    1.80
   0   2   9   10.50    1.90
   0   2   9   12.90    3.40
  -1  -2  -9  223.88   15.70
  -1  -2  -9  224.28   13.90
   1   2   9  262.57   15.10
   1   2   9  221.38   13.40
   1   2   9  237.78   13.80
   1   2   9  211.48   15.80
  -2  -2  -9   43.10    7.20
   2   2   9   37.60    3.80
   2   2   9   40.10    5.60
   2   2   9   35.60    3.00
  -3  -2  -9    9.90    6.10
  -3  -2  -9    9.50    2.20
   3   2   9    8.10    2.60
   3   2   9    7.60    1.70
   3   2   9    8.30    4.50
  -4  -2  -9    8.90    7.30
  -4  -2  -9   17.10    3.40
   4   2   9   10.60    5.60
   4   2   9   13.20    3.70
  -5  -2  -9  310.07   25.20
  -5  -2  -9  323.77   19.70
   5   2   9  299.97   20.60
   5   2   9  291.97   20.30
   5   2   9  317.77   23.50
  -6  -2  -9   96.59   16.10
  -6  -2  -9  104.09    9.50
   6   2   9   86.69   11.20
   6   2   9   84.39   13.80
   6   2   9   80.19    9.90
  -7  -2  -9    8.60    4.90
   7   2   9  -13.20    6.50
   7   2   9   11.30   10.80
   7   2   9    2.90    7.00
   6  -3  -9   31.50    9.80
  -6   3   9   43.40    7.40
   5  -3  -9   45.60    9.10
  -5   3   9   57.89    8.20
  -5   3   9   45.40    7.20
   4  -3  -9  282.57   19.90
  -4   3   9  270.27   18.70
  -4   3   9  292.17   19.10
   3  -3  -9  489.35   30.10
  -3   3   9  492.35   29.70
  -3   3   9  484.65   29.50
   2  -3  -9  914.71   51.79
  -2   3   9  882.51   51.39
  -2   3   9  878.01   51.59
   1  -3  -9   26.70    2.90
   1  -3  -9   25.70    4.00
   1  -3  -9   38.90    4.10
  -1   3   9   29.80    3.80
  -1   3   9   24.00    3.40
   0  -3  -9    4.90    1.20
   0  -3  -9    3.10    3.20
   0  -3  -9    5.40    1.70
   0   3   9    4.30    2.00
   0   3   9    2.90    2.90
   0   3   9    4.00    1.30
  -1  -3  -9  820.42   50.39
   1   3   9  873.21   48.40
  -2  -3  -9   53.79    8.40
   2   3   9   70.19    5.40
  -3  -3  -9  158.68   14.80
   3   3   9  167.88   10.90
  -4  -3  -9 1043.40   60.09
  -4  -3  -9  984.50   64.29
   4   3   9 1021.00   60.49
   4   3   9 1106.49   60.69
   4   3   9 1101.99   63.69
  -5  -3  -9  558.24   38.60
  -5  -3  -9  546.85   32.90
   5   3   9  574.44   37.50
   5   3   9  536.05   34.10
   5   3   9  569.14   33.80
  -6  -3  -9   62.99    7.50
  -6  -3  -9   79.89   15.60
   6   3   9   48.80    8.10
   6   3   9   61.89    9.20
   6   3   9   47.40   10.90
  -7  -3  -9   10.40   12.60
   7   3   9    9.20    7.40
   7   3   9    3.60   10.20
   7   3   9    1.40    7.50
   6  -4  -9   18.80    9.10
  -6   4   9   13.00    6.20
  -6   4   9   28.30    7.70
   5  -4  -9   67.39   10.30
  -5   4   9   50.99    7.70
  -5   4   9   65.39    8.80
   4  -4  -9   62.09    9.00
  -4   4   9   68.99    8.40
  -4   4   9   60.99    7.80
   3  -4  -9  721.73   44.30
  -3   4   9  747.83   43.80
  -3   4   9  758.12   44.10
   2  -4  -9 1287.87   72.69
  -2   4   9 1229.68   72.49
  -2   4   9 1269.97   72.39
   1  -4  -9    6.00    2.60
   1  -4  -9    3.40    1.50
   1  -4  -9    1.50    3.80
  -1   4   9    0.80    2.20
  -1   4   9    7.50    2.00
  -1   4   9    4.10    2.40
   0  -4  -9  822.22   47.10
   0  -4  -9  822.02   46.90
   0  -4  -9  825.22   49.30
   0   4   9  839.32   47.50
  -1  -4  -9  364.86   24.70
   1   4   9  367.56   21.70
  -2  -4  -9   22.60    6.60
   2   4   9   24.70    3.50
  -3  -4  -9  121.89   13.80
   3   4   9  114.09    8.80
  -4  -4  -9    2.80    7.30
   4   4   9    2.60    4.10
  -5  -4  -9  387.16   30.50
   5   4   9  365.86   23.60
   5   4   9  357.86   27.90
   5   4   9  402.16   24.80
  -6  -4  -9    9.50   11.60
   6   4   9    5.80    4.90
   6   4   9   14.30    9.60
   6   4   9   14.80    7.50
   6  -5  -9   13.60    8.60
  -6   5   9    6.20    6.50
  -6   5   9    2.70    6.00
   5  -5  -9    2.20    7.30
  -5   5   9   10.50    6.10
  -5   5   9    4.00    4.90
   4  -5  -9  102.19   12.30
  -4   5   9  120.19   11.00
  -4   5   9  118.69   10.70
   3  -5  -9  109.89   10.50
  -3   5   9  110.29    9.10
  -3   5   9  104.89    9.50
   2  -5  -9   82.99    8.70
   2  -5  -9   75.49    8.10
  -2   5   9   80.09    7.50
  -2   5   9   99.89    7.70
  -2   5   9  103.09    7.40
   1  -5  -9  329.47   21.00
   1  -5  -9  296.27   19.10
  -1   5   9  321.57   18.80
  -1   5   9  295.97   19.10
   0  -5  -9   74.39   10.30
   0  -5  -9   63.09    4.60
   0   5   9   65.69    5.90
  -1  -5  -9  533.25   35.10
   1   5   9  542.85   31.50
  -2  -5  -9   87.89   13.10
   2   5   9   88.49    7.30
  -3  -5  -9 1146.29   69.99
   3   5   9 1126.09   65.29
  -4  -5  -9    6.40    8.30
   4   5   9   14.30    5.20
  -5  -5  -9   66.29   14.60
   5   5   9   69.69    8.70
  -6  -5  -9    9.20   12.70
   6   5   9    2.70    7.20
   6   5   9   -2.60    9.90
   6  -6  -9    0.40    9.40
  -6   6   9    7.10    6.20
  -6   6   9   14.70    7.30
   5  -6  -9   -2.50    7.70
  -5   6   9   10.60    6.00
  -5   6   9    4.50    4.90
   4  -6  -9    5.20    6.00
  -4   6   9    5.50    4.50
  -4   6   9    2.50    3.90
   3  -6  -9    4.30    5.10
  -3   6   9    3.10    3.20
  -3   6   9    6.20    4.20
   2  -6  -9   56.89    9.10
   2  -6  -9   44.70    6.70
  -2   6   9   64.99    7.00
  -2   6   9   48.90    7.20
  -2   6   9   61.79    5.90
   1  -6  -9  230.18   16.50
   1  -6  -9  266.47   19.70
  -1   6   9  272.87   16.10
  -1   6   9  268.77   16.80
   0  -6  -9  917.11   57.09
   0  -6  -9 1061.59   61.49
   0   6   9 1056.59   58.09
  -1  -6  -9  431.76   31.10
   1   6   9  451.85   26.50
  -2  -6  -9  404.56   30.90
   2   6   9  444.46   25.80
  -3  -6  -9  181.38   18.50
   3   6   9  127.19   11.10
  -4  -6  -9  107.09   17.60
   4   6   9  122.89   11.20
  -5  -6  -9   29.30   12.70
   5   6   9   19.70    7.30
  -6  -6  -9    1.70   13.10
   6   6   9    5.30    7.90
   5  -7  -9   32.90    9.60
  -5   7   9   31.80    7.50
  -5   7   9   40.40    8.00
   4  -7  -9   44.30    8.80
  -4   7   9   43.20    7.30
  -4   7   9   35.90    6.40
   3  -7  -9   79.69   10.80
   3  -7  -9   74.59    9.20
  -3   7   9   88.39    8.20
  -3   7   9   74.19    9.20
   2  -7  -9  126.39   13.80
  -2   7   9  123.89   10.80
  -2   7   9  122.69    9.50
   1  -7  -9  316.57   23.50
  -1   7   9  292.37   19.90
  -1   7   9  329.07   19.20
   0  -7  -9  785.62   46.80
   0  -7  -9  833.12   51.89
   0   7   9  853.11   48.00
  -1  -7  -9  319.17   26.30
   1   7   9  337.37   20.60
  -2  -7  -9   66.89   14.30
   2   7   9   55.09    7.00
   3   7   9   30.30    5.70
  -4  -7  -9   36.40   14.20
   4   7   9   35.10    7.10
  -5  -7  -9   12.90   13.80
   5   7   9   17.80    7.40
  -6  -7  -9   41.90   16.80
   6   7   9   47.40   10.40
   5  -8  -9   89.49   12.70
  -5   8   9   56.79   10.10
  -5   8   9   68.89    9.50
   4  -8  -9   -2.00    6.50
  -4   8   9   -1.20    6.10
  -4   8   9   -0.60    4.60
   3  -8  -9   26.80    7.10
   3  -8  -9   41.90    8.70
  -3   8   9   30.30    5.50
  -3   8   9   17.90    6.00
   2  -8  -9  149.39   15.70
  -2   8   9  117.99    9.50
  -2   8   9   97.69   10.90
   1  -8  -9  305.67   24.60
  -1   8   9  335.47   20.90
  -1   8   9  314.47   19.70
   0  -8  -9  145.99   10.80
   0  -8  -9  157.58   17.70
   0   8   9  139.59   11.30
  -1  -8  -9  119.49   17.90
   1   8   9  103.09    9.30
  -2  -8  -9  116.89   18.70
   2   8   9  116.29   10.20
  -3  -8  -9   53.09   16.30
   3   8   9   57.79    7.70
  -4  -8  -9   26.70   14.50
   4   8   9   20.90    7.00
  -5  -8  -9   33.20   17.70
   5   8   9   47.30    9.50
   4  -9  -9  111.89   13.50
   4  -9  -9  143.89   14.40
  -4   9   9  117.49   11.70
  -4   9   9   95.59   13.00
  -3   9   9    6.50    6.20
  -3   9   9   10.30    4.50
   2  -9  -9   37.00   11.60
  -2   9   9   27.80    4.80
  -2   9   9   33.60    6.70
   1  -9  -9  187.28   19.50
  -1   9   9  168.18   13.20
  -1   9   9  154.28   11.60
   0  -9  -9  118.69   18.20
   0   9   9  109.89    8.30
   0   9   9  122.59   10.50
  -1  -9  -9   10.00   11.80
   1   9   9    8.90    4.80
  -2  -9  -9  304.67   31.10
   2   9   9  324.67   21.20
  -3  -9  -9   84.19   19.70
   3   9   9   80.49    9.40
  -4  -9  -9   -3.40   15.00
   4   9   9    9.80    7.10
  -5  -9  -9  -22.10   15.20
   5   9   9   10.00    8.60
   4 -10  -9   10.70    8.80
  -4  10   9    5.90    5.30
  -4  10   9   31.60    8.50
   3 -10  -9   55.89   12.20
  -3  10   9   23.30    5.80
  -3  10   9    8.10    6.70
   2 -10  -9   56.69   13.80
  -2  10   9   65.19    9.40
  -2  10   9   58.09    7.00
   1 -10  -9   20.80   13.50
  -1  10   9   30.90    5.00
  -1  10   9   29.50    6.60
   0 -10  -9   58.39   15.60
   0  10   9   24.50    6.20
  -1 -10  -9   52.79   17.40
   1  10   9   42.90    7.10
  -2 -10  -9   88.59   21.10
   2  10   9   69.79    8.70
  -3 -10  -9  166.18   27.40
   3  10   9  165.88   15.00
  -4 -10  -9   18.10   18.50
   4  10   9   -3.10    6.90
   3 -11  -9   -1.80    7.30
   3 -11  -9   54.59   13.50
  -3  11   9   -3.10    4.50
  -3  11   9   -3.70    6.40
   2 -11  -9   22.20   14.50
  -2  11   9    7.90    6.10
  -2  11   9    0.60    3.50
   1 -11  -9  173.58   25.30
  -1  11   9  184.98   13.30
  -1  11   9  197.58   15.40
   0 -11  -9   91.69   19.70
   0  11   9   66.49    8.70
  -1 -11  -9  164.28   25.80
   1  11   9  162.48   13.90
  -2 -11  -9  105.39   24.20
   2  11   9  130.09   12.50
  -3 -11  -9   12.50   19.50
   3  11   9    7.30    7.10
   2 -12  -9   -1.70   14.80
   1 -12  -9   25.70   17.90
  -1  12   9    5.80    3.70
  -1  12   9    3.90    5.40
   0 -12  -9  -25.00   17.00
   0  12   9   15.80    6.50
  -1 -12  -9  260.27   32.10
   1  12   9  229.48   17.90
  -2 -12  -9   39.20   21.60
   2  12   9   54.79    8.70
   1  11 -10   -1.20    5.60
   1  11 -10   16.90    5.90
  -1 -11  10  -12.20   14.20
   0  11 -10   -0.90    4.60
   0 -11  10    3.40   12.70
  -1  11 -10   61.39    8.80
   1 -11  10   53.49   16.40
   3  10 -10   47.20   10.90
   3  10 -10   34.10    8.20
  -3 -10  10   52.19   21.80
   2  10 -10  114.99   12.00
   2  10 -10   98.89   12.10
  -2 -10  10  128.99   23.60
   1  10 -10   38.40    7.10
   1  10 -10   34.70    7.00
  -1 -10  10   37.00   15.40
   0  10 -10    1.80    4.60
   0 -10  10    1.40   12.20
  -1  10 -10   82.59   10.60
   1 -10  10   89.59   17.10
  -2  10 -10  103.39   12.10
   2 -10  10  124.39   19.80
  -3  10 -10   23.60    7.40
   3 -10  10   25.50   13.00
   4   9 -10   15.00   10.40
   4   9 -10   19.30    8.20
  -4  -9  10    9.20   19.50
   3   9 -10  353.26   24.10
   3   9 -10  340.77   25.70
  -3  -9  10  321.07   35.20
   2   9 -10   80.59   10.50
   2   9 -10   80.29   10.50
  -2  -9  10   87.59   19.60
   1   9 -10  196.08   15.10
   1   9 -10  195.78   15.10
  -1  -9  10  192.38   22.60
   0   9 -10   15.00    5.10
   0  -9  10    1.00    9.70
  -1   9 -10  171.08   13.90
   1  -9  10  162.38   20.20
  -2   9 -10   91.29   10.80
   2  -9  10   88.69   15.80
  -3   9 -10    6.40    5.30
   3  -9  10    0.00   11.40
  -4   9 -10    3.50    6.60
   4  -9  10   -4.80   12.00
   4   8 -10  133.09   13.90
   4   8 -10  108.99   15.00
  -4  -8  10  141.99   25.40
  -4  -8  10  113.49   12.80
   3   8 -10  229.18   18.20
   3   8 -10  201.28   19.20
  -3  -8  10  247.38   17.30
  -3  -8  10  190.78   26.70
   2   8 -10   15.30    6.90
   2   8 -10   18.80    6.50
  -2  -8  10   -4.80   12.00
   1   8 -10   67.39    7.90
   1   8 -10   67.09    7.80
  -1  -8  10   83.29   15.40
   0   8 -10   36.80    6.20
   0  -8  10   30.80   11.30
  -1   8 -10  114.19   10.90
   1  -8  10  130.09   16.80
  -2   8 -10    5.50    5.00
   2  -8  10    1.00    9.90
  -3   8 -10   -3.70    4.60
   3  -8  10   -1.10    9.40
  -4   8 -10   85.79   11.40
   4  -8  10   81.39   15.40
   5   7 -10  158.18   20.40
   5   7 -10  174.88   18.00
  -5  -7  10  183.48   27.40
  -5  -7  10  179.38   15.30
   4   7 -10  145.29   16.10
   4   7 -10  146.09   17.00
  -4  -7  10  145.39   23.70
  -4  -7  10  134.89   12.80
   3   7 -10  139.29   15.30
   3   7 -10  138.79   14.10
  -3  -7  10  147.19   22.00
  -3  -7  10  134.59   12.20
   2   7 -10  470.55   28.60
   2   7 -10  469.75   29.60
  -2  -7  10  451.75   34.40
  -2  -7  10  423.76   28.20
   1   7 -10   68.89    8.70
   1   7 -10   76.29    9.00
  -1  -7  10   85.99   14.00
   0   7 -10   36.90    5.90
   0  -7  10   33.60   10.80
  -1   7 -10  449.46   27.30
   1  -7  10  419.66   31.10
  -2   7 -10   -2.40    3.70
   2  -7  10    0.70    8.60
  -3   7 -10    7.30    4.70
   3  -7  10    2.30    9.50
  -4   7 -10   57.99    9.30
   4  -7  10   55.29   12.90
  -5   7 -10   80.29   10.70
   5  -7  10   54.69   14.10
   5   6 -10  148.39   16.90
   5   6 -10  102.79   13.30
  -5  -6  10  107.09   12.60
  -5  -6  10  168.18   25.00
   4   6 -10  304.47   22.30
   4   6 -10  290.47   23.50
  -4  -6  10  303.17   20.60
  -4  -6  10  274.87   28.30
   3   6 -10  430.96   27.30
   3   6 -10  439.06   28.50
  -3  -6  10  396.66   32.90
  -3  -6  10  395.46   26.30
   2   6 -10  451.05   27.20
   2   6 -10  418.06   26.30
  -2  -6  10  395.86   25.80
  -2  -6  10  395.96   30.90
   1   6 -10   83.89    9.20
   1   6 -10  102.59    9.30
  -1  -6  10   87.49    8.10
  -1  -6  10   80.69   12.90
   0   6 -10   11.70    4.00
   0  -6  10    7.50    8.20
  -1   6 -10    0.80    3.30
   1  -6  10    3.10    7.60
  -2   6 -10   65.19    7.50
   2  -6  10   56.19   11.30
  -3   6 -10   82.89    9.20
   3  -6  10   75.09   12.80
  -4   6 -10  287.87   20.90
   4  -6  10  279.47   24.10
  -5   6 -10   15.30    6.90
   5  -6  10    3.00   10.20
   6   5 -10   55.29   11.80
   6   5 -10   53.69   13.60
  -6  -5  10   78.79   16.90
  -6  -5  10   74.29   10.20
   5   5 -10  120.59   15.00
   5   5 -10  116.39   13.10
  -5  -5  10   93.39   11.20
  -5  -5  10  125.69   19.50
   4   5 -10  300.77   22.30
   4   5 -10  317.17   24.10
  -4  -5  10  316.37   27.60
  -4  -5  10  317.27   21.20
   3   5 -10   19.10    6.80
  -3  -5  10   -5.60    8.60
  -3  -5  10    8.20    4.20
   2   5 -10   19.40    6.00
   2   5 -10    3.80    5.30
  -2  -5  10   19.10    8.90
  -2  -5  10   13.10    4.00
   1   5 -10  230.68   15.90
   1   5 -10  247.98   16.10
  -1  -5  10  238.88   19.50
  -1  -5  10  226.08   15.30
   0   5 -10  352.76   21.40
   0  -5  10  331.87   24.50
  -1   5 -10  196.88   12.90
   1  -5  10  162.38   15.50
  -2   5 -10   75.29    7.90
   2  -5  10   73.69   11.10
  -3   5 -10  381.16   24.70
   3  -5  10  378.36   27.10
  -4   5 -10   85.39   10.70
   4  -5  10  108.19   14.30
  -5   5 -10   55.79    9.00
   5  -5  10   48.30   12.10
  -6   5 -10    4.70    6.10
   6  -5  10    7.40   12.70
   6   4 -10   -2.20    9.20
   6   4 -10  -16.90   10.20
  -6  -4  10  -16.00    8.70
  -6  -4  10   13.80    6.60
   5   4 -10   40.10    8.80
  -5  -4  10   39.50    7.50
  -5  -4  10   56.09   11.80
   4   4 -10  264.97   19.70
  -4  -4  10  287.37   18.70
  -4  -4  10  245.88   22.70
   3   4 -10   26.30    6.20
  -3  -4  10    1.70    7.00
  -3  -4  10    6.40    3.60
   2   4 -10  276.07   17.60
  -2  -4  10  240.48   20.20
  -2  -4  10  258.77   16.80
   1   4 -10  873.91   51.59
  -1  -4  10  903.31   54.29
  -1  -4  10  897.51   51.49
   0   4 -10  156.58   10.90
   0  -4  10  159.88   14.10
  -1   4 -10  223.28   14.40
   1  -4  10  212.08   16.70
  -2   4 -10  281.87   17.70
   2  -4  10  256.77   19.50
  -3   4 -10  172.38   13.20
   3  -4  10  188.38   15.50
  -4   4 -10   69.89    9.00
   4  -4  10   78.19   11.70
  -5   4 -10   45.60    8.10
   5  -4  10   46.40   11.40
  -6   4 -10    0.40    5.40
   6  -4  10   -8.30   10.00
   6   3 -10   10.20    9.10
  -6  -3  10    3.60    6.10
  -6  -3  10    1.30    8.10
   5   3 -10    5.90    7.70
  -5  -3  10    8.80    5.30
  -5  -3  10   10.70    8.70
   4   3 -10   16.50    6.20
  -4  -3  10   13.30    4.50
  -4  -3  10    6.90    7.60
   3   3 -10   91.79    9.50
  -3  -3  10   70.29    7.70
  -3  -3  10   87.99   12.00
   2   3 -10  529.25   31.00
  -2  -3  10  520.25   30.70
  -2  -3  10  492.05   33.00
   1   3 -10 1925.81  111.09
  -1  -3  10 1993.80  113.39
  -1  -3  10 1961.20  111.09
   0   3 -10 1122.49   61.99
   0   3 -10 1017.50   61.49
   0  -3  10 1112.29   63.99
  -1   3 -10  104.39    7.80
   1  -3  10   92.29    9.30
  -2   3 -10    3.40    2.80
   2  -3  10    6.40    4.30
  -3   3 -10 1643.74   97.29
   3  -3  10 1748.23   98.69
  -4   3 -10  164.68   12.70
   4  -3  10  151.48   14.60
  -5   3 -10    5.70    5.00
   5  -3  10   11.20    8.90
  -6   3 -10  135.79   13.50
   6  -3  10  118.69   17.30
   6   2 -10   -5.20    5.90
   6   2 -10    3.10    8.50
  -6  -2  10   -4.20    7.10
  -6  -2  10   -3.30    5.30
   5   2 -10   -3.60    6.90
  -5  -2  10   -5.60    5.70
  -5  -2  10    5.80    4.70
   4   2 -10    1.70    5.50
  -4  -2  10    7.80    6.80
  -4  -2  10    1.70    3.60
   3   2 -10  190.38   13.20
  -3  -2  10  156.68   12.10
  -3  -2  10  174.88   14.60
   2   2 -10 1017.20   56.89
   2   2 -10  966.20   58.39
  -2  -2  10  982.90   58.39
  -2  -2  10  976.70   56.79
   1   2 -10  677.53   44.50
   1   2 -10  796.82   43.30
  -1  -2  10  734.23   44.70
  -1  -2  10  776.22   43.10
   0   2 -10  192.28   12.60
   0   2 -10  183.58   11.90
   0  -2  10  222.58   12.10
   0  -2  10  189.78   13.90
  -1   2 -10   89.49    7.00
   1  -2  10   84.89    7.90
  -2   2 -10   35.10    4.40
   2  -2  10   37.70    5.80
  -3   2 -10    7.10    2.80
   3  -2  10    1.50    4.40
  -4   2 -10   86.99    8.50
   4  -2  10   81.59   10.40
  -5   2 -10  298.87   20.30
   5  -2  10  287.97   22.60
  -6   2 -10  120.69   12.00
   6  -2  10  110.99   16.20
   6   1 -10   73.89   11.80
  -6  -1  10   66.49    9.30
  -6  -1  10   74.99    9.90
   5   1 -10  246.88   19.40
  -5  -1  10  245.38   17.80
  -5  -1  10  236.38   17.80
   4   1 -10   22.60    6.00
   4   1 -10   13.10    4.20
  -4  -1  10   24.20    5.10
  -4  -1  10   18.60    5.70
   3   1 -10  158.08   12.20
   3   1 -10  192.88   13.40
  -3  -1  10  171.68   13.40
  -3  -1  10  212.18   13.00
   2   1 -10  553.84   36.00
   2   1 -10  633.54   36.20
  -2  -1  10  635.04   36.90
  -2  -1  10  645.84   36.20
   1   1 -10 3721.33  225.88
   1   1 -10 4043.10  225.58
  -1  -1  10 4194.48  226.68
  -1  -1  10 4075.79  225.68
   0   1 -10   34.90    4.20
   0   1 -10   30.60    3.10
   0   1 -10   37.10    4.10
   0  -1  10   42.00    3.40
   0  -1  10   35.50    4.70
  -1   1 -10  171.28   11.10
   1  -1  10  170.68   11.90
  -2   1 -10   96.29    7.60
   2  -1  10  107.29    8.80
  -3   1 -10   35.20    4.60
   3  -1  10   37.60    6.40
  -4   1 -10   41.00    5.40
   4  -1  10   35.90    7.60
  -5   1 -10  159.18   12.50
   5  -1  10  154.38   15.60
  -6   1 -10   31.40    6.30
   6  -1  10   31.20   10.60
   6  -1  10   14.70    4.60
   6   0 -10   93.09   13.30
  -6   0  10  101.99   12.20
   5   0 -10  121.69   14.30
  -5   0  10  126.99   11.70
   4   0 -10    1.00    5.10
  -4   0  10    5.50    3.60
   3   0 -10  706.63   42.90
  -3   0  10  744.93   42.90
   2   0 -10  938.81   52.29
   2   0 -10  943.11   52.99
  -2   0  10  921.21   52.89
  -2   0  10  863.41   52.69
   1   0 -10 1046.80   61.19
   1   0 -10 1079.29   61.29
  -1   0  10 1050.79   61.29
  -1   0  10 1116.89   61.69
   0   0 -10   -0.50    1.60
   0   0 -10    2.60    1.30
   0   0 -10    5.10    2.40
   0   0  10    3.90    2.10
   0   0  10   -0.20    1.30
   0   0  10    2.00    1.60
  -1   0 -10   40.50    4.00
  -1   0 -10   35.10    3.10
   1   0  10   40.10    4.40
   1   0  10   37.00    3.50
  -2   0 -10  862.41   49.30
   2   0  10  854.01   50.39
  -3   0 -10  272.37   16.60
   3   0  10  257.27   18.10
  -4   0 -10   30.20    4.60
   4   0  10   28.80    6.90
  -5   0 -10  774.82   44.60
   5   0  10  798.12   47.40
   5   0  10  678.03   43.30
   6   0  10   84.79   13.60
   6   0  10   68.59    8.60
  -7   0 -10   27.80    6.50
   7   0  10   -3.90    8.00
   7   0  10   12.10   11.20
   7   0  10   -3.70    5.10
   6  -1 -10  131.79   14.80
  -6   1  10  106.29   12.70
   5  -1 -10   58.19    9.60
  -5   1  10   46.60    7.50
   4  -1 -10  558.44   35.00
  -4   1  10  569.34   34.50
   3  -1 -10  731.63   43.10
  -3   1  10  719.93   42.80
   2  -1 -10  946.11   53.69
  -2   1  10  911.31   53.59
   1  -1 -10  491.35   28.00
   1  -1 -10  481.45   28.40
  -1   1  10  503.05   28.10
  -1   1  10  461.75   28.20
  -1   1  10  481.45   28.40
   0  -1 -10  795.62   49.80
   0  -1 -10  956.70   49.99
   0  -1 -10  885.31   50.39
   0   1  10  857.11   50.99
   0   1  10  886.81   49.99
   0   1  10  830.82   49.99
   0   1  10  922.21   50.39
  -1  -1 -10 1262.27   75.89
  -1  -1 -10 1389.96   77.59
   1   1  10 1382.46   75.89
   1   1  10 1426.96   77.09
   1   1  10 1230.98   75.69
   1   1  10 1365.26   78.99
  -2  -1 -10  807.52   44.30
  -2  -1 -10  810.02   46.60
  -2  -1 -10  778.02   44.30
   2   1  10  672.93   43.90
   2   1  10  751.32   43.90
   2   1  10  827.52   45.90
  -3  -1 -10  127.49    8.20
  -3  -1 -10  107.29   12.00
   3   1  10  108.09   10.00
   3   1  10  111.19    7.70
  -4  -1 -10  185.18   11.70
  -4  -1 -10  157.88   16.20
   4   1  10  157.88   11.10
   4   1  10  165.78   14.30
  -5  -1 -10   11.90   10.00
  -5  -1 -10    6.60    3.80
   5   1  10   12.50    4.60
   5   1  10    7.80    7.00
  -6  -1 -10  119.59   10.90
   6   1  10  109.59   15.80
   6   1  10   98.49   10.70
   6   1  10   96.59   11.60
  -7  -1 -10   34.10    6.90
   7   1  10   16.80    6.60
   7   1  10    2.40    7.50
   7   1  10   22.00   11.60
   6  -2 -10  154.88   18.00
  -6   2  10  133.09   13.80
   5  -2 -10   27.60    8.10
  -5   2  10   45.40    7.30
   4  -2 -10  262.27   19.30
  -4   2  10  276.27   18.50
   3  -2 -10   40.30    6.00
  -3   2  10   47.00    6.00
   2  -2 -10    5.10    3.10
  -2   2  10    6.90    2.80
   1  -2 -10  542.35   31.80
   1  -2 -10  534.05   31.50
  -1   2  10  519.25   32.00
  -1   2  10  546.15   31.00
  -1   2  10  558.34   31.60
   0  -2 -10  821.82   46.10
   0  -2 -10  785.62   47.10
   0   2  10  743.83   47.50
   0   2  10  828.72   46.40
   0   2  10  864.11   46.80
   0   2  10  817.72   46.40
  -1  -2 -10  583.14   34.70
  -1  -2 -10  550.44   32.80
   1   2  10  538.95   32.40
   1   2  10  595.34   33.90
   1   2  10  578.54   32.70
  -2  -2 -10  304.37   17.20
  -2  -2 -10  293.57   20.20
   2   2  10  296.77   17.40
   2   2  10  275.47   16.90
   2   2  10  297.27   19.30
  -3  -2 -10   25.60    7.30
  -3  -2 -10   23.90    3.10
   3   2  10   24.90    5.60
   3   2  10   22.20    2.70
   3   2  10   24.40    3.50
  -4  -2 -10   33.00    9.40
  -4  -2 -10   38.70    4.60
   4   2  10   41.40    8.00
   4   2  10   40.60    4.90
  -5  -2 -10    6.40    9.80
  -5  -2 -10   11.20    3.80
   5   2  10    7.60    7.50
   5   2  10   15.70    4.60
  -6  -2 -10   64.09    7.30
  -6  -2 -10   47.70   14.40
   6   2  10   69.69   12.70
   6   2  10   64.19    8.40
   6   2  10   53.39    8.30
  -7  -2 -10   26.10    5.80
   7   2  10   18.00   11.60
   7   2  10    9.70    7.30
   7   2  10    9.10    6.70
   6  -3 -10   99.39   14.10
  -6   3  10  113.19   12.60
   5  -3 -10   50.49    9.30
  -5   3  10   50.99    8.00
   4  -3 -10   -1.10    4.90
  -4   3  10   -3.00    3.60
  -4   3  10    2.90    3.40
   3  -3 -10   15.10    4.90
  -3   3  10   13.70    3.90
  -3   3  10   14.50    3.70
   2  -3 -10    5.20    3.20
  -2   3  10    9.80    3.00
   1  -3 -10  657.23   38.30
   1  -3 -10  680.83   38.20
   1  -3 -10  638.24   38.20
  -1   3  10  657.53   38.30
   0  -3 -10 1120.99   64.79
   0  -3 -10 1183.48   63.29
   0  -3 -10 1149.69   63.29
   0   3  10 1092.69   63.39
   0   3  10 1161.68   63.59
   0   3  10  986.90   64.79
  -1  -3 -10  394.06   25.60
   1   3  10  404.66   23.40
  -2  -3 -10   72.89    9.40
   2   3  10   89.99    6.40
  -3  -3 -10  188.78   16.30
   3   3  10  193.38   12.40
  -4  -3 -10   17.50    8.80
  -4  -3 -10   21.10    3.40
   4   3  10   33.30    4.90
   4   3  10   25.80    7.50
   4   3  10   20.50    4.20
  -5  -3 -10   35.90    5.00
  -5  -3 -10   41.60   12.70
   5   3  10   72.39    7.70
   5   3  10   45.90    6.20
   5   3  10   51.39   10.70
  -6  -3 -10  -14.00   11.40
  -6  -3 -10    6.70    3.70
   6   3  10    6.60    6.40
   6   3  10   -9.90    5.30
   6   3  10   16.50    9.30
   6  -4 -10   21.20    9.40
  -6   4  10   26.90    7.40
   5  -4 -10  190.68   18.60
  -5   4  10  203.98   16.10
  -5   4  10  219.78   16.80
   4  -4 -10   77.99    9.40
  -4   4  10   69.69    8.30
  -4   4  10   79.29    9.00
   3  -4 -10  102.89   10.20
  -3   4  10   98.09    9.20
  -3   4  10  119.99    9.10
   2  -4 -10  805.22   47.90
  -2   4  10  834.22   48.00
  -2   4  10  820.32   47.60
   1  -4 -10  521.15   28.90
   1  -4 -10  500.45   29.70
  -1   4  10  521.45   29.00
  -1   4  10  415.26   28.70
   0  -4 -10 1186.88   66.69
   0  -4 -10 1163.98   66.49
   0  -4 -10 1161.68   68.79
   0   4  10 1191.68   67.19
  -1  -4 -10 1251.07   75.99
   1   4  10 1333.17   73.59
  -2  -4 -10  147.89   14.30
   2   4  10  163.48   10.60
  -3  -4 -10   51.99    9.60
   3   4  10   77.99    6.70
  -4  -4 -10    4.70    7.90
   4   4  10    3.60    3.90
  -5  -4 -10   19.30   11.20
   5   4  10   10.00    8.60
   5   4  10   16.20    4.50
   5   4  10   14.50    5.90
  -6  -4 -10    2.70   12.30
   6   4  10    2.00    6.90
   6   4  10   -8.10    4.80
   6   4  10    0.70    9.00
   6  -5 -10   22.20   10.20
  -6   5  10   21.20    7.30
  -6   5  10   27.80    7.80
   5  -5 -10  143.39   15.90
  -5   5  10  150.48   13.20
  -5   5  10  134.49   14.00
   4  -5 -10  170.18   15.30
  -4   5  10  164.38   13.40
  -4   5  10  179.78   14.00
   3  -5 -10   54.59    7.50
  -3   5  10   54.79    7.10
  -3   5  10   51.29    6.40
   2  -5 -10   14.70    4.30
  -2   5  10   18.20    4.00
  -2   5  10   15.90    3.50
   1  -5 -10  518.15   34.10
   1  -5 -10  547.25   32.70
  -1   5  10  597.94   32.50
  -1   5  10  554.04   32.90
   0  -5 -10  369.06   26.00
   0  -5 -10  401.36   22.60
   0  -5 -10  378.66   22.80
   0   5  10  403.36   23.40
  -1  -5 -10   64.29   10.50
   1   5  10   68.19    6.00
  -2  -5 -10    2.20    7.70
   2   5  10    4.30    3.20
  -3  -5 -10    2.90    7.20
   3   5  10   14.00    3.90
  -4  -5 -10   15.10    9.30
   4   5  10   14.60    5.00
  -5  -5 -10   67.89   15.30
   5   5  10   65.19    8.40
  -6  -5 -10    5.60   13.30
   6   5  10   11.40    7.00
   6   5  10    1.20    9.90
  -6   6  10   -5.10    5.90
  -6   6  10    9.70    7.20
   5  -6 -10  144.19   16.30
  -5   6  10  143.79   13.40
  -5   6  10  144.09   14.70
   4  -6 -10   13.40    6.90
  -4   6  10   15.10    5.70
  -4   6  10   14.60    5.30
   3  -6 -10  712.23   44.60
  -3   6  10  756.12   44.70
  -3   6  10  749.82   43.90
   2  -6 -10    7.70    4.40
   2  -6 -10   17.60    6.20
  -2   6  10   10.90    3.20
  -2   6  10   11.10    3.90
  -2   6  10    3.40    4.20
   1  -6 -10  165.08   15.20
   1  -6 -10  167.08   12.20
  -1   6  10  166.48   12.20
  -1   6  10  197.18   11.60
   0  -6 -10  576.54   38.80
   0   6  10  628.64   35.70
  -1  -6 -10   37.30    9.80
   1   6  10   43.30    5.10
  -2  -6 -10    2.80    8.20
   2   6  10    6.00    3.30
  -3  -6 -10  884.41   55.79
   3   6  10  838.62   50.09
  -4  -6 -10   22.20   11.70
   4   6  10   16.10    5.80
  -5  -6 -10   39.60   13.60
   5   6  10   43.40    8.40
  -6  -6 -10    7.50   14.20
   6   6  10    7.40    7.60
   6   6  10  -12.40    8.90
   5  -7 -10  135.89   16.70
  -5   7  10  159.28   14.30
  -5   7  10  150.58   15.50
   4  -7 -10  120.19   14.30
  -4   7  10  146.29   13.30
  -4   7  10  130.19   11.80
   3  -7 -10    2.00    5.80
   3  -7 -10   -8.50    4.90
  -3   7  10    0.30    3.40
  -3   7  10    1.70    4.40
   2  -7 -10   16.40    5.10
   2  -7 -10   23.50    7.90
  -2   7  10   17.80    3.80
  -2   7  10   17.70    5.30
   1  -7 -10   57.09   10.30
   1  -7 -10   51.09    5.70
  -1   7  10   42.80    5.10
  -1   7  10   49.00    6.50
   0  -7 -10   97.99   14.50
   0   7  10  111.29    9.10
  -1  -7 -10   11.40    8.80
   1   7  10    8.40    3.60
  -2  -7 -10  203.28   21.50
   2   7  10  207.58   14.10
  -3  -7 -10 1182.08   72.79
   3   7  10 1101.59   65.99
  -4  -7 -10   72.89   16.60
   4   7  10   68.29    8.70
  -5  -7 -10    1.40   13.30
   5   7  10    1.70    7.20
  -6  -7 -10    2.00   14.50
   6   7  10    5.50    8.00
   5  -8 -10  328.87   25.80
  -5   8  10  325.77   23.50
  -5   8  10  340.57   25.10
   4  -8 -10    6.30    6.30
  -4   8  10    9.10    5.90
  -4   8  10    1.70    4.30
   3  -8 -10   30.70    7.30
  -3   8  10   31.90    5.70
  -3   8  10   23.60    6.80
   2  -8 -10   14.70    5.50
  -2   8  10   21.80    4.20
  -2   8  10   26.00    6.10
   1  -8 -10   32.00   10.40
   1  -8 -10   23.20    4.60
  -1   8  10   29.10    4.10
  -1   8  10   29.50    5.60
   0  -8 -10  237.18   22.10
   0   8  10  260.47   16.90
  -1  -8 -10  365.46   29.90
   1   8  10  369.16   23.00
  -2  -8 -10  251.37   25.00
   2   8  10  234.28   16.40
  -3  -8 -10  282.87   28.90
   3   8  10  300.67   19.90
  -4  -8 -10   11.00   13.70
   4   8  10    4.40    6.20
  -5  -8 -10   42.50   17.60
   5   8  10   54.29    9.70
   4  -9 -10   70.99   10.90
  -4   9  10   49.90    9.80
  -4   9  10   59.79    8.40
   3  -9 -10   37.20    9.30
   3  -9 -10   15.80    7.00
  -3   9  10    5.00    6.00
  -3   9  10    8.40    4.60
   2  -9 -10   -0.80    5.10
   2  -9 -10   26.10   10.40
  -2   9  10   11.70    3.90
  -2   9  10    1.20    5.50
   1  -9 -10   82.49   14.30
  -1   9  10   47.70    6.20
  -1   9  10   69.19    8.50
   0  -9 -10   24.00   11.30
   0   9  10   15.10    5.00
  -1  -9 -10  116.79   18.70
   1   9  10   85.19    9.40
  -2  -9 -10  158.48   23.30
   2   9  10  188.98   14.10
  -3  -9 -10   26.60   16.00
   3   9  10   31.00    7.10
  -4  -9 -10   27.00   17.70
   4   9  10   26.70    7.80
  -5  -9 -10   30.90   18.70
   5   9  10   32.70    9.20
   4 -10 -10   57.89   11.30
  -4  10  10   51.29    7.90
  -4  10  10   65.19   11.50
   3 -10 -10  149.88   15.10
   3 -10 -10  191.18   18.30
  -3  10  10  150.58   12.80
  -3  10  10  111.59   14.60
   2 -10 -10   52.69    8.00
   2 -10 -10   81.39   14.90
  -2  10  10   60.39    7.10
  -2  10  10   49.80    8.70
   1 -10 -10   13.60   12.30
  -1  10  10    0.80    3.00
  -1  10  10   -1.90    4.90
   0 -10 -10  187.08   22.80
   0  10  10  144.99   13.00
  -1 -10 -10   48.60   17.40
   1  10  10   68.99    8.20
  -2 -10 -10  158.28   26.40
   2  10  10  211.28   15.30
  -3 -10 -10  104.49   22.90
   3  10  10  116.79   12.80
  -4 -10 -10   25.00   19.30
   4  10  10    5.80    7.60
   3 -11 -10  188.18   20.40
   3 -11 -10  130.69   14.70
  -3  11  10  107.19   14.20
  -3  11  10  133.29   12.20
   2 -11 -10    0.00    6.20
   2 -11 -10   -0.40   13.20
  -2  11  10    8.10    4.30
  -2  11  10    5.30    6.00
   1 -11 -10    9.10   13.60
  -1  11  10   -2.40    5.60
  -1  11  10    2.60    3.10
   0 -11 -10   -8.10   15.30
   0  11  10    1.90    5.50
  -1 -11 -10   82.29   20.10
   1  11  10   77.29    9.40
  -2 -11 -10   62.89   20.30
   2  11  10   77.89    9.60
  -3 -11 -10    3.20   17.70
   3  11  10    0.60    6.70
   1 -12 -10   21.60   17.00
   1 -12 -10  -10.10    5.40
  -1  12  10    1.00    6.10
  -1  12  10    3.10    3.60
   0 -12 -10   12.20   17.10
   0  12  10    0.80    5.50
  -1 -12 -10  111.59   24.10
   1  12  10  146.89   13.40
  -2 -12 -10  -16.70   17.00
   2  12  10   10.50    6.70
   1  11 -11  132.69   13.30
   1  11 -11  123.09   12.70
  -1 -11  11  162.18   24.60
   0  11 -11   11.10    5.80
   0 -11  11   31.00   14.10
  -1  11 -11    0.80    5.30
   1 -11  11    6.80   13.20
  -3 -10  11   56.89   21.60
   2  10 -11  102.79   12.10
   2  10 -11   96.79   12.10
  -2 -10  11  109.49   22.70
   1  10 -11   11.10    5.90
   1  10 -11    4.40    6.20
  -1 -10  11    0.20   12.60
   0  10 -11   23.30    6.20
   0 -10  11   28.10   13.90
  -1  10 -11    6.40    5.50
   1 -10  11   26.10   14.00
  -2  10 -11  171.18   15.50
   2 -10  11  180.88   22.30
  -4  -9  11   94.99   24.40
   3   9 -11  243.58   21.30
   3   9 -11  226.98   19.40
  -3  -9  11  285.77   32.00
   2   9 -11   25.20    8.00
   2   9 -11   37.90    7.40
  -2  -9  11   31.40   15.50
   1   9 -11    0.00    5.60
   1   9 -11   -0.50    5.10
  -1  -9  11  -10.70   10.70
   0   9 -11   35.90    6.60
   0  -9  11   44.20   13.10
  -1   9 -11    1.60    4.70
   1  -9  11   15.40   11.60
  -2   9 -11    0.90    4.90
   2  -9  11    4.00   10.60
  -3   9 -11   10.60    5.80
   3  -9  11   14.10   12.50
   4   8 -11   90.79   15.40
   4   8 -11  118.29   14.80
  -4  -8  11  139.19   24.60
  -4  -8  11  103.09   12.30
   3   8 -11   19.40    9.30
   3   8 -11   13.00    7.60
  -3  -8  11   18.80    6.40
  -3  -8  11   23.20   15.50
   2   8 -11   -3.50    7.00
   2   8 -11   -0.70    6.10
  -2  -8  11   -8.60   12.10
   1   8 -11    4.60    5.40
   1   8 -11    4.00    5.10
  -1  -8  11    5.70   10.80
   0   8 -11  132.59   11.90
   0  -8  11  143.29   17.50
  -1   8 -11   76.39    9.50
   1  -8  11   87.69   15.20
  -2   8 -11   28.80    6.30
   2  -8  11   22.70   10.90
  -3   8 -11   24.50    7.20
   3  -8  11   29.60   11.70
  -4   8 -11  165.78   15.30
   4  -8  11  128.79   19.30
   5   7 -11    6.50   10.20
   5   7 -11   17.50   11.50
  -5  -7  11   10.10    6.20
  -5  -7  11    7.20   18.00
   4   7 -11   27.90   10.30
   4   7 -11   22.50    9.40
  -4  -7  11   16.40    6.00
  -4  -7  11   19.30   15.20
   3   7 -11   16.70    8.10
   3   7 -11   16.30    8.30
  -3  -7  11    1.50    4.80
  -3  -7  11    1.40   12.80
   2   7 -11   59.29    9.40
   2   7 -11   74.59    9.00
  -2  -7  11   62.29    7.90
  -2  -7  11   59.59   14.70
   1   7 -11  149.29   12.70
   1   7 -11  154.18   12.40
  -1  -7  11  156.88   17.80
   0   7 -11  258.77   17.60
   0  -7  11  255.17   22.10
  -1   7 -11   64.19    8.00
   1  -7  11   67.29   13.30
  -2   7 -11   90.39   10.00
   2  -7  11   74.39   13.70
  -3   7 -11    2.70    4.80
   3  -7  11    1.40    9.50
  -4   7 -11    7.30    5.50
   4  -7  11   11.80   10.60
  -5   7 -11   23.10    8.00
   5  -7  11   19.70   11.80
   5   6 -11  345.87   28.20
   5   6 -11  409.76   31.00
  -5  -6  11  430.56   37.40
  -5  -6  11  404.96   27.00
   4   6 -11   23.80    8.90
   4   6 -11   -6.30    8.60
  -4  -6  11    2.70    5.10
  -4  -6  11    4.90   13.00
   3   6 -11   45.00    9.30
   3   6 -11   43.60    8.60
  -3  -6  11   39.40    6.40
  -3  -6  11   41.40   13.00
   2   6 -11   89.59    9.20
   2   6 -11   64.59    9.50
  -2  -6  11   60.59    8.10
  -2  -6  11   83.39   14.00
   1   6 -11 1069.19   61.69
   1   6 -11 1022.60   61.29
  -1  -6  11 1049.00   65.09
  -1  -6  11 1085.29   61.19
   0   6 -11  610.24   36.10
   0  -6  11  595.34   40.10
  -1   6 -11  251.37   17.00
   1  -6  11  247.28   21.10
  -2   6 -11    1.60    3.80
   2  -6  11    2.30    8.00
  -3   6 -11   -2.70    4.00
   3  -6  11    1.70    8.40
  -4   6 -11  271.97   20.60
   4  -6  11  284.57   24.20
  -5   6 -11    4.40    6.50
   5  -6  11   -2.10   10.30
  -6  -5  11   15.30   13.00
   5   5 -11   17.60    9.10
   5   5 -11   16.70   10.50
  -5  -5  11  -12.10   11.10
  -5  -5  11    2.60    5.40
   4   5 -11    9.60    8.30
  -4  -5  11    9.10    5.00
  -4  -5  11   16.50   11.70
   3   5 -11   66.79    9.20
  -3  -5  11   62.99    7.90
  -3  -5  11   74.09   14.20
   2   5 -11  307.37   19.20
  -2  -5  11  272.37   22.50
  -2  -5  11  252.27   17.80
   1   5 -11  874.11   57.19
   1   5 -11 1026.40   57.59
  -1  -5  11 1040.30   57.19
  -1  -5  11 1012.10   60.59
   0   5 -11  661.93   37.70
   0  -5  11  607.04   40.80
  -1   5 -11  179.88   12.70
   1  -5  11  163.78   15.60
  -2   5 -11   18.90    4.60
   2  -5  11   23.70    8.10
  -3   5 -11    7.90    4.40
   3  -5  11   12.80    7.80
  -4   5 -11   37.10    7.00
   4  -5  11   33.40   10.40
  -5   5 -11   -0.30    5.00
   5  -5  11    1.00    9.30
  -6   5 -11   30.40    8.20
   6  -5  11   36.70   12.80
   6   4 -11   47.20   11.20
   6   4 -11   58.19   13.80
  -6  -4  11   73.89   13.60
  -6  -4  11   62.19   10.00
   5   4 -11  122.39   15.60
  -5  -4  11  129.59   12.30
  -5  -4  11  118.69   18.10
   4   4 -11   30.70    8.20
  -4  -4  11   15.70    5.20
  -4  -4  11   36.30   10.30
   3   4 -11  521.55   32.10
  -3  -4  11  511.35   31.50
  -3  -4  11  512.95   35.60
   2   4 -11  467.35   28.20
  -2  -4  11  452.75   27.70
  -2  -4  11  445.96   31.20
   1   4 -11  924.81   52.79
  -1  -4  11  871.51   55.29
  -1  -4  11  930.91   52.59
   0   4 -11  191.48   12.70
   0  -4  11  180.38   15.90
  -1   4 -11   12.80    3.70
   1  -4  11   17.60    6.30
  -2   4 -11   22.00    4.20
   2  -4  11   22.70    6.80
  -3   4 -11  135.59   11.30
   3  -4  11  141.19   13.80
  -4   4 -11   40.20    7.10
   4  -4  11   42.20    9.90
  -5   4 -11    7.20    5.00
   5  -4  11   21.50    9.90
  -6   4 -11    4.10    6.00
   6  -4  11   10.40   11.70
   6   3 -11   55.59   11.10
  -6  -3  11   79.79   10.30
  -6  -3  11   51.19   11.10
   5   3 -11  231.18   18.70
  -5  -3  11  231.38   16.80
  -5  -3  11  195.38   19.40
   4   3 -11  380.76   25.50
  -4  -3  11  384.46   24.70
  -4  -3  11  381.26   28.20
   3   3 -11  119.39   11.30
  -3  -3  11  111.19   13.60
  -3  -3  11  124.79   10.00
   2   3 -11  234.38   16.20
  -2  -3  11  244.58   15.40
  -2  -3  11  224.68   18.50
   1   3 -11  608.34   34.90
  -1  -3  11  566.44   37.10
  -1  -3  11  596.64   34.60
   0   3 -11  145.79   10.30
   0  -3  11  134.29   12.20
  -1   3 -11  203.98   13.50
   1  -3  11  205.08   15.40
  -2   3 -11  452.55   27.50
   2  -3  11  449.06   28.80
  -3   3 -11  296.67   20.10
   3  -3  11  319.27   21.90
  -4   3 -11    9.10    4.30
   4  -3  11    9.10    7.10
  -5   3 -11   73.19    9.40
   5  -3  11   74.89   12.90
  -6   3 -11   88.39   11.50
   6  -3  11   95.99   15.60
   6   2 -11  204.08   17.30
   6   2 -11  242.18   21.60
  -6  -2  11  242.88   18.30
  -6  -2  11  223.68   18.20
   5   2 -11  172.18   16.80
  -5  -2  11  149.79   14.50
  -5  -2  11  192.78   14.60
   4   2 -11  128.59   12.70
  -4  -2  11  141.29   11.30
  -4  -2  11  131.99   13.30
   3   2 -11 2761.92  156.58
  -3  -2  11 2655.83  158.08
  -3  -2  11 2861.41  156.88
   2   2 -11   56.69    7.20
  -2  -2  11   56.39    5.80
  -2  -2  11   54.39    8.50
   1   2 -11  269.07   16.50
  -1  -2  11  242.28   17.80
  -1  -2  11  257.37   15.80
   0   2 -11  370.66   21.40
   0   2 -11  327.97   20.70
   0  -2  11  374.16   20.80
   0  -2  11  342.87   22.70
  -1   2 -11  473.35   28.00
   1  -2  11  466.75   29.10
  -2   2 -11  399.86   24.10
   2  -2  11  390.06   25.20
  -3   2 -11  435.66   26.30
   3  -2  11  415.06   27.50
  -4   2 -11    4.70    3.60
   4  -2  11    6.60    5.90
  -5   2 -11  294.77   20.90
   5  -2  11  313.67   23.70
  -6   2 -11   30.40    7.10
   6  -2  11   30.80   11.10
   6   1 -11  213.18   21.30
  -6  -1  11  241.18   18.60
   5   1 -11  336.87   23.80
  -5  -1  11  304.27   21.40
  -5  -1  11  332.77   22.30
   4   1 -11  217.78   15.30
   4   1 -11  157.88   12.80
  -4  -1  11  183.68   14.40
  -4  -1  11  203.08   14.00
   3   1 -11    9.20    3.60
   3   1 -11   14.00    4.70
  -3  -1  11   12.10    5.20
  -3  -1  11   15.70    3.90
   2   1 -11   12.50    3.90
   2   1 -11    5.20    3.00
  -2  -1  11    7.70    2.70
  -2  -1  11    9.80    4.50
   1   1 -11   17.60    3.50
   1   1 -11   10.60    2.90
  -1  -1  11    4.00    3.30
  -1  -1  11    7.70    2.30
   0   1 -11  935.61   56.49
   0   1 -11 1025.60   55.29
   0   1 -11  880.31   54.79
   0  -1  11  967.70   54.89
   0  -1  11 1017.70   56.19
  -1   1 -11 1484.55   85.39
   1  -1  11 1518.65   86.29
  -2   1 -11  290.57   18.70
   2  -1  11  316.97   19.90
  -3   1 -11  187.88   12.40
   3  -1  11  170.68   13.90
  -4   1 -11   74.49    7.40
   4  -1  11   69.69   10.00
  -5   1 -11   39.60    6.20
   5  -1  11   44.10   10.00
  -6   1 -11   20.20    5.80
   6  -1  11   27.70   10.50
   6   0 -11   97.19   13.80
  -6   0  11  113.89   12.70
   5   0 -11   10.30    7.40
  -5   0  11   19.10    5.70
   4   0 -11    2.90    5.30
  -4   0  11    6.20    3.80
   3   0 -11    2.80    3.90
  -3   0  11    3.80    3.10
   2   0 -11  200.78   13.40
   2   0 -11  194.78   12.30
  -2   0  11  216.48   13.20
  -2   0  11  188.98   13.10
   1   0 -11   27.50    3.90
   1   0 -11   24.30    3.40
  -1   0  11   39.80    4.80
  -1   0  11   28.80    3.80
   0   0 -11  725.13   42.40
   0   0 -11  785.32   41.90
   0   0  11  742.23   41.70
   0   0  11  697.23   42.90
   0   0  11  692.63   42.30
   1   0  11 1346.37   70.49
   1   0  11 1096.49   68.99
  -2   0 -11  240.88   15.40
   2   0  11  259.37   16.70
  -3   0 -11  195.28   12.80
   3   0  11  195.28   14.50
  -4   0 -11   15.00    3.70
   4   0  11   16.20    6.10
  -5   0 -11    5.70    3.90
   5   0  11    9.10    3.60
   5   0  11   -0.90    7.10
  -6   0 -11    0.90    4.60
   6   0  11    6.80    8.90
   6   0  11   -5.00    3.90
   6  -1 -11   47.90   11.10
  -6   1  11   41.60    8.40
   5  -1 -11    5.70    7.00
  -5   1  11    0.00    4.60
   4  -1 -11  447.36   29.00
  -4   1  11  460.75   28.60
   3  -1 -11  162.38   12.40
  -3   1  11  158.58   11.80
   2  -1 -11   21.00    3.90
  -2   1  11   23.10    3.80
   1  -1 -11 5248.98  301.17
   1  -1 -11 5496.75  300.97
  -1   1  11 5410.06  301.37
  -1   1  11 5503.45  301.07
  -1   1  11 5127.79  301.27
   0  -1 -11 1962.50  100.09
   0  -1 -11 1581.74   99.79
   0  -1 -11 1817.72  100.59
   0   1  11 1903.91  100.59
   0   1  11 1598.64   99.99
   0   1  11 1789.12   99.99
   0   1  11 1731.93  101.09
  -1  -1 -11  703.63   41.60
  -1  -1 -11  763.72   43.60
   1   1  11  808.62   42.90
   1   1  11  656.93   41.40
   1   1  11  712.33   41.50
  -2  -1 -11  332.07   19.40
  -2  -1 -11  313.97   19.40
  -2  -1 -11  336.27   22.20
   2   1  11  328.17   19.10
   2   1  11  304.17   19.00
   2   1  11  346.17   21.00
  -3  -1 -11   30.40    7.80
  -3  -1 -11   36.50    4.40
   3   1  11   32.30    4.00
   3   1  11   36.00    6.20
  -4  -1 -11   32.20    4.50
  -4  -1 -11   28.40    9.50
   4   1  11   25.00    6.90
   4   1  11   32.40    4.10
  -5  -1 -11   26.10    4.70
   5   1  11   11.60    8.10
   5   1  11   10.30    4.40
  -6  -1 -11    6.60    4.40
   6   1  11   14.90    9.60
   6   1  11    3.10    4.90
   7   1  11   -3.60    6.80
   7   1  11  -10.40    5.40
   6  -2 -11   20.60    9.80
  -6   2  11   19.40    6.90
   5  -2 -11  215.08   18.70
  -5   2  11  221.08   17.00
   4  -2 -11  122.69   12.30
  -4   2  11  122.09   10.90
   3  -2 -11  974.50   57.59
  -3   2  11  992.50   57.39
   2  -2 -11  132.39    9.90
  -2   2  11  126.59    9.50
   1  -2 -11   11.40    2.90
  -1   2  11   13.60    2.20
  -1   2  11   10.00    3.00
  -1   2  11    8.80    2.40
   0  -2 -11  432.36   27.30
   0  -2 -11  464.25   26.10
   0   2  11  481.95   26.80
   0   2  11  408.56   27.60
   0   2  11  461.65   26.30
   0   2  11  447.16   26.30
  -1  -2 -11 1197.28   66.09
  -1  -2 -11 1163.48   67.89
   1   2  11 1172.28   66.19
   1   2  11 1065.59   65.89
   1   2  11 1234.78   67.49
  -2  -2 -11  654.13   41.50
  -2  -2 -11  688.33   38.80
   2   2  11  700.33   38.90
   2   2  11  624.64   38.50
   2   2  11  729.13   40.90
  -3  -2 -11  310.07   17.10
  -3  -2 -11  269.37   20.90
   3   2  11  295.27   17.00
   3   2  11  292.27   19.60
   3   2  11  242.28   16.40
  -4  -2 -11  120.69   14.90
  -4  -2 -11  138.19   10.00
   4   2  11  148.29   10.00
   4   2  11  146.49   13.50
  -5  -2 -11    2.30    9.60
  -5  -2 -11    1.60    3.40
   5   2  11    3.10    4.00
   5   2  11    0.30    6.90
  -6  -2 -11   -6.60   11.90
  -6  -2 -11    0.20    4.10
   6   2  11   -5.30    5.10
   6   2  11    0.50    8.20
   6   2  11    2.90    5.30
   6  -3 -11    8.30    8.80
  -6   3  11   21.90    7.30
   5  -3 -11  155.98   16.00
  -5   3  11  152.68   14.10
   4  -3 -11  199.58   15.20
  -4   3  11  174.98   14.20
   3  -3 -11  409.66   26.00
  -3   3  11  411.06   25.60
   2  -3 -11  312.17   19.70
  -2   3  11  311.77   19.60
   1  -3 -11   10.20    3.20
   1  -3 -11   12.00    3.10
  -1   3  11   12.30    2.80
  -1   3  11   15.60    2.50
  -1   3  11   12.10    2.80
   0  -3 -11  544.85   30.10
   0  -3 -11  432.86   31.20
   0  -3 -11  571.84   30.10
   0   3  11  539.65   30.20
   0   3  11  570.34   30.50
   0   3  11  457.25   31.70
  -1  -3 -11  108.29   10.40
   1   3  11  116.69    7.80
  -2  -3 -11    2.80    5.10
   2   3  11    7.10    2.40
  -3  -3 -11  165.88   16.00
   3   3  11  186.58   14.80
   3   3  11  192.28   12.00
  -4  -3 -11  147.99   16.60
  -4  -3 -11  160.48   10.30
   4   3  11  138.59   13.90
   4   3  11  149.88   11.10
  -5  -3 -11   64.99    6.30
  -5  -3 -11   67.69   13.80
   5   3  11   62.29   11.70
   5   3  11   53.09    7.00
   5   3  11   55.69    7.40
  -6  -3 -11   34.30   14.00
  -6  -3 -11   46.20    5.70
   6   3  11   36.60    7.50
   6   3  11   38.90    6.90
   6   3  11   50.69   11.60
   6  -4 -11    8.80    9.00
  -6   4  11   24.30    7.40
   5  -4 -11  217.28   19.20
  -5   4  11  246.88   18.50
   4  -4 -11  389.76   26.90
  -4   4  11  401.86   25.60
  -4   4  11  403.76   26.10
   3  -4 -11  676.43   40.90
  -3   4  11  685.43   40.70
  -3   4  11  668.93   40.20
   2  -4 -11    6.40    3.60
  -2   4  11    4.50    2.90
  -2   4  11    7.60    2.80
   1  -4 -11   20.60    4.70
   1  -4 -11   23.50    3.70
  -1   4  11   22.00    3.80
  -1   4  11   33.10    4.10
   0  -4 -11   41.20    4.30
   0  -4 -11   46.40    3.50
   0  -4 -11   42.60    6.80
   0   4  11   37.90    5.70
   0   4  11   43.80    4.90
  -1  -4 -11  163.58   14.10
   1   4  11  177.18   11.20
  -2  -4 -11  117.19   12.80
   2   4  11  119.19    8.50
  -3  -4 -11  353.46   26.00
   3   4  11  355.66   21.50
  -4  -4 -11  435.66   31.70
   4   4  11  432.06   26.70
   4   4  11  446.56   30.10
  -5  -4 -11   31.10   12.00
   5   4  11   35.60    6.70
   5   4  11   31.50   10.10
  -6  -4 -11    2.70   12.20
   6   4  11    1.30    9.00
   6   4  11  -12.60    4.70
   6   4  11    5.80    6.70
   6  -5 -11   41.60   11.50
  -6   5  11   53.99    9.40
   5  -5 -11  327.07   25.30
  -5   5  11  329.77   23.00
  -5   5  11  338.97   23.90
   4  -5 -11  373.26   25.80
  -4   5  11  367.16   24.40
  -4   5  11  386.76   25.10
   3  -5 -11  150.58   13.00
  -3   5  11  172.88   12.70
  -3   5  11  148.29   11.60
   2  -5 -11   20.30    4.50
  -2   5  11   22.40    4.30
  -2   5  11   23.40    3.80
   1  -5 -11   17.50    3.90
   1  -5 -11   38.50    6.90
  -1   5  11   19.30    3.90
  -1   5  11   27.20    3.50
  -1   5  11   25.80    4.20
   0  -5 -11    2.70    1.40
   0  -5 -11    6.70    2.50
   0  -5 -11    2.90    5.60
   0   5  11    4.30    2.90
  -1  -5 -11   47.00    9.30
   1   5  11   43.50    5.20
  -2  -5 -11   81.19   12.70
   2   5  11   85.99    7.30
  -3  -5 -11  971.80   61.39
   3   5  11  994.90   56.79
  -4  -5 -11  953.10   60.09
   4   5  11  934.81   55.29
  -5  -5 -11   91.19   16.50
   5   5  11   74.29    9.40
   5   5  11   78.29   13.10
  -6  -5 -11   -3.00   13.50
   6   5  11   11.40   10.30
   6   5  11   16.60    7.60
   5  -6 -11   54.79   10.50
  -5   6  11   54.19    9.40
  -5   6  11   58.49    8.60
   4  -6 -11   18.60    7.50
  -4   6  11   19.80    6.30
  -4   6  11   13.70    5.10
   3  -6 -11  102.59   11.20
  -3   6  11  108.39    9.40
  -3   6  11  104.69   10.40
   2  -6 -11   13.40    4.40
  -2   6  11    8.60    4.00
  -2   6  11    9.20    4.50
  -2   6  11   21.00    3.80
   1  -6 -11  138.19   12.80
   1  -6 -11   99.89    9.00
  -1   6  11  102.89    9.30
  -1   6  11  119.19    8.30
   0  -6 -11    7.10    7.10
   0   6  11    1.90    3.20
  -1  -6 -11  124.69   14.70
   1   6  11  143.69   10.00
  -2  -6 -11  569.94   38.60
   2   6  11  552.24   33.20
  -3  -6 -11  229.68   22.70
   3   6  11  237.78   15.80
  -4  -6 -11   39.70   13.20
   4   6  11   62.69    7.90
  -5  -6 -11   16.70   12.30
   5   6  11    4.00    6.70
  -6  -6 -11   28.90   15.20
   6   6  11   15.20    8.00
   6   6  11    8.60    9.80
   5  -7 -11   76.49   12.60
  -5   7  11   61.49    9.20
  -5   7  11   62.19   10.70
   4  -7 -11    4.90    7.50
  -4   7  11   18.60    6.80
  -4   7  11   11.40    5.00
   3  -7 -11   21.10    6.30
  -3   7  11   26.20    6.40
  -3   7  11   34.80    5.50
   2  -7 -11  376.46   25.80
   2  -7 -11  340.27   23.70
  -2   7  11  391.86   23.20
  -2   7  11  379.36   24.30
   1  -7 -11  188.88   14.20
   1  -7 -11  228.58   18.50
  -1   7  11  225.68   14.00
  -1   7  11  217.78   15.10
   0  -7 -11   58.09   11.90
   0   7  11   47.60    6.10
  -1  -7 -11  339.57   27.30
   1   7  11  347.17   21.40
  -2  -7 -11   10.40   10.60
   2   7  11   25.60    4.90
  -3  -7 -11 1323.67   83.19
   3   7  11 1342.37   76.99
  -4  -7 -11   52.69   15.50
   4   7  11   67.49    8.60
  -5  -7 -11   18.00   13.30
   5   7  11   22.50    7.40
  -6  -7 -11   37.50   16.40
   6   7  11   18.00    8.70
   5  -8 -11  181.08   18.50
  -5   8  11  168.38   15.00
  -5   8  11  136.89   16.20
   4  -8 -11    5.40    6.80
  -4   8  11    1.40    4.50
  -4   8  11   13.90    6.80
   3  -8 -11  299.57   22.80
   3  -8 -11  376.26   23.90
  -3   8  11  326.37   21.40
  -3   8  11  296.47   22.70
   2  -8 -11  645.64   40.40
   2  -8 -11  578.04   37.70
  -2   8  11  622.74   38.50
  -2   8  11  643.24   37.20
   1  -8 -11   17.60    4.60
   1  -8 -11   24.50   10.10
  -1   8  11   24.00    3.90
  -1   8  11   26.80    5.90
   0  -8 -11   20.60   10.70
   0   8  11   12.60    4.80
  -1  -8 -11  283.37   25.80
   1   8  11  302.97   19.20
  -2  -8 -11  175.78   21.60
   2   8  11  193.98   13.90
  -3  -8 -11    7.90   13.80
   3   8  11   29.10    6.70
  -4  -8 -11   25.80   15.10
   4   8  11   31.60    7.40
  -5  -8 -11   19.90   14.70
   5   8  11   39.20    9.40
   4  -9 -11    4.40    7.50
  -4   9  11    8.00    5.00
  -4   9  11    4.50    7.10
   3  -9 -11  256.97   19.70
   3  -9 -11  219.38   17.90
  -3   9  11  232.28   16.30
  -3   9  11  187.28   17.80
   2  -9 -11  105.09   10.80
   2  -9 -11  106.39   16.00
  -2   9  11  116.99    9.50
  -2   9  11   97.19   11.60
   1  -9 -11  166.48   12.60
   1  -9 -11  169.68   19.30
  -1   9  11  162.68   11.60
  -1   9  11  172.28   13.90
   0  -9 -11   18.30   11.20
   0   9  11    2.30    4.90
  -1  -9 -11    7.50   11.40
   1   9  11    6.70    4.80
  -2  -9 -11   17.50   13.80
   2   9  11    7.00    5.00
  -3  -9 -11    5.50   15.20
   3   9  11   12.20    5.90
  -4  -9 -11   50.59   19.00
   4   9  11   30.90    8.00
  -5  -9 -11   67.59   20.60
   5   9  11   45.90   10.10
   3 -10 -11   80.29   10.90
  -3  10  11   62.99   10.20
  -3  10  11   83.89    9.20
   2 -10 -11   84.99   14.60
   2 -10 -11   38.70    7.60
  -2  10  11   65.99    7.30
  -2  10  11   60.09    9.40
   1 -10 -11    4.30    4.60
   1 -10 -11    9.70   12.00
  -1  10  11    3.20    3.00
  -1  10  11   -1.20    5.20
   0 -10 -11  149.59   22.10
   0  10  11  149.59   12.90
  -1 -10 -11    7.00   14.90
   1  10  11    3.90    4.90
  -2 -10 -11   19.50   16.50
   2  10  11   21.40    6.40
  -3 -10 -11   -5.10   17.00
   3  10  11   25.30    7.10
  -4 -10 -11   10.60   19.00
   4  10  11    5.10    7.40
   3 -11 -11  178.28   20.70
   3 -11 -11  115.09   14.80
  -3  11  11   96.39   13.30
  -3  11  11  127.29   11.70
   2 -11 -11   15.70    6.90
   2 -11 -11   34.10   13.30
  -2  11  11   20.30    4.80
  -2  11  11   27.60    7.50
   1 -11 -11   -5.20    4.60
   1 -11 -11   28.50   14.60
  -1  11  11    6.40    3.40
  -1  11  11    4.90    5.60
   0 -11 -11   48.00   17.60
   0  11  11   50.09    8.00
  -1 -11 -11   26.30   17.30
   1  11  11   32.40    7.00
  -2 -11 -11  -13.70   15.90
   2  11  11    5.50    6.10
  -3 -11 -11   11.10   18.90
   3  11  11    7.60    7.40
   1 -12 -11   56.19   17.00
  -1  12  11   26.20    4.50
  -1  12  11   19.00    7.00
   0 -12 -11   51.49   19.00
   0  12  11   36.00    7.40
  -1 -12 -11   19.00   17.70
   1  12  11    4.00    6.20
  -2 -12 -11   -4.10   18.10
   2  12  11   24.30    7.50
   2  10 -12    3.30    6.00
   2  10 -12   12.60    7.80
  -2 -10  12   15.10   16.20
   1  10 -12   11.60    7.00
   1  10 -12   20.00    6.30
  -1 -10  12   23.20   14.00
   0  10 -12  216.58   16.70
   0 -10  12  189.18   23.70
  -1  10 -12  105.69   12.20
   1 -10  12  113.79   18.30
  -2  10 -12    4.80    5.60
   2 -10  12   15.20   12.60
   3   9 -12   -3.50    8.80
   3   9 -12    6.00    7.90
  -3  -9  12   -4.00   15.30
   2   9 -12   64.49   10.60
   2   9 -12   64.69    9.30
  -2  -9  12   72.69   19.30
   1   9 -12   87.19   11.60
   1   9 -12  107.99   11.50
  -1  -9  12  112.79   18.20
   0   9 -12  116.59   12.10
   0  -9  12  117.49   18.20
  -1   9 -12   85.09   10.60
   1  -9  12   94.89   16.60
  -2   9 -12   55.69    8.40
   2  -9  12   45.00   13.60
  -3   9 -12    0.20    5.40
   3  -9  12    1.50   11.90
   4   8 -12   14.80   11.20
   4   8 -12   38.60   10.10
  -4  -8  12   22.60    7.30
  -4  -8  12   34.90   19.10
   3   8 -12   88.79   11.20
   3   8 -12   78.39   12.00
  -3  -8  12   77.49    9.80
  -3  -8  12   94.99   20.30
   2   8 -12    9.40    6.90
   2   8 -12   26.60    8.00
  -2  -8  12   26.50   14.40
   1   8 -12  103.19   11.20
   1   8 -12   90.39   11.00
  -1  -8  12   92.19   17.00
   0   8 -12  177.98   14.60
   0  -8  12  182.18   20.40
  -1   8 -12  166.18   13.90
   1  -8  12  164.78   19.60
  -2   8 -12   -1.90    4.40
   2  -8  12    6.60   10.10
  -3   8 -12    9.40    5.70
   3  -8  12    8.00   11.10
  -4   8 -12    2.90    6.10
   4  -8  12    0.10   11.20
   5   7 -12   74.59   12.80
   5   7 -12   64.19   13.60
  -5  -7  12   60.89   20.90
  -5  -7  12   54.49    9.10
   4   7 -12   70.99   12.50
   4   7 -12   79.39   11.50
  -4  -7  12   55.99   19.70
  -4  -7  12   71.89    9.60
   3   7 -12  208.58   18.40
   3   7 -12  220.58   17.30
  -3  -7  12  178.18   14.80
  -3  -7  12  157.68   24.60
   2   7 -12  302.97   21.30
   2   7 -12  335.27   22.10
  -2  -7  12  281.57   20.10
  -2  -7  12  302.27   27.30
   1   7 -12  261.27   18.10
   1   7 -12  247.68   18.00
  -1  -7  12  261.57   17.50
  -1  -7  12  250.37   23.20
   0   7 -12   70.69    8.80
   0  -7  12   75.39   14.00
  -1   7 -12  212.78   14.80
   1  -7  12  166.98   19.30
  -2   7 -12    4.90    5.00
   2  -7  12    4.00    9.60
  -3   7 -12   90.69   10.60
   3  -7  12   58.39   13.80
  -4   7 -12   -5.30    5.30
   4  -7  12   12.20   11.40
  -5   7 -12    2.80    6.90
   5  -7  12   -7.30   11.20
   5   6 -12   86.39   15.30
   5   6 -12   83.59   12.70
  -5  -6  12   87.59   11.20
  -5  -6  12   75.79   19.40
   4   6 -12  167.08   18.10
   4   6 -12  183.68   17.40
  -4  -6  12  165.38   14.20
  -4  -6  12  184.58   25.40
   3   6 -12  162.18   15.90
   3   6 -12  145.69   14.90
  -3  -6  12  140.39   12.30
  -3  -6  12  124.99   19.50
   2   6 -12  472.55   30.20
   2   6 -12  491.05   31.00
  -2  -6  12  483.75   35.40
  -2  -6  12  479.25   29.80
   1   6 -12  556.14   32.70
   1   6 -12  500.05   32.20
  -1  -6  12  512.75   36.30
  -1  -6  12  542.65   31.90
   0   6 -12   75.89    8.90
   0  -6  12   93.19   13.70
  -1   6 -12    9.90    4.10
   1  -6  12    7.20    8.70
  -2   6 -12  250.27   17.20
   2  -6  12  218.88   20.40
  -3   6 -12  106.79   11.40
   3  -6  12  104.39   15.20
  -4   6 -12  209.38   16.60
   4  -6  12  175.18   19.70
  -5   6 -12   41.40    9.00
   5  -6  12   31.10   12.90
   5   5 -12  391.96   29.40
   5   5 -12  344.37   26.70
  -5  -5  12  388.86   25.30
  -5  -5  12  346.47   32.40
   4   5 -12   67.19   10.70
  -4  -5  12   65.79   15.40
  -4  -5  12   72.89    8.90
   3   5 -12   69.99    9.70
  -3  -5  12   73.89    8.50
  -3  -5  12   78.49   15.70
   2   5 -12  659.93   40.00
  -2  -5  12  690.33   44.10
  -2  -5  12  646.64   39.50
   1   5 -12   73.99    9.50
  -1  -5  12   81.39    7.50
  -1  -5  12   82.79   12.50
   0   5 -12    6.00    4.10
   0  -5  12    6.00    7.60
  -1   5 -12  341.67   21.70
   1  -5  12  332.87   24.80
  -2   5 -12  456.65   27.30
   2  -5  12  406.06   29.60
  -3   5 -12  235.08   17.70
   3  -5  12  254.87   20.60
  -4   5 -12    6.20    5.30
   4  -5  12    3.10    9.10
  -5   5 -12    2.70    5.70
   5  -5  12    7.70   10.60
   6   4 -12  173.48   20.70
   6   4 -12  236.48   23.10
  -6  -4  12  189.08   21.20
  -6  -4  12  255.97   18.30
   5   4 -12  276.37   22.50
  -5  -4  12  306.37   20.90
  -5  -4  12  277.07   24.80
   4   4 -12   20.90    8.00
  -4  -4  12   12.60    5.00
  -4  -4  12   13.20    9.80
   3   4 -12    3.60    6.70
  -3  -4  12    1.50    3.60
  -3  -4  12   -0.20    8.00
   2   4 -12  111.69   11.60
  -2  -4  12  128.59    9.70
  -2  -4  12  125.49   14.90
   1   4 -12   25.00    5.70
  -1  -4  12   26.90    8.20
  -1  -4  12   29.00    4.10
   0   4 -12  379.46   23.40
   0  -4  12  385.06   26.50
  -1   4 -12  676.23   38.40
   1  -4  12  615.44   40.50
  -2   4 -12  463.15   27.50
   2  -4  12  415.16   29.20
  -3   4 -12   81.49    8.80
   3  -4  12   78.09   11.30
  -4   4 -12   74.59    9.40
   4  -4  12   87.89   12.80
  -5   4 -12   -2.50    4.90
   5  -4  12    2.90    9.60
  -6   4 -12    1.20    5.50
   6  -4  12    9.30   10.90
   6   3 -12  118.59   14.30
  -6  -3  12  128.39   12.80
  -6  -3  12   88.39   13.60
   5   3 -12   96.49   11.60
  -5  -3  12   93.19   13.00
  -5  -3  12   84.39   10.40
   4   3 -12   60.79    8.80
  -4  -3  12   56.79   11.10
  -4  -3  12   55.69    7.70
   3   3 -12  254.57   17.90
  -3  -3  12  259.57   17.00
  -3  -3  12  235.28   20.00
   2   3 -12  343.77   21.80
  -2  -3  12  333.07   21.00
  -2  -3  12  333.97   23.80
   1   3 -12  536.25   31.50
  -1  -3  12  518.85   31.10
  -1  -3  12  528.45   34.00
   0   3 -12   14.60    4.20
   0   3 -12   22.90    2.90
   0  -3  12   26.80    6.90
  -1   3 -12  630.04   36.80
   1  -3  12  612.24   38.40
  -2   3 -12  725.23   41.20
   2  -3  12  660.23   42.30
  -3   3 -12  116.99   10.10
   3  -3  12  123.89   12.50
  -4   3 -12   29.10    5.90
   4  -3  12   35.20    8.80
  -5   3 -12    1.20    4.70
   5  -3  12    0.20    8.40
  -6   3 -12    6.00    5.20
   6  -3  12   10.20   10.70
   6   2 -12  155.98   17.80
  -6  -2  12  137.29   13.70
  -6  -2  12   98.29   12.80
   5   2 -12    3.70    7.70
  -5  -2  12    3.60    5.00
  -5  -2  12    5.80    6.20
   4   2 -12   22.80    6.80
  -4  -2  12   12.50    7.80
  -4  -2  12   24.20    5.60
   3   2 -12 1178.38   67.69
  -3  -2  12 1201.88   67.69
  -3  -2  12 1114.49   69.09
   2   2 -12  500.35   29.70
  -2  -2  12  479.45   31.30
  -2  -2  12  495.85   29.50
   1   2 -12  131.89   10.10
  -1  -2  12  128.79    8.90
  -1  -2  12  121.19   11.60
   0   2 -12 1068.49   59.59
   0   2 -12  953.10   59.09
   0  -2  12 1108.49   59.19
   0  -2  12 1025.50   61.09
  -1   2 -12  368.36   21.90
   1  -2  12  344.57   22.90
  -2   2 -12  184.48   13.10
   2  -2  12  199.38   14.40
  -3   2 -12   51.59    6.60
   3  -2  12   54.59    8.30
  -4   2 -12   64.09    7.80
   4  -2  12   68.89    9.90
  -5   2 -12    9.40    4.80
   5  -2  12    6.40    8.10
  -6   2 -12    4.10    5.10
   6  -2  12    4.70    9.70
   6   1 -12    3.00   10.20
  -6  -1  12   24.70    7.10
   5   1 -12   20.20    8.00
  -5  -1  12   13.70    5.70
   4   1 -12  675.93   39.40
  -4  -1  12  586.64   38.90
  -4  -1  12  671.83   39.10
   3   1 -12  930.81   56.79
   3   1 -12 1106.39   57.59
  -3  -1  12  918.41   57.59
   2   1 -12  368.96   21.20
   2   1 -12  313.37   20.60
  -2  -1  12  371.96   21.00
  -2  -1  12  300.47   21.50
   1   1 -12  270.97   19.00
   1   1 -12  324.37   19.30
  -1  -1  12  311.67   18.90
  -1  -1  12  341.67   20.60
   0   1 -12  341.07   21.70
   0   1 -12  401.86   22.60
   0  -1  12  375.36   23.30
   0  -1  12  378.66   21.90
  -1   1 -12  547.35   31.30
   1  -1  12  514.95   32.10
  -2   1 -12  374.86   23.10
   2  -1  12  380.86   24.00
  -3   1 -12  261.97   16.80
   3  -1  12  251.37   18.20
  -4   1 -12  128.09   10.50
   4  -1  12  130.99   13.10
  -5   1 -12   44.20    6.60
   5  -1  12   55.79   11.00
  -6   1 -12   56.49    8.30
   6  -1  12   59.39   12.90
   6   0 -12   24.50   10.10
  -6   0  12   22.50    7.00
   5   0 -12  137.19   15.50
  -5   0  12  144.49   13.00
   4   0 -12  420.26   27.30
  -4   0  12  424.66   26.90
   3   0 -12  150.78   12.40
  -3   0  12  159.98   11.70
   2   0 -12  650.73   37.70
   2   0 -12  663.63   38.60
  -2   0  12  629.34   38.50
  -2   0  12  678.03   38.60
   1   0 -12  102.39    7.90
   1   0 -12  114.29    8.80
  -1   0  12  125.29    9.00
  -1   0  12  121.29    8.20
   0   0 -12   17.90    3.50
   0   0 -12   15.10    2.20
   0   0 -12   10.40    2.90
   0   0  12   16.40    3.90
   0   0  12   23.40    2.80
   0   0  12   19.60    3.60
  -1   0 -12  124.39    8.70
   1   0  12  145.49    8.90
   1   0  12  159.48   10.70
  -2   0 -12  108.89    8.30
   2   0  12  117.99    9.40
  -3   0 -12    6.60    2.70
   3   0  12    3.80    4.10
  -4   0 -12  332.97   20.90
   4   0  12  321.87   23.00
  -5   0 -12  503.05   30.50
   5   0  12  479.05   33.50
  -6   0 -12   18.70    5.80
   6   0  12   14.70    9.70
   6   0  12   13.30    4.50
   6  -1 -12   19.00   10.00
  -6   1  12   13.50    7.10
   5  -1 -12  265.47   20.90
  -5   1  12  260.77   19.30
   4  -1 -12   67.69    8.90
  -4   1  12   76.99    8.60
   3  -1 -12  763.52   45.20
  -3   1  12  760.02   45.10
   2  -1 -12   98.49    8.60
  -2   1  12  101.89    8.00
   1  -1 -12  178.18   12.00
   1  -1 -12  189.98   11.50
  -1   1  12  180.28   11.80
  -1   1  12  177.78   11.70
  -1   1  12  178.88   11.90
   0  -1 -12  132.79    9.20
   0  -1 -12  160.78    9.50
   0   1  12  141.79    8.80
   0   1  12  125.89    9.20
   0   1  12  123.99   10.00
   0   1  12  119.39    8.70
  -1  -1 -12   14.50    2.60
  -1  -1 -12   14.40    2.30
   1   1  12   17.80    3.70
   1   1  12   12.20    2.00
   1   1  12   18.00    2.50
  -2  -1 -12   74.89    9.30
  -2  -1 -12   73.79    5.70
  -2  -1 -12   57.39    5.60
   2   1  12   75.19    7.30
   2   1  12   66.69    5.00
   2   1  12   74.19    5.40
  -3  -1 -12  614.14   40.30
  -3  -1 -12  648.44   37.20
   3   1  12  634.04   36.60
   3   1  12  648.54   39.30
  -4  -1 -12  280.37   23.20
  -4  -1 -12  294.17   18.30
   4   1  12  283.27   21.00
  -5  -1 -12   97.29    8.30
   5   1  12   75.99   12.10
   5   1  12   68.49    7.80
  -6  -1 -12   18.00    5.60
   6   1  12   15.50    5.30
   6   1  12   13.70    9.80
   6  -2 -12   24.70   10.10
  -6   2  12   32.50    7.90
   5  -2 -12  177.38   17.00
  -5   2  12  177.68   15.00
   4  -2 -12  231.78   17.70
  -4   2  12  236.28   17.10
   3  -2 -12  961.60   56.49
  -3   2  12  961.50   56.29
   2  -2 -12   92.49    8.30
  -2   2  12   91.39    7.80
   1  -2 -12    4.50    3.00
  -1   2  12    6.30    2.90
  -1   2  12    7.40    2.60
  -1   2  12    5.20    2.00
   0  -2 -12  535.45   34.20
   0  -2 -12  622.54   33.10
   0   2  12  501.95   33.40
   0   2  12  629.94   33.30
   0   2  12  590.54   33.20
   0   2  12  548.05   34.60
  -1  -2 -12   12.10    5.10
  -1  -2 -12   11.60    2.80
   1   2  12   10.40    2.00
   1   2  12   22.80    4.20
   1   2  12   18.50    2.70
  -2  -2 -12  556.74   34.60
  -2  -2 -12  573.04   31.60
   2   2  12  543.45   31.60
   2   2  12  484.65   31.20
   2   2  12  588.14   33.70
  -3  -2 -12  734.23   46.30
  -3  -2 -12  795.02   42.80
   3   2  12  646.14   42.40
   3   2  12  786.42   45.40
   3   2  12  750.22   42.70
  -4  -2 -12  507.95   35.10
  -4  -2 -12  520.35   30.40
   4   2  12  513.95   33.50
   4   2  12  506.35   30.30
  -5  -2 -12  648.14   36.00
  -5  -2 -12  594.24   41.50
   5   2  12  630.34   40.10
   5   2  12  533.75   35.50
  -6  -2 -12   31.80    5.60
   6   2  12   12.10    6.00
   6   2  12   39.30   11.20
   6   2  12   22.20    5.80
   6  -3 -12   -6.90    7.90
  -6   3  12    9.70    6.70
   5  -3 -12  309.27   23.70
  -5   3  12  306.77   22.20
   4  -3 -12  333.67   23.20
  -4   3  12  335.77   22.50
   3  -3 -12  174.98   13.70
  -3   3  12  175.68   13.10
   2  -3 -12  352.46   22.70
  -2   3  12  376.86   22.70
   1  -3 -12    5.20    3.20
   1  -3 -12    9.40    3.10
  -1   3  12    6.00    2.80
  -1   3  12    4.30    2.60
  -1   3  12    5.50    2.10
   0  -3 -12  313.87   18.60
   0  -3 -12  337.97   18.50
   0  -3 -12  300.77   20.20
   0   3  12  296.57   18.60
   0   3  12  330.97   18.90
   0   3  12  279.67   20.40
   0   3  12  316.47   19.50
  -1  -3 -12  379.46   25.80
   1   3  12  399.76   23.60
   1   3  12  414.96   24.90
  -2  -3 -12  468.45   31.50
   2   3  12  470.15   28.40
   2   3  12  521.25   30.70
  -3  -3 -12  545.25   37.40
   3   3  12  586.14   33.60
   3   3  12  588.34   36.30
  -4  -3 -12    7.30    2.60
  -4  -3 -12   14.80    8.50
   4   3  12    4.70    5.90
   4   3  12    8.70    3.60
  -5  -3 -12    4.50   10.00
  -5  -3 -12    5.90    3.20
   5   3  12   -4.40    3.90
   5   3  12   -4.50    7.20
   5   3  12    4.70    4.80
  -6  -3 -12    9.40   13.10
  -6  -3 -12    1.90    3.50
   6   3  12    4.10    9.10
   6   3  12    4.20    5.50
   6   3  12   -1.30    5.30
   6  -4 -12    6.10    8.80
  -6   4  12   16.00    6.60
   5  -4 -12   14.40    8.00
  -5   4  12   19.00    7.00
   4  -4 -12   91.89   11.70
  -4   4  12   90.49   10.20
   3  -4 -12    5.30    4.60
  -3   4  12    6.60    4.00
   2  -4 -12  412.86   25.20
  -2   4  12  398.46   25.10
   1  -4 -12 1320.27   74.79
   1  -4 -12 1264.17   75.19
  -1   4  12 1340.57   74.99
   0  -4 -12  318.37   18.60
   0  -4 -12  317.97   21.10
   0  -4 -12  285.47   18.30
   0   4  12  334.87   19.20
  -1  -4 -12   27.00    6.80
   1   4  12   24.30    3.60
  -2  -4 -12   96.49   12.20
   2   4  12  112.99    8.10
  -3  -4 -12   70.99   11.70
   3   4  12   76.19    7.00
  -4  -4 -12  371.66   28.80
   4   4  12  392.66   27.10
   4   4  12  378.46   23.60
  -5  -4 -12  103.09   16.60
   5   4  12   87.49   10.30
   5   4  12  105.59   13.90
  -6  -4 -12   38.20   15.40
   6   4  12   44.90    8.20
   6   4  12   43.60   12.10
   6   4  12   21.10    5.80
   6  -5 -12   11.00   10.20
  -6   5  12   -1.70    6.10
   5  -5 -12   39.40    9.70
  -5   5  12   36.20    7.20
  -5   5  12   41.00    8.60
   4  -5 -12    3.10    6.60
  -4   5  12    3.70    5.00
  -4   5  12    3.10    4.10
   3  -5 -12  137.19   12.90
  -3   5  12  146.39   11.60
  -3   5  12  178.78   12.70
   2  -5 -12  927.81   55.79
  -2   5  12  981.10   55.39
  -2   5  12  954.30   55.89
   1  -5 -12  704.63   43.50
   1  -5 -12  717.93   42.20
  -1   5  12  748.13   42.60
   0  -5 -12  192.38   15.70
   0  -5 -12  181.88   11.60
   0  -5 -12  195.08   12.20
   0   5  12  206.68   13.00
  -1  -5 -12   26.10    7.80
   1   5  12   19.90    3.80
  -2  -5 -12    6.00    7.00
   2   5  12    3.30    3.10
  -3  -5 -12  503.65   37.50
   3   5  12  594.74   33.00
  -4  -5 -12   13.00   10.00
  -5  -5 -12   24.50   12.10
   5   5  12   27.20    6.80
   5   5  12    3.00    8.50
  -6  -5 -12  209.78   24.10
   6   5  12  209.88   17.40
   6   5  12  184.88   21.50
   5  -6 -12   -5.50    7.20
  -5   6  12   -1.50    5.30
  -5   6  12   12.40    6.10
   4  -6 -12    9.20    6.90
  -4   6  12    5.70    5.50
  -4   6  12    5.20    4.40
   3  -6 -12  293.87   20.80
  -3   6  12  293.47   19.70
  -3   6  12  322.47   21.20
   2  -6 -12 1430.96   81.49
   2  -6 -12 1387.96   81.09
  -2   6  12 1542.15   80.79
  -2   6  12 1479.05   81.49
  -2   6  12 1199.68   80.89
   1  -6 -12  398.16   25.10
   1  -6 -12  393.06   27.60
  -1   6  12  402.26   25.50
  -1   6  12  453.95   24.80
   0  -6 -12    7.80    6.40
   0   6  12   17.00    3.90
  -1  -6 -12    8.90    8.30
   1   6  12   12.00    3.80
  -2  -6 -12  168.68   18.40
   2   6  12  177.88   12.30
  -3  -6 -12    5.70    9.60
   3   6  12    5.60    4.20
  -4  -6 -12   87.79   16.80
   4   6  12   98.09   10.50
  -5  -6 -12   72.39   15.90
   5   6  12   72.59    9.40
  -6  -6 -12   69.49   17.60
   6   6  12   27.50   12.10
   6   6  12   51.49    9.10
   5  -7 -12    7.90    8.60
  -5   7  12   10.50    6.00
  -5   7  12    5.00    6.60
   4  -7 -12   61.69   10.20
  -4   7  12   74.99   10.70
  -4   7  12   74.19    8.80
   3  -7 -12    4.40    5.40
  -3   7  12   12.30    5.80
  -3   7  12   10.20    4.20
   2  -7 -12   64.79    8.70
   2  -7 -12   83.39   11.50
  -2   7  12   77.49    7.50
  -2   7  12   80.19    9.10
   1  -7 -12  165.78   11.50
   1  -7 -12  152.48   15.60
  -1   7  12  154.88   10.70
  -1   7  12  149.88   12.10
   0  -7 -12    8.90    8.60
   0   7  12    0.50    3.60
  -1  -7 -12   97.79   15.60
   1   7  12  122.99    9.60
  -2  -7 -12  135.19   19.00
   2   7  12  121.09   10.20
  -3  -7 -12   42.00   14.70
   3   7  12   85.19    9.00
  -4  -7 -12    7.90   12.80
   4   7  12   21.90    6.50
  -5  -7 -12   41.00   14.80
   5   7  12   40.30    8.60
   5  -8 -12   -4.80    7.60
  -5   8  12   -1.80    7.50
  -5   8  12    7.50    5.90
   4  -8 -12    2.20    7.00
  -4   8  12    5.50    4.60
  -4   8  12    4.30    6.20
   3  -8 -12  569.24   36.70
   3  -8 -12  571.24   36.80
  -3   8  12  615.34   35.80
  -3   8  12  579.24   37.30
   2  -8 -12  172.68   13.50
   2  -8 -12  158.08   16.40
  -2   8  12  168.98   12.20
  -2   8  12  157.68   13.90
   1  -8 -12   -2.90    3.80
   1  -8 -12   12.20    9.00
  -1   8  12   -7.70    4.10
  -1   8  12    1.20    2.40
   0  -8 -12   19.50    9.90
   0   8  12   21.90    5.30
  -1  -8 -12   86.79   15.40
   1   8  12   81.89    8.60
  -2  -8 -12   45.40   14.00
   2   8  12   45.40    6.50
  -3  -8 -12   91.69   18.90
   3   8  12  103.99   10.80
  -4  -8 -12    7.60   13.40
   4   8  12    3.90    6.40
  -5  -8 -12   68.59   19.10
   5   8  12   77.79   10.40
   4  -9 -12   -4.20    7.40
  -4   9  12    5.90    7.50
  -4   9  12    3.70    5.10
   3  -9 -12   21.20    7.90
   3  -9 -12   21.30    7.20
  -3   9  12   14.70    4.80
  -3   9  12    9.60    6.40
   2  -9 -12   18.10    6.30
   2  -9 -12   35.40    9.80
  -2   9  12   20.40    6.80
  -2   9  12   22.60    4.70
   1  -9 -12   13.90   10.00
   1  -9 -12    6.00    4.60
  -1   9  12    0.90    2.80
  -1   9  12    2.00    5.30
   0  -9 -12  276.87   25.60
   0   9  12  276.87   19.00
  -1  -9 -12  361.16   29.90
   1   9  12  323.47   22.00
  -2  -9 -12   12.30   13.30
   2   9  12   11.90    5.60
  -3  -9 -12   64.69   18.30
   3   9  12   82.79   10.40
  -4  -9 -12   48.20   18.40
   4   9  12   53.49    9.40
  -5  -9 -12   12.50   15.70
   5   9  12   35.80   10.80
   3 -10 -12   53.39   11.00
   3 -10 -12   35.00    8.30
  -3  10  12   30.70    6.20
  -3  10  12   34.20    8.90
   2 -10 -12   23.00    6.60
   2 -10 -12   18.10   10.90
  -2  10  12   17.30    4.40
  -2  10  12   30.90    7.90
   1 -10 -12   -4.80   10.60
   1 -10 -12    8.50    5.00
  -1  10  12   13.20    6.20
  -1  10  12    2.40    3.00
   0 -10 -12    5.10   12.90
   0  10  12   14.50    5.90
  -1 -10 -12  122.09   21.00
   1  10  12  108.09   11.00
  -2 -10 -12  -14.20   13.10
   2  10  12    3.60    5.60
  -3 -10 -12   34.70   17.30
   3  10  12   25.10    7.60
  -4 -10 -12   20.50   18.20
   4  10  12   21.60    8.40
   2 -11 -12    2.00   10.70
   2 -11 -12    7.60    6.50
  -2  11  12    6.40    6.40
  -2  11  12    5.40    4.10
   1 -11 -12  193.28   24.00
   1 -11 -12  162.18   14.40
  -1  11  12  208.38   16.30
  -1  11  12  208.98   13.60
   0 -11 -12  130.59   22.10
   0  11  12  137.49   13.10
  -1 -11 -12   69.19   19.40
   1  11  12   63.29    8.70
  -2 -11 -12    3.60   18.00
   2  11  12   -2.40    6.00
  -3 -11 -12    3.40   18.90
   3  11  12    6.60    6.90
   1 -12 -12    1.00    5.70
   1 -12 -12    5.10   14.00
  -1  12  12    2.50    3.50
  -1  12  12    6.60    5.90
   0 -12 -12  182.38   26.90
   0  12  12  163.88   14.70
  -1 -12 -12   31.80   17.30
   1  12  12   55.99    9.00
  -2 -12 -12    9.00   18.10
   2  12  12    7.00    6.70
   2  10 -13   31.90    9.40
   2  10 -13   38.80    8.10
  -2 -10  13   29.80   19.10
   1  10 -13  109.59   12.90
   1  10 -13   95.29   12.20
  -1 -10  13  116.49   20.10
   0  10 -13   64.19    9.10
   0 -10  13   80.09   16.90
  -1  10 -13   24.00    6.70
   1 -10  13   24.10   13.10
  -2  10 -13    5.50    5.90
   2 -10  13    5.90   12.60
   3   9 -13  127.99   13.70
   3   9 -13  101.49   14.40
  -3  -9  13  141.39   25.60
   2   9 -13   34.30    8.20
   2   9 -13   38.00    9.60
  -2  -9  13   49.50   17.10
   1   9 -13    8.50    6.10
   1   9 -13    8.70    6.30
  -1  -9  13   10.70   12.90
   0   9 -13    7.70    6.00
   0  -9  13    7.00   11.00
  -1   9 -13    4.00    5.40
   1  -9  13   12.50   12.20
  -2   9 -13    1.10    5.20
   2  -9  13    9.80   12.50
  -3   9 -13   34.50    8.20
   3  -9  13   38.60   14.00
   4   8 -13  425.76   28.50
   4   8 -13  386.06   30.60
  -4  -8  13  394.86   26.90
  -4  -8  13  360.66   39.50
   3   8 -13   22.90   10.90
   3   8 -13   34.40    8.80
  -3  -8  13   23.20    6.50
  -3  -8  13   35.60   16.20
   2   8 -13   33.60    8.40
   2   8 -13   22.90    8.90
  -2  -8  13   17.30    6.20
  -2  -8  13   29.40   15.20
   1   8 -13   -4.70    5.30
   1   8 -13   -1.10    6.20
  -1  -8  13    0.90   11.30
   0   8 -13   -2.50    5.00
   0  -8  13   -0.30   10.20
  -1   8 -13   -0.50    4.50
   1  -8  13   14.70   10.90
  -2   8 -13  554.84   33.70
   2  -8  13  479.25   37.90
  -3   8 -13  102.99   12.30
   3  -8  13   80.09   15.90
  -4   8 -13   24.60    8.00
   4  -8  13   31.00   12.50
   4   7 -13   78.49   12.70
   4   7 -13   93.79   14.70
  -4  -7  13   88.89   11.10
  -4  -7  13  121.79   23.50
   3   7 -13   11.50    9.70
   3   7 -13   24.50    8.50
  -3  -7  13   26.30   15.50
  -3  -7  13   23.40    6.00
   2   7 -13   47.00    9.10
   2   7 -13   52.49    8.70
  -2  -7  13   30.10   13.10
  -2  -7  13   49.20    7.10
   1   7 -13    3.40    6.20
   1   7 -13   20.20    6.40
  -1  -7  13   19.10    5.00
  -1  -7  13   13.50   10.40
   0   7 -13  143.19   12.10
   0  -7  13  126.39   17.50
  -1   7 -13    5.10    4.80
   1  -7  13    7.80   10.20
  -2   7 -13  184.18   14.80
   2  -7  13  167.98   19.60
  -3   7 -13  141.69   13.50
   3  -7  13  120.89   17.30
  -4   7 -13    6.20    5.90
   4  -7  13    1.30   11.00
   5   6 -13  182.18   19.90
   5   6 -13  206.18   22.20
  -5  -6  13  209.78   16.80
  -5  -6  13  213.08   27.40
   4   6 -13   18.70    9.90
   4   6 -13   12.10    9.80
  -4  -6  13   11.40   14.60
  -4  -6  13    9.30    5.50
   3   6 -13   80.99   11.30
   3   6 -13   89.29   11.10
  -3  -6  13   75.59    9.50
  -3  -6  13   73.69   16.80
   2   6 -13  317.47   22.00
   2   6 -13  303.07   21.30
  -2  -6  13  311.77   26.30
  -2  -6  13  303.17   20.30
   1   6 -13   14.10    5.60
   1   6 -13   17.00    5.80
  -1  -6  13   11.80    9.20
  -1  -6  13   12.30    4.30
   0   6 -13  170.58   13.40
   0  -6  13  183.08   18.10
  -1   6 -13  205.68   14.30
   1  -6  13  160.78   17.70
  -2   6 -13  308.07   21.10
   2  -6  13  310.87   25.40
  -3   6 -13   46.60    7.80
   3  -6  13   40.20   12.00
  -4   6 -13  117.89   13.10
   4  -6  13  113.79   16.70
  -5   6 -13   -0.30    5.60
   5  -6  13   -8.00   11.00
   5   5 -13  -18.30   10.60
   5   5 -13   26.40   10.10
  -5  -5  13    4.40    5.80
  -5  -5  13    6.50   13.30
   4   5 -13   21.00    9.20
  -4  -5  13   -0.10   11.20
  -4  -5  13   17.10    5.80
   3   5 -13   76.29   10.20
  -3  -5  13   60.79    7.80
  -3  -5  13   74.29   15.20
   2   5 -13 1449.65   86.09
  -2  -5  13 1495.25   85.99
  -2  -5  13 1539.55   90.29
   1   5 -13  164.98   13.60
  -1  -5  13  162.48   16.80
  -1  -5  13  178.88   12.20
   0   5 -13  243.58   16.60
   0  -5  13  241.98   20.60
  -1   5 -13   22.60    5.00
   1  -5  13   24.70    9.10
  -2   5 -13  184.78   13.60
   2  -5  13  158.58   16.30
  -3   5 -13  109.79   10.90
   3  -5  13   99.39   14.20
  -4   5 -13  335.17   23.60
   4  -5  13  330.67   26.50
  -5   5 -13   50.09    9.40
   5  -5  13   57.99   13.90
  -6  -4  13   33.10   11.50
   5   4 -13   92.69   12.70
  -5  -4  13   89.59   10.90
  -5  -4  13  105.99   16.00
   4   4 -13  181.18   16.90
  -4  -4  13  157.78   19.10
  -4  -4  13  178.18   13.90
   3   4 -13  577.24   35.90
  -3  -4  13  603.94   35.40
  -3  -4  13  553.34   39.30
   2   4 -13   87.39   10.50
  -2  -4  13   70.89    7.50
   1   4 -13  549.54   33.50
  -1  -4  13  579.34   33.20
  -1  -4  13  540.95   36.70
   0  -4  13  453.45   30.60
  -1   4 -13  192.88   13.10
   1  -4  13  166.88   15.70
  -2   4 -13   21.50    5.00
   2  -4  13   28.50    7.90
  -3   4 -13    7.20    4.40
   3  -4  13    4.00    6.50
  -4   4 -13   82.49    9.80
   4  -4  13   87.29   13.40
  -5   4 -13  158.18   14.80
   5  -4  13  137.89   17.70
  -6   4 -13   -0.70    6.40
   6  -4  13   12.90   11.10
   6   3 -13   30.20   10.80
  -6  -3  13   37.20    8.20
  -6  -3  13   23.10    9.80
   5   3 -13   56.59   10.50
  -5  -3  13   41.90   10.80
  -5  -3  13   69.59    9.40
   4   3 -13  109.79   11.40
  -4  -3  13  107.09   10.40
  -4  -3  13  101.89   14.40
   3   3 -13  794.82   46.60
  -3  -3  13  755.52   49.20
  -3  -3  13  789.32   46.30
   2   3 -13  672.93   39.50
  -2  -3  13  625.84   38.90
  -2  -3  13  680.83   41.80
   1   3 -13  499.45   29.60
  -1  -3  13  491.75   32.30
  -1  -3  13  480.95   29.10
   0   3 -13   31.20    5.30
   0  -3  13   42.90    4.40
   0  -3  13   31.60    7.30
  -1   3 -13    4.20    3.50
   1  -3  13    4.40    5.20
  -2   3 -13   10.90    4.10
   2  -3  13   22.10    6.50
  -3   3 -13   46.30    6.50
   3  -3  13   47.80    8.80
  -4   3 -13   71.09    8.90
   4  -3  13   69.69   11.40
  -5   3 -13   58.19    8.80
   5  -3  13   80.29   13.30
  -6   3 -13   99.09   12.60
   6  -3  13  112.39   17.50
   6   2 -13    3.00    9.70
  -6  -2  13    5.60    6.60
   5   2 -13  123.29   14.90
  -5  -2  13  128.09   12.10
  -5  -2  13  106.49   12.50
   4   2 -13  380.16   25.00
  -4  -2  13  340.97   25.40
  -4  -2  13  388.36   24.20
   3   2 -13  409.36   24.90
  -3  -2  13  358.36   26.30
  -3  -2  13  389.76   24.30
   2   2 -13  235.08   16.20
  -2  -2  13  248.78   15.60
  -2  -2  13  225.38   17.90
   1   2 -13   38.50    5.60
  -1  -2  13   38.70    7.60
  -1  -2  13   38.00    4.80
   0   2 -13  113.09    8.10
   0   2 -13  132.29    9.50
   0  -2  13  124.29   10.90
   0  -2  13  122.79    8.30
  -1   2 -13  331.07   19.40
   1  -2  13  283.97   20.20
  -2   2 -13   81.29    7.50
   2  -2  13   65.09    8.10
  -3   2 -13   10.90    3.30
   3  -2  13   12.30    5.60
  -4   2 -13  171.68   13.80
   4  -2  13  190.48   16.20
  -5   2 -13  190.48   14.90
   5  -2  13  165.78   17.50
  -6   2 -13    7.60    5.50
   6  -2  13    9.20   10.70
   6   1 -13  122.79   15.20
  -6  -1  13  133.59   13.90
   5   1 -13  129.59   15.10
  -5  -1  13  125.39   12.40
   4   1 -13  290.47   20.00
  -4  -1  13  243.88   18.50
  -4  -1  13  282.47   18.70
   3   1 -13   83.59    7.60
  -3  -1  13   96.59    9.80
   2   1 -13    3.30    2.90
   2   1 -13    8.10    4.30
  -2  -1  13    2.70    5.00
  -2  -1  13    9.20    3.20
   1   1 -13  374.36   22.80
   1   1 -13  348.67   23.40
  -1  -1  13  375.86   22.50
  -1  -1  13  395.56   24.30
   0   1 -13   16.60    2.50
   0   1 -13   18.70    4.20
   0  -1  13   15.40    4.40
   0  -1  13   20.20    3.00
  -1   1 -13  119.29    8.80
   1  -1  13  108.19    9.30
  -2   1 -13   44.70    5.30
   2  -1  13   40.70    6.00
  -3   1 -13  528.55   32.40
   3  -1  13  545.35   33.80
  -4   1 -13  313.47   20.10
   4  -1  13  293.57   22.10
  -5   1 -13  130.29   11.70
   5  -1  13  135.59   15.40
  -6   1 -13  121.69   12.70
   6  -1  13  136.59   17.50
   6   0 -13   20.40   10.00
  -6   0  13    7.40    6.60
   5   0 -13   99.79   11.90
  -5   0  13   82.69   10.40
   4   0 -13  346.17   23.70
  -4   0  13  347.87   22.90
   3   0 -13  684.73   41.20
  -3   0  13  691.33   41.10
   2   0 -13   17.50    3.00
   2   0 -13   17.70    4.60
  -2   0  13   27.90    4.20
  -2   0  13   22.70    4.50
   1   0 -13   96.29    8.00
   1   0 -13   77.79    6.80
  -1   0  13   98.89    7.30
  -1   0  13  106.19    8.30
   0   0 -13  846.22   46.10
   0   0  13  771.92   46.60
   0   0  13  776.42   45.80
  -1   0 -13  522.55   27.90
  -1   0 -13  416.26   27.10
   1   0  13  496.15   28.90
   1   0  13  453.35   27.20
  -2   0 -13   43.10    5.20
   2   0  13   46.20    6.10
  -3   0 -13  455.85   27.00
   3   0  13  435.76   28.50
  -4   0 -13  218.48   14.30
   4   0  13  187.38   16.50
  -5   0 -13  223.38   15.90
   5   0  13  220.68   19.50
  -6   0 -13   27.40    6.70
   6   0  13   34.70   11.00
   6  -1 -13   17.10    9.40
  -6   1  13   10.30    7.20
   5  -1 -13   25.00    8.60
  -5   1  13   21.10    6.30
   4  -1 -13  193.58   15.70
  -4   1  13  181.28   14.30
   3  -1 -13  187.88   14.30
  -3   1  13  191.48   13.70
   2  -1 -13  406.86   24.50
  -2   1  13  387.56   24.30
   1  -1 -13  796.82   47.30
   1  -1 -13  837.82   47.60
  -1   1  13  830.92   47.60
  -1   1  13  785.82   47.80
  -1   1  13  863.91   47.60
   0  -1 -13 2287.57  118.89
   0  -1 -13 2047.00  119.39
   0   1  13 2091.19  118.79
   0   1  13 2174.08  119.49
   0   1  13 1907.91  119.99
  -1  -1 -13  311.07   17.30
   1   1  13  231.48   16.50
   1   1  13  293.47   18.10
   1   1  13  285.27   16.70
  -2  -1 -13  147.69   11.10
  -2  -1 -13  162.88   11.00
   2   1  13  181.18   12.70
   2   1  13  176.48   10.60
  -3  -1 -13  164.28   10.70
   3   1  13  147.49   12.80
  -4  -1 -13   31.00    4.50
   4   1  13   26.80    7.60
  -5  -1 -13   21.80    5.00
   5   1  13   22.50    4.60
   5   1  13   28.50    9.20
  -6  -1 -13  242.78   17.00
   6   1  13  245.48   22.20
   6   1  13  202.68   15.70
   6  -2 -13   22.60    9.80
  -6   2  13   15.50    6.90
   5  -2 -13    3.30    7.30
  -5   2  13   -2.90    4.70
   4  -2 -13    0.90    5.80
  -4   2  13    1.80    4.50
   3  -2 -13   29.70    6.00
  -3   2  13   34.80    5.70
   2  -2 -13  575.64   35.00
  -2   2  13  597.44   35.00
   1  -2 -13  987.00   55.19
  -1   2  13  972.90   54.89
  -1   2  13  991.50   55.39
  -1   2  13  888.51   55.59
   0  -2 -13 1795.22   95.19
   0   2  13 1711.43   95.39
   0   2  13 1781.52   95.99
   0   2  13 1591.54   95.29
   0   2  13 1521.45   96.69
  -1  -2 -13   82.99    6.80
  -1  -2 -13   79.89    9.30
   1   2  13   93.19    7.80
   1   2  13   90.79    6.50
   1   2  13   77.99    5.90
  -2  -2 -13  245.88   16.40
  -2  -2 -13  289.57   20.20
   2   2  13  235.48   16.00
   2   2  13  301.37   16.70
   2   2  13  314.37   18.90
  -3  -2 -13   91.09    7.00
  -3  -2 -13   77.39   11.90
   3   2  13   92.79    9.80
   3   2  13   95.49    7.10
  -4  -2 -13   45.80    5.50
  -4  -2 -13   40.60   10.60
   4   2  13   50.49    5.70
   4   2  13   49.60    8.90
  -5  -2 -13   35.90    5.30
  -5  -2 -13   23.90   12.00
   5   2  13   27.90    5.00
   5   2  13   22.20    9.00
  -6  -2 -13  200.58   13.90
   6   2  13  157.78   14.80
   6   2  13  164.98   13.80
   6   2  13  201.48   20.60
   6  -3 -13  122.39   14.80
  -6   3  13  106.89   13.30
   5  -3 -13   -2.60    7.60
  -5   3  13    7.40    6.00
   4  -3 -13   69.59    9.70
  -4   3  13   75.99    9.40
   3  -3 -13   27.50    5.70
  -3   3  13   28.00    5.30
   2  -3 -13 2323.77  133.99
  -2   3  13 2392.66  134.19
   1  -3 -13 3613.24  209.18
  -1   3  13 3850.21  209.08
  -1   3  13 3668.43  209.48
   0  -3 -13  303.87   18.10
   0  -3 -13  330.07   18.10
   0  -3 -13  270.27   19.60
   0   3  13  314.07   18.50
   0   3  13  257.97   20.00
   0   3  13  301.57   18.20
   0   3  13  325.07   19.00
  -1  -3 -13   -4.70    4.20
  -1  -3 -13   -2.10    2.50
   1   3  13    5.10    2.50
   1   3  13    1.80    3.10
  -2  -3 -13   14.90    6.40
   2   3  13    7.40    2.80
   2   3  13    5.60    4.40
  -3  -3 -13   -5.90    6.10
   3   3  13    1.10    2.80
   3   3  13    4.80    4.70
  -4  -3 -13   65.09   12.40
   4   3  13   74.59    7.20
   4   3  13   68.49   10.20
  -5  -3 -13    1.70    3.20
  -5  -3 -13    2.80   10.80
   5   3  13    0.30    4.10
   5   3  13   -3.40    7.10
   5   3  13    2.40    4.10
  -6  -3 -13   44.50   15.40
  -6  -3 -13   40.70    5.20
   6   3  13   30.70    7.00
   6   3  13   36.00   11.40
   6   3  13   23.30    6.10
   6  -4 -13   55.49   12.40
  -6   4  13   66.69   10.30
   5  -4 -13   94.59   12.70
  -5   4  13  120.99   13.30
   4  -4 -13   53.59    8.60
  -4   4  13   53.09    8.10
   3  -4 -13  548.95   33.80
  -3   4  13  545.15   33.80
   2  -4 -13    7.60    4.20
  -2   4  13   12.20    3.70
   1  -4 -13  203.28   14.90
   1  -4 -13  219.58   14.40
  -1   4  13  219.88   14.40
  -1   4  13  226.28   13.90
   0  -4 -13   34.10    3.30
   0  -4 -13   27.10    3.60
   0  -4 -13   35.40    6.50
   0   4  13   30.60    4.20
  -1  -4 -13  115.79   11.70
   1   4  13  109.59    8.40
  -2  -4 -13  133.49   13.80
   2   4  13  129.99    9.40
  -3  -4 -13   46.00   11.00
   3   4  13   56.39    6.20
   3   4  13   49.60    8.70
  -4  -4 -13   17.40   10.50
   4   4  13   39.20    5.30
   4   4  13   20.50    8.00
  -5  -4 -13    4.00   10.70
   5   4  13    8.50    5.20
   5   4  13   -5.40    7.80
  -6  -4 -13  110.89   18.50
   6   4  13   67.89    8.10
   6   4  13   97.49   11.40
   6   4  13   76.89   14.70
  -6   5  13   53.29   10.60
   5  -5 -13   60.69   10.40
  -5   5  13   45.40    8.50
   4  -5 -13   57.69    9.10
  -4   5  13   60.09    8.80
   3  -5 -13   26.40    6.20
  -3   5  13   35.10    6.30
   2  -5 -13  629.54   38.20
  -2   5  13  645.84   38.40
   1  -5 -13    2.70    3.30
   1  -5 -13    2.50    4.70
  -1   5  13    1.80    3.00
  -1   5  13    4.90    3.30
   0  -5 -13   -0.60    2.50
   0  -5 -13    6.10    5.70
   0  -5 -13    4.50    1.50
   0   5  13    0.00    2.90
  -1  -5 -13  212.28   17.60
   1   5  13  203.78   13.60
  -2  -5 -13  349.77   26.10
   2   5  13  357.76   21.70
  -3  -5 -13   42.80   11.00
   3   5  13   41.20    5.50
  -4  -5 -13   -6.30    9.20
   4   5  13    8.90    4.40
  -5  -5 -13   34.30   13.10
   5   5  13   17.30    6.00
   5   5  13   15.90   10.00
  -6  -5 -13  173.88   23.40
   6   5  13  174.88   20.60
   6   5  13  199.38   16.50
   5  -6 -13   66.99   11.40
  -5   6  13   62.99   11.00
   4  -6 -13   21.10    7.80
  -4   6  13   21.10    6.70
  -4   6  13   10.00    4.90
   3  -6 -13  112.79   12.00
  -3   6  13  127.29   10.50
  -3   6  13  135.19   12.10
   2  -6 -13   23.20    5.50
  -2   6  13   31.70    4.80
  -2   6  13   32.30    5.70
   1  -6 -13   14.90    4.00
   1  -6 -13    7.50    6.50
  -1   6  13   10.40    4.10
   0  -6 -13  213.38   17.70
   0   6  13  204.68   14.20
  -1  -6 -13  594.34   40.70
   1   6  13  640.44   36.60
  -2  -6 -13  104.89   15.10
   2   6  13  118.09    9.50
  -3  -6 -13    2.90    9.10
   3   6  13    7.20    4.30
  -4  -6 -13  337.57   28.90
   4   6  13  344.77   22.70
  -5  -6 -13   32.80   14.40
   5   6  13   44.20   12.10
   5   6  13   44.70    7.70
  -6  -6 -13   -7.40   13.80
   6   6  13   21.20    8.20
   6   6  13   -4.00   10.20
   5  -7 -13   -5.40    8.30
  -5   7  13    0.80    5.50
  -5   7  13   -4.90    6.70
   4  -7 -13    6.50    7.10
  -4   7  13   21.60    7.50
  -4   7  13   10.50    5.00
   3  -7 -13  105.79   11.90
  -3   7  13  122.39   10.20
  -3   7  13  115.29   12.20
   2  -7 -13   31.90    5.80
  -2   7  13   34.50    4.90
  -2   7  13   35.70    6.60
   1  -7 -13   71.29   11.70
   1  -7 -13   58.19    7.00
  -1   7  13   65.79    8.10
   0  -7 -13   88.49   14.10
   0   7  13  110.29    9.50
  -1  -7 -13   79.89   14.50
   1   7  13   82.69    8.10
  -2  -7 -13  296.47   26.30
   2   7  13  301.17   19.40
  -3  -7 -13   98.69   17.70
   3   7  13  109.59   10.20
  -4  -7 -13  154.68   22.90
   4   7  13  177.28   14.10
  -5  -7 -13   -3.10   13.50
   5   7  13    6.70    6.90
   4  -8 -13   32.90    8.50
  -4   8  13   29.30    6.50
  -4   8  13   34.50    8.70
   3  -8 -13   26.50    6.80
  -3   8  13    9.30    4.50
  -3   8  13   23.70    6.80
   2  -8 -13   22.40    5.90
   2  -8 -13   44.10   10.00
  -2   8  13   38.60    5.30
  -2   8  13   26.30    6.80
   1  -8 -13   31.40   10.50
   1  -8 -13   29.30    5.40
  -1   8  13   41.40    4.90
  -1   8  13   44.70    6.70
   0  -8 -13  293.17   26.40
   0   8  13  376.36   22.20
  -1  -8 -13  179.48   21.30
   1   8  13  224.98   15.00
  -2  -8 -13  124.09   20.10
   2   8  13  139.99   11.50
  -3  -8 -13   -1.90   12.70
   3   8  13   11.20    5.70
  -4  -8 -13  166.78   24.30
   4   8  13  156.38   14.40
  -5  -8 -13   -8.50   13.10
   5   8  13   16.00    7.50
   4  -9 -13   89.89   12.40
  -4   9  13   93.39   13.30
  -4   9  13   98.49   11.00
   3  -9 -13   36.90    9.70
   3  -9 -13   17.60    7.60
  -3   9  13   19.50    7.60
  -3   9  13   20.10    5.40
   2  -9 -13    4.30    5.10
   2  -9 -13   21.60    9.40
  -2   9  13    9.60    6.40
  -2   9  13   13.00    4.10
   1  -9 -13   44.00    6.40
   1  -9 -13   74.99   13.80
  -1   9  13   54.79    6.10
  -1   9  13   53.09    8.10
   0  -9 -13  143.09   19.70
   0   9  13  153.68   12.80
  -1  -9 -13  540.35   40.60
   1   9  13  561.64   33.90
  -2  -9 -13  -10.30   12.10
   2   9  13    2.60    5.00
  -3  -9 -13   -6.10   13.40
   3   9  13    8.70    6.00
  -4  -9 -13   64.49   19.60
   4   9  13   81.69   10.40
  -5  -9 -13   11.70   16.10
   3 -10 -13   57.79   12.70
   3 -10 -13   20.70    7.90
  -3  10  13   29.20    6.10
  -3  10  13    9.30    7.40
   2 -10 -13  115.79   16.30
   2 -10 -13  120.99   12.20
  -2  10  13  121.09   10.00
  -2  10  13  102.89   12.70
   1 -10 -13   -2.40    4.30
   1 -10 -13   12.40   12.00
  -1  10  13   -0.60    3.10
  -1  10  13    6.70    6.00
   0 -10 -13   94.49   18.70
   0  10  13   96.59   10.80
  -1 -10 -13  214.88   25.70
   1  10  13  199.88   15.60
  -2 -10 -13   76.69   19.30
   2  10  13   82.99   10.60
  -3 -10 -13   10.70   16.60
   3  10  13   33.80    7.60
  -4 -10 -13   69.99   21.10
   4  10  13   75.09   11.10
   2 -11 -13    3.40    6.60
   2 -11 -13   37.40   13.50
  -2  11  13   19.90    4.80
  -2  11  13   16.50    7.50
   1 -11 -13   63.89   15.10
   1 -11 -13   31.10    6.50
  -1  11  13   35.20    7.50
  -1  11  13   32.40    4.80
   0 -11 -13   36.00   16.60
   0  11  13   56.59    8.30
  -1 -11 -13    4.20   14.60
   1  11  13    9.30    6.00
  -2 -11 -13   13.00   17.60
   2  11  13   16.50    6.70
  -3 -11 -13   85.79   22.40
   3  11  13   58.69    9.40
   1 -12 -13   -9.30    6.10
   1 -12 -13   21.30   13.40
  -1  12  13    2.40    6.50
   0 -12 -13   52.79   19.20
   0  12  13   66.89    9.60
  -1 -12 -13   56.29   19.70
   1  12  13   57.89    9.20
   1  10 -14   16.30    7.00
   1  10 -14    4.00    6.90
  -1 -10  14   25.10   15.20
   0  10 -14   47.60    8.20
   0 -10  14   50.89   15.30
  -1  10 -14   11.40    6.20
   1 -10  14   25.40   14.30
   3   9 -14    1.80    8.20
   3   9 -14    5.40   10.60
  -3  -9  14    2.50   17.00
   2   9 -14   38.40    9.80
   2   9 -14   39.20    8.70
  -2  -9  14   66.69   18.20
   1   9 -14   29.70    7.70
   1   9 -14   14.40    6.70
  -1  -9  14   20.50   14.30
   0   9 -14   62.19    9.00
   0  -9  14   49.00   14.50
  -1   9 -14   64.99    8.70
   1  -9  14   48.20   14.80
  -2   9 -14   39.80    7.80
   2  -9  14   44.90   14.20
  -3   9 -14   10.50    6.30
   3  -9  14    1.90   12.40
   4   8 -14    6.80   11.30
   4   8 -14   10.50    9.10
  -4  -8  14   34.60   19.60
  -4  -8  14   14.00    6.40
   3   8 -14   27.00   10.50
   3   8 -14   44.70    9.80
  -3  -8  14   28.50    7.00
  -3  -8  14   28.10   17.60
   2   8 -14  264.67   19.90
   2   8 -14  247.18   20.90
  -2  -8  14  254.07   26.80
  -2  -8  14  250.17   18.60
   1   8 -14  805.02   46.50
   1   8 -14  786.12   46.20
  -1  -8  14  692.23   51.39
   0   8 -14   73.29    9.20
   0  -8  14   55.29   14.20
  -1   8 -14    1.40    4.80
   1  -8  14   28.20   12.30
  -2   8 -14    7.00    5.70
   2  -8  14   20.80   11.60
  -3   8 -14   32.90    7.70
   3  -8  14   27.20   13.10
  -4   8 -14    6.50    6.70
   4  -8  14    6.90   12.80
   4   7 -14  444.56   32.20
   4   7 -14  447.86   30.30
  -4  -7  14  384.46   38.80
  -4  -7  14  431.26   28.50
   3   7 -14  158.28   16.00
   3   7 -14  142.69   17.50
  -3  -7  14  148.09   23.30
  -3  -7  14  152.98   13.30
   2   7 -14  622.94   38.00
   2   7 -14  589.14   37.20
  -2  -7  14  588.74   43.30
  -2  -7  14  584.04   36.40
   1   7 -14   17.90    7.60
   1   7 -14   39.80    7.60
  -1  -7  14   40.80    6.50
  -1  -7  14   28.60   11.40
   0   7 -14  115.09   11.50
   0  -7  14  110.99   17.00
  -1   7 -14    2.00    5.00
   1  -7  14   -2.80   10.10
  -2   7 -14   35.90    7.00
   2  -7  14   21.00   11.20
  -3   7 -14    5.80    5.90
   3  -7  14   13.10   10.30
  -4   7 -14   -0.90    6.00
   4  -7  14   13.30   11.90
   5   6 -14    7.90   11.70
   5   6 -14   -0.60    9.80
  -5  -6  14   11.50   15.20
  -5  -6  14   -0.40    5.90
   4   6 -14  124.09   15.70
   4   6 -14  119.29   13.80
  -4  -6  14  100.79   11.70
  -4  -6  14  137.39   21.40
   3   6 -14  387.26   26.80
   3   6 -14  419.76   27.60
  -3  -6  14  356.66   33.20
  -3  -6  14  378.86   25.10
   2   6 -14   98.79   12.50
   2   6 -14  122.79   12.90
  -2  -6  14  128.39   17.40
  -2  -6  14  107.19   10.20
   1   6 -14   30.90    6.90
   1   6 -14   41.80    7.50
  -1  -6  14   52.39   12.10
  -1  -6  14   45.60    6.40
   0   6 -14   40.20    6.50
   0  -6  14   30.70   10.70
  -1   6 -14   12.30    5.20
   1  -6  14    8.20    9.20
  -2   6 -14   16.90    5.60
   2  -6  14   15.50    9.90
  -3   6 -14   27.20    6.80
   3  -6  14   39.40   11.30
  -4   6 -14    1.30    5.50
   4  -6  14    3.90   11.00
  -5   6 -14    2.00    6.50
   5  -6  14    3.70   12.20
   5   5 -14   54.99   12.40
  -5  -5  14   79.79   10.00
  -5  -5  14   82.29   17.80
   4   5 -14  121.79   13.70
  -4  -5  14  115.59   11.40
  -4  -5  14  122.69   19.60
   3   5 -14  130.99   14.30
  -3  -5  14  111.09   17.80
  -3  -5  14  130.29   11.30
   2   5 -14  612.14   39.00
  -2  -5  14  718.53   43.90
  -2  -5  14  612.94   38.50
   1   5 -14  121.09   12.10
  -1  -5  14  125.29   15.50
  -1  -5  14  137.89   10.30
   0   5 -14    7.40    5.00
   0  -5  14   16.90    9.10
  -1   5 -14   70.49    8.80
   1  -5  14   81.89   12.80
  -2   5 -14   86.19    9.50
   2  -5  14   95.79   12.90
  -3   5 -14   15.00    5.80
   3  -5  14   11.10    9.10
  -4   5 -14    1.20    4.90
   4  -5  14    8.00   10.00
  -5   5 -14  129.69   14.70
   5  -5  14  145.29   19.00
   5   4 -14    8.60    9.80
  -5  -4  14    9.50   10.20
  -5  -4  14    9.20    5.50
   4   4 -14  124.89   15.00
  -4  -4  14  134.49   17.50
  -4  -4  14  117.09   11.40
   3   4 -14  254.87   19.60
  -3  -4  14  248.98   22.80
  -3  -4  14  259.77   17.70
   2   4 -14  379.06   25.30
  -2  -4  14  391.86   28.40
  -2  -4  14  400.86   24.50
   1   4 -14   53.29    7.20
  -1  -4  14   65.89   12.00
  -1  -4  14   61.29    6.40
   0   4 -14  291.37   19.60
   0  -4  14  325.97   23.30
  -1   4 -14  145.49   11.40
   1  -4  14  133.89   14.30
  -2   4 -14  261.37   18.30
   2  -4  14  272.37   20.70
  -3   4 -14   64.89    8.50
   3  -4  14   63.59   10.90
  -4   4 -14  336.47   23.30
   4  -4  14  322.37   25.00
  -5   4 -14  125.49   14.20
   5  -4  14  142.19   17.90
  -6   4 -14   14.80    6.70
   6  -4  14    5.30   12.00
   6   3 -14  148.99   18.20
  -6  -3  14  210.88   16.80
   5   3 -14   59.79   10.90
  -5  -3  14   76.39    9.70
  -5  -3  14   74.99   12.10
   4   3 -14   16.50    7.80
  -4  -3  14   18.20    8.60
  -4  -3  14    5.80    5.00
   3   3 -14  455.05   28.60
  -3  -3  14  458.35   27.90
  -3  -3  14  423.76   30.90
   2   3 -14  600.84   36.40
  -2  -3  14  598.74   38.80
  -2  -3  14  601.34   35.80
   1   3 -14  150.08   12.00
  -1  -3  14  159.38   14.80
  -1  -3  14  157.28   10.80
   0   3 -14  787.52   46.20
   0  -3  14  793.02   48.40
  -1   3 -14  539.75   31.10
   1  -3  14  485.85   32.80
  -2   3 -14  123.49   10.60
   2  -3  14  123.59   12.50
  -3   3 -14   26.00    5.70
   3  -3  14   37.60    8.20
  -4   3 -14   95.09   10.70
   4  -3  14  111.19   13.80
  -5   3 -14   21.40    6.50
   5  -3  14   18.20    9.70
  -6   3 -14   11.70    6.00
   6  -3  14   20.20   11.60
   6   2 -14   46.50   11.40
  -6  -2  14   39.60    9.00
   5   2 -14    6.70    8.40
  -5  -2  14   14.70    7.30
  -5  -2  14   -3.30    5.10
   4   2 -14    3.80    7.10
  -4  -2  14    5.60    6.90
  -4  -2  14    3.90    4.10
   3   2 -14   55.29    7.80
  -3  -2  14   49.99    6.80
  -3  -2  14   57.59    9.80
   2   2 -14   25.20    5.70
  -2  -2  14   20.80    7.20
  -2  -2  14   31.70    4.80
   1   2 -14  332.57   20.50
  -1  -2  14  315.67   19.80
  -1  -2  14  318.77   22.40
   0   2 -14 2391.96  131.29
   0  -2  14 2356.56  130.89
   0  -2  14 2198.68  132.79
  -1   2 -14  930.31   51.89
   1  -2  14  850.41   52.89
  -2   2 -14   95.99    8.70
   2  -2  14   97.19   10.00
  -3   2 -14   19.30    4.90
   3  -2  14   30.90    6.90
  -4   2 -14    7.10    4.10
   4  -2  14    5.60    7.10
  -5   2 -14   51.29    7.80
   5  -2  14   48.60   11.30
  -6   2 -14    9.00    5.60
   6  -2  14    8.10   11.10
   6   1 -14   13.00   10.40
  -6  -1  14   -1.80    6.10
   5   1 -14   53.19   10.30
  -5  -1  14   61.09    8.70
   4   1 -14   46.40    8.10
  -4  -1  14   40.60    6.60
   3   1 -14   18.60    5.80
   3   1 -14   13.20    3.80
  -3  -1  14   17.60    5.70
  -3  -1  14   15.50    4.40
   2   1 -14  270.87   18.40
   2   1 -14  324.47   19.20
  -2  -1  14  274.97   20.10
  -2  -1  14  311.07   18.80
   1   1 -14 1773.62  100.39
  -1  -1  14 1859.91  101.89
  -1  -1  14 1661.93  100.29
   0   1 -14  225.08   14.40
   0  -1  14  219.98   15.10
   0  -1  14  198.58   13.30
  -1   1 -14  194.48   13.20
   1  -1  14  193.58   14.00
  -2   1 -14   50.19    6.40
   2  -1  14   55.29    7.40
  -3   1 -14  160.68   11.60
   3  -1  14  142.69   12.90
  -4   1 -14    8.20    3.70
   4  -1  14    5.70    6.20
  -5   1 -14   14.30    5.00
   5  -1  14   19.80    9.10
  -6   1 -14  100.99   11.30
   6  -1  14   83.69   14.80
   6   0 -14   13.20    9.90
  -6   0  14    9.70    6.80
   5   0 -14  117.79   15.20
  -5   0  14  107.99   11.70
   4   0 -14   94.29   12.40
  -4   0  14  110.89   10.50
   3   0 -14  825.32   49.99
  -3   0  14  866.31   50.09
   2   0 -14  301.37   20.10
   2   0 -14  366.06   21.50
  -2   0  14  330.97   21.40
  -2   0  14  358.26   21.10
   1   0 -14  555.74   32.40
   1   0 -14  517.15   32.30
  -1   0  14  550.54   32.30
  -1   0  14  565.74   33.10
   0   0 -14 3330.67  176.98
   0   0  14 3013.20  176.78
   0   0  14 3065.89  177.68
  -1   0 -14   63.39    6.40
  -1   0 -14   65.49    5.20
   1   0  14   73.89    7.00
   1   0  14   71.19    5.50
  -2   0 -14  242.98   16.50
   2   0  14  273.57   17.90
  -3   0 -14  156.28   10.80
   3   0  14  137.49   12.40
  -4   0 -14   15.60    4.00
   4   0  14    8.80    6.40
  -5   0 -14   13.30    4.50
   5   0  14   17.30    8.80
  -6   0 -14   59.69    8.10
   6   0  14   43.60   12.60
   6  -1 -14   55.19   12.30
  -6   1  14   49.99    9.20
   5  -1 -14  320.07   24.60
  -5   1  14  336.67   23.10
   4  -1 -14  298.17   20.70
  -4   1  14  263.57   19.40
   3  -1 -14  122.19   10.90
  -3   1  14  103.29    9.80
   2  -1 -14  722.23   42.10
  -2   1  14  705.03   42.10
   1  -1 -14  154.28   10.00
   1  -1 -14  119.59    9.00
  -1   1  14  142.19    9.60
  -1   1  14  107.49    9.40
  -1   1  14  142.19    9.60
   0  -1 -14  349.37   20.20
   0   1  14  328.27   19.90
   0   1  14  311.67   20.40
  -1  -1 -14   52.09    6.30
   1   1  14   62.09    5.10
   1   1  14   59.69    6.40
  -2  -1 -14    0.10    2.30
   2   1  14    3.60    2.50
   2   1  14    4.60    3.80
  -3  -1 -14   10.80    3.10
   3   1  14    4.10    4.60
  -4  -1 -14  145.69   10.20
   4   1  14  111.19   13.00
  -5  -1 -14   51.29    6.40
   5   1  14   44.20   10.50
   5   1  14   36.20    5.40
  -6  -1 -14   74.99    9.30
   6   1  14   64.89   13.70
   6   1  14   42.50    6.20
   6  -2 -14  277.97   24.60
  -6   2  14  292.97   22.20
   5  -2 -14  202.88   18.30
  -5   2  14  188.78   16.10
   4  -2 -14  252.87   19.20
  -4   2  14  256.47   18.40
   3  -2 -14   27.20    6.00
  -3   2  14   26.80    5.40
   2  -2 -14  122.39   10.20
  -2   2  14  112.89    9.50
   1  -2 -14  312.47   19.10
  -1   2  14  325.77   19.10
  -1   2  14  322.87   18.60
  -1   2  14  262.97   19.30
   0  -2 -14    2.20    3.30
   0   2  14    0.90    2.50
   0   2  14    4.90    4.30
   0   2  14    4.10    2.40
  -1  -2 -14  253.67   17.40
  -1  -2 -14  245.88   14.70
   1   2  14  194.58   14.00
   1   2  14  234.98   15.70
   1   2  14  242.78   14.50
  -2  -2 -14 1176.68   70.89
  -2  -2 -14 1269.87   73.89
   2   2  14 1296.07   73.09
   2   2  14 1251.97   70.89
  -3  -2 -14   93.89    6.80
  -3  -2 -14   83.99   12.30
   3   2  14   80.99    9.70
   3   2  14   80.99    6.90
  -4  -2 -14  177.38   11.50
  -4  -2 -14  138.69   16.80
   4   2  14  167.18   14.80
   4   2  14  162.38   11.30
  -5  -2 -14    9.70    3.90
  -5  -2 -14   -5.30   10.60
   5   2  14    2.00    4.00
   5   2  14   -4.20    7.30
  -6  -2 -14   72.29    8.40
   6   2  14   79.79    9.10
   6   2  14   90.59   15.00
   6  -3 -14  307.37   24.80
  -6   3  14  273.17   22.10
   5  -3 -14   99.79   12.60
  -5   3  14  112.09   12.90
   4  -3 -14   20.90    7.10
  -4   3  14   27.40    6.10
   3  -3 -14    4.50    4.60
  -3   3  14   10.90    4.50
   2  -3 -14  499.85   28.80
  -2   3  14  439.46   28.60
   1  -3 -14    9.20    3.60
  -1   3  14   12.20    2.80
  -1   3  14   12.40    4.00
  -1   3  14   22.40    3.80
   0  -3 -14  411.46   24.40
   0  -3 -14  449.46   24.40
   0  -3 -14  388.76   26.10
   0   3  14  414.56   24.80
   0   3  14  405.46   24.60
   0   3  14  405.96   25.20
  -1  -3 -14  462.05   29.60
   1   3  14  486.95   27.30
   1   3  14  464.25   28.50
   1   3  14  428.26   26.80
  -2  -3 -14  322.67   23.80
   2   3  14  348.17   22.80
   2   3  14  349.17   20.60
  -3  -3 -14  395.76   28.70
   3   3  14  413.26   27.40
   3   3  14  419.16   24.60
  -4  -3 -14    4.30    8.50
   4   3  14    0.50    6.30
   4   3  14    9.90    4.20
  -5  -3 -14    1.90    3.10
  -5  -3 -14   -2.00   10.90
   5   3  14   -2.60    7.70
   5   3  14    5.60    4.70
  -6  -3 -14    0.80   12.70
  -6  -3 -14   -4.60    3.50
   6   3  14   -3.40    4.80
   6   3  14  -11.40   10.00
   6   3  14   -2.00    4.90
   6  -4 -14  114.09   15.80
  -6   4  14  127.39   14.60
   5  -4 -14   98.69   13.10
  -5   4  14  107.39   13.20
   4  -4 -14    4.30    6.40
  -4   4  14   -3.80    4.90
   3  -4 -14   42.60    6.70
  -3   4  14   34.40    6.00
   2  -4 -14  308.17   19.80
  -2   4  14  296.67   19.70
   1  -4 -14   60.09    7.50
   1  -4 -14   77.89    7.40
  -1   4  14   79.59    6.20
  -1   4  14   76.49    7.20
   0  -4 -14  463.25   29.70
   0  -4 -14  469.85   27.40
   0  -4 -14  454.35   27.10
   0   4  14  458.85   28.40
   0   4  14  485.85   27.90
  -1  -4 -14  555.24   35.60
   1   4  14  564.64   32.90
  -2  -4 -14  507.25   35.20
   2   4  14  547.55   31.80
   2   4  14  562.24   34.20
  -3  -4 -14   27.70    9.90
   3   4  14   35.40    4.80
   3   4  14   44.70    8.30
  -4  -4 -14  112.29   16.20
   4   4  14  133.09   14.10
   4   4  14  112.59   10.00
  -5  -4 -14  227.88   23.70
   5   4  14  253.97   21.80
   5   4  14  245.28   17.50
  -6  -4 -14  -17.20   12.20
   6   4  14    6.00    6.10
   6   4  14    6.30    9.70
   5  -5 -14   27.10    9.10
  -5   5  14   16.80    7.40
   4  -5 -14   73.79   10.10
  -4   5  14   70.89    9.70
   3  -5 -14   14.80    5.70
  -3   5  14   21.20    5.80
   2  -5 -14  471.45   30.50
  -2   5  14  519.35   30.70
   1  -5 -14    9.20    4.80
   1  -5 -14   -0.30    3.50
  -1   5  14    7.00    3.70
  -1   5  14   11.10    3.50
   0  -5 -14  189.98   11.80
   0  -5 -14  190.48   15.90
   0  -5 -14  191.48   12.30
   0   5  14  201.48   13.20
  -1  -5 -14  355.76   26.10
   1   5  14  383.66   22.80
  -2  -5 -14  306.97   24.40
   2   5  14  337.47   20.20
  -3  -5 -14  227.38   21.10
   3   5  14  232.38   15.30
  -4  -5 -14  384.06   31.70
   4   5  14  436.76   30.10
   4   5  14  412.46   26.00
  -5  -5 -14   56.19   15.30
   5   5  14   41.00    7.50
   5   5  14   35.20   11.30
  -6  -5 -14    1.70   13.40
   6   5  14   20.90    7.20
   6   5  14   11.20   10.50
   5  -6 -14   -5.40    7.70
  -5   6  14    0.10    6.90
   4  -6 -14  301.37   23.40
  -4   6  14  342.97   23.80
   3  -6 -14  253.47   18.90
  -3   6  14  269.97   19.30
   2  -6 -14   -0.70    4.50
  -2   6  14    1.90    4.00
   1  -6 -14   25.30    7.10
   1  -6 -14   21.50    4.40
  -1   6  14   14.60    4.40
   0  -6 -14  270.17   21.30
   0   6  14  293.37   18.40
  -1  -6 -14  316.17   24.80
   1   6  14  322.47   20.10
  -2  -6 -14  109.49   15.50
   2   6  14  104.59    9.10
  -3  -6 -14   61.59   13.50
   3   6  14   64.99    7.90
  -4  -6 -14   30.00   12.80
   4   6  14   54.89    7.40
  -5  -6 -14  145.09   20.60
   5   6  14  135.39   12.70
   5   6  14  107.29   16.60
  -6  -6 -14  -12.10   13.20
   6   6  14   -3.80    9.20
   6   6  14    8.00    7.20
   5  -7 -14   28.40    9.90
  -5   7  14   42.00    9.70
   4  -7 -14   98.49   12.90
  -4   7  14  111.99   11.00
  -4   7  14  109.29   13.20
   3  -7 -14  125.29   13.10
  -3   7  14  146.99   13.60
  -3   7  14  140.69   11.50
   2  -7 -14  265.67   18.90
   2  -7 -14  246.48   17.70
  -2   7  14  250.67   18.30
   1  -7 -14  107.19   13.30
   1  -7 -14   99.69    9.00
  -1   7  14   92.39    9.80
   0  -7 -14   -1.20    7.70
   0   7  14    2.30    3.90
  -1  -7 -14  241.58   22.60
   1   7  14  270.97   17.30
  -2  -7 -14   99.59   16.10
   2   7  14  100.49    9.40
  -3  -7 -14    8.40   11.40
   3   7  14    9.20    5.20
  -4  -7 -14  236.98   26.70
   4   7  14  300.37   20.10
  -5  -7 -14   20.80   15.20
   5   7  14   25.50    7.50
   4  -8 -14  112.49   14.20
  -4   8  14  106.09   13.80
  -4   8  14  117.29   11.60
   3  -8 -14   50.49    8.50
  -3   8  14   62.19    7.50
  -3   8  14   45.80    8.80
   2  -8 -14  130.79   12.70
   2  -8 -14  164.68   15.50
  -2   8  14  165.18   11.60
  -2   8  14  142.99   14.00
   1  -8 -14    4.70    4.00
   1  -8 -14    7.00    9.40
  -1   8  14    2.70    4.80
   0  -8 -14   26.90    9.70
   0   8  14   23.40    5.70
  -1  -8 -14   25.20   11.20
   1   8  14   31.60    6.10
  -2  -8 -14    0.10   11.40
   2   8  14    3.60    4.90
  -3  -8 -14   64.79   16.90
   3   8  14   73.39    8.80
  -4  -8 -14  269.27   28.90
   4   8  14  306.67   21.30
  -5  -8 -14   76.89   18.90
   5   8  14   70.09   10.70
   4  -9 -14  121.29   15.00
  -4   9  14   99.79   14.30
  -4   9  14  117.69   11.80
   3  -9 -14   11.40    7.40
  -3   9  14   19.00    7.60
  -3   9  14   22.40    5.40
   2  -9 -14   20.80    9.70
   2  -9 -14   12.90    5.60
  -2   9  14   13.40    6.40
  -2   9  14   22.50    4.60
   1  -9 -14   91.49    9.30
  -1   9  14   88.29   10.70
   0  -9 -14    5.50   10.20
   0   9  14    1.20    4.90
  -1  -9 -14   19.70   13.90
   1   9  14   17.60    5.60
  -2  -9 -14   36.00   15.70
   2   9  14   39.10    7.10
  -3  -9 -14  118.99   22.10
   3   9  14  113.29   12.30
  -4  -9 -14  193.68   26.90
   4   9  14  187.78   16.70
   3 -10 -14   -1.60    6.40
  -3  10  14   -3.00    6.60
  -3  10  14    6.90    4.40
   2 -10 -14   13.10    9.70
   2 -10 -14    2.20    5.80
  -2  10  14    4.30    3.60
  -2  10  14   -6.70    6.00
   1 -10 -14   59.29   14.20
   1 -10 -14   39.30    6.30
  -1  10  14   66.59    9.00
   0 -10 -14   34.80   13.60
   0  10  14   20.50    6.30
  -1 -10 -14    6.70   14.00
   1  10  14    3.60    5.50
  -2 -10 -14  145.19   23.30
   2  10  14  120.39   12.10
  -3 -10 -14   72.69   20.90
   3  10  14   60.09    9.50
  -4 -10 -14   46.80   19.50
   4  10  14   55.29    9.90
   2 -11 -14   90.39   14.90
   2 -11 -14   75.29    9.70
  -2  11  14   77.79   11.30
  -2  11  14   82.29    8.50
   1 -11 -14   49.99    7.80
   1 -11 -14   87.19   16.70
  -1  11  14   80.89   10.20
   0 -11 -14    6.50   13.90
   0  11  14   17.90    7.00
  -1 -11 -14   19.30   14.90
   1  11  14   34.40    7.30
  -2 -11 -14   59.09   20.60
   2  11  14   48.10    8.50
  -3 -11 -14   56.99   22.00
   3  11  14   59.59    9.50
   0 -12 -14   49.10   19.30
   0  12  14   60.99    9.10
  -1 -12 -14    9.20   15.90
   1  12  14   20.00    7.00
   1  10 -15  113.69   12.40
   1  10 -15   78.99   10.70
  -1 -10  15  130.19   21.10
   0  10 -15   55.09    8.80
   0 -10  15   43.80   15.90
  -1  10 -15    9.80    5.80
   1 -10  15   10.90   13.00
   2   9 -15   24.30    9.00
   2   9 -15   39.50    8.70
  -2  -9  15   39.20   16.00
   1   9 -15   16.90    7.00
   1   9 -15    0.80    6.30
  -1  -9  15    6.30   13.20
   0   9 -15    9.60    6.60
   0  -9  15   15.70   13.30
  -1   9 -15    9.30    5.80
   1  -9  15    3.60   12.00
  -2   9 -15    6.80    6.20
   2  -9  15    1.40   12.40
   3   8 -15   41.90   11.40
   3   8 -15   58.39   11.30
  -3  -8  15   76.09   20.40
  -3  -8  15   61.19    9.00
   2   8 -15  110.79   14.70
   2   8 -15  122.89   15.90
  -2  -8  15  153.48   22.40
  -2  -8  15  127.69   12.50
   1   8 -15  332.07   23.20
   1   8 -15  327.27   23.50
  -1  -8  15  362.46   29.70
   0   8 -15   -0.30    5.20
   0  -8  15    0.00   10.90
  -1   8 -15  111.29   12.30
   1  -8  15  126.19   18.80
  -2   8 -15    2.60    5.80
   2  -8  15    7.50   11.40
  -3   8 -15    2.60    5.90
   3  -8  15   11.30   12.80
   4   7 -15  -10.20   10.80
   4   7 -15   16.80    9.80
  -4  -7  15    5.20   17.00
  -4  -7  15   10.00    6.50
   3   7 -15   60.49   11.70
   3   7 -15   68.59   11.20
  -3  -7  15   69.69    9.30
  -3  -7  15   90.79   19.40
   2   7 -15   81.69   11.40
   2   7 -15   74.29   10.30
  -2  -7  15   68.19    8.50
  -2  -7  15   82.79   16.20
   1   7 -15  114.49   12.80
   1   7 -15  112.59   12.90
  -1  -7  15  119.69   10.90
  -1  -7  15  118.79   17.70
   0   7 -15   43.40    7.40
   0  -7  15   46.20   13.10
  -1   7 -15  220.48   16.90
   1  -7  15  206.28   21.80
  -2   7 -15   65.99    8.70
   2  -7  15   60.89   13.10
  -3   7 -15   22.80    6.80
   3  -7  15   23.00   12.20
  -4   7 -15    2.00    6.70
   4  -7  15   -5.90   10.90
   4   6 -15   63.79   12.50
   4   6 -15   72.19   12.20
  -4  -6  15   65.49   18.80
  -4  -6  15   65.49    9.00
   3   6 -15   12.20    9.00
   3   6 -15   19.30    9.20
  -3  -6  15   19.70    5.80
  -3  -6  15   31.60   13.90
   2   6 -15   -4.00    6.90
   2   6 -15    3.30    7.10
  -2  -6  15   -1.60    4.20
  -2  -6  15   -0.20   10.30
   1   6 -15   43.70    7.70
   1   6 -15   33.50    7.50
  -1  -6  15   43.60   11.90
  -1  -6  15   46.10    6.50
   0   6 -15  141.19   13.00
   0  -6  15  167.78   18.10
  -1   6 -15  137.49   12.60
   1  -6  15  131.29   16.70
  -2   6 -15  303.57   20.80
   2  -6  15  281.47   24.40
  -3   6 -15   33.40    7.50
   3  -6  15   46.50   12.30
  -4   6 -15   12.70    6.80
   4  -6  15   17.70   11.70
  -5   6 -15    1.50    7.40
   5  -6  15   18.90   12.80
   5   5 -15   41.10   11.90
  -5  -5  15   42.00    8.10
  -5  -5  15   37.10   15.20
   4   5 -15    2.90    9.20
  -4  -5  15   -8.70   11.60
  -4  -5  15    0.60    4.80
   3   5 -15  106.29   11.90
  -3  -5  15   79.29    9.40
  -3  -5  15   82.59   16.70
   2   5 -15   94.99   10.40
  -2  -5  15   86.19   15.10
  -2  -5  15   74.79    8.50
   1   5 -15   50.69    7.80
  -1  -5  15   56.89    6.80
  -1  -5  15   37.80   11.00
   0   5 -15  431.66   26.70
   0  -5  15  411.56   30.40
  -1   5 -15  618.34   35.30
   1  -5  15  525.75   38.00
  -2   5 -15  267.07   18.10
   2  -5  15  220.68   20.80
  -3   5 -15    4.60    5.30
   3  -5  15   -7.80    9.00
  -4   5 -15   24.40    6.70
   4  -5  15   24.30   11.00
  -5   5 -15   26.50    8.00
   5  -5  15   44.10   13.30
   5   4 -15   15.30   10.50
  -5  -4  15   18.80    6.50
  -5  -4  15   17.20   11.30
   4   4 -15  125.19   15.80
  -4  -4  15  128.09   11.90
  -4  -4  15  124.09   18.10
   3   4 -15  102.09   13.00
  -3  -4  15   92.69    9.40
  -3  -4  15   84.09   14.70
   2   4 -15  168.98   14.60
  -2  -4  15  166.88   16.90
  -2  -4  15  160.08   12.20
   1   4 -15   60.89    7.70
  -1  -4  15   73.19   12.10
  -1  -4  15   68.19    6.90
   0   4 -15 1182.28   66.29
   0  -4  15 1105.19   68.99
  -1   4 -15  203.08   14.50
   1  -4  15  188.38   17.40
  -2   4 -15  156.68   12.70
   2  -4  15  160.08   16.00
  -3   4 -15   14.80    5.40
   3  -4  15    5.80    8.10
  -4   4 -15   17.90    6.10
   4  -4  15   23.60   10.00
  -5   4 -15   12.60    6.60
   5  -4  15   -3.70   10.10
   5   3 -15   45.60   11.10
  -5  -3  15   62.19   11.70
  -5  -3  15   62.79    9.20
   4   3 -15  409.96   27.20
  -4  -3  15  395.66   26.10
  -4  -3  15  381.86   29.00
   3   3 -15   33.40    8.10
  -3  -3  15   35.50   11.20
  -3  -3  15   38.50    6.20
   2   3 -15 1243.28   72.79
  -2  -3  15 1286.07   75.59
  -2  -3  15 1243.08   72.59
   1   3 -15  312.97   20.50
  -1  -3  15  308.57   19.50
  -1  -3  15  321.37   23.40
   0   3 -15  786.92   48.80
   0  -3  15  889.21   51.39
  -1   3 -15   60.29    7.80
   1  -3  15   61.99    9.30
  -2   3 -15   28.70    5.50
   2  -3  15   33.70    7.80
  -3   3 -15  145.69   12.40
   3  -3  15  138.49   14.10
  -4   3 -15  330.97   23.00
   4  -3  15  327.77   25.20
  -5   3 -15    7.30    5.80
   5  -3  15   -2.40    9.30
  -6   3 -15   19.00    7.20
   6  -3  15   38.00   12.90
   6   2 -15   12.20   10.10
  -6  -2  15    3.40    6.50
   5   2 -15  206.88   19.00
  -5  -2  15  195.58   16.60
  -5  -2  15  211.08   16.70
   4   2 -15  478.85   29.80
  -4  -2  15  489.25   28.80
  -4  -2  15  375.16   29.40
   3   2 -15  100.89   11.50
  -3  -2  15  101.59   12.80
  -3  -2  15  111.49    9.80
   2   2 -15  472.65   29.90
  -2  -2  15  501.85   32.00
  -2  -2  15  472.55   29.30
   1   2 -15  169.38   12.80
  -1  -2  15  163.68   11.40
  -1  -2  15  170.78   14.80
   0   2 -15  438.56   26.00
   0  -2  15  427.36   25.20
   0  -2  15  402.96   27.60
  -1   2 -15   47.10    6.20
   1  -2  15   47.70    8.00
  -2   2 -15  150.98   11.80
   2  -2  15  148.09   12.90
  -3   2 -15   62.39    7.70
   3  -2  15   68.39    9.80
  -4   2 -15    9.80    4.40
   4  -2  15   -1.10    7.30
  -5   2 -15   17.20    5.30
   5  -2  15   15.00    9.30
  -6   2 -15   -0.70    5.20
   6  -2  15   10.50   10.60
   6   1 -15  245.38   23.20
  -6  -1  15  237.48   19.60
   5   1 -15  490.55   33.90
  -5  -1  15  520.85   32.90
   4   1 -15  306.87   22.50
  -4  -1  15  305.17   21.00
   3   1 -15  254.17   18.40
   3   1 -15  339.67   20.60
  -3  -1  15  335.87   19.90
  -3  -1  15  278.77   20.20
   2   1 -15    0.60    4.70
  -2  -1  15   -5.20    5.30
  -2  -1  15    1.90    3.00
   1   1 -15  143.89   11.40
  -1  -1  15  137.69   10.00
  -1  -1  15  144.79   12.50
   0   1 -15    1.10    4.20
   0  -1  15    0.60    2.20
   0  -1  15    5.60    4.40
  -1   1 -15  133.09   10.30
   1  -1  15  129.89   10.90
  -2   1 -15  264.37   17.60
   2  -1  15  265.17   18.60
  -3   1 -15  496.15   30.20
   3  -1  15  483.05   31.50
  -4   1 -15   35.70    6.20
   4  -1  15   54.39    9.80
  -5   1 -15    7.50    4.50
   5  -1  15    1.70    8.20
  -6   1 -15   91.09   11.20
   6  -1  15   76.69   14.30
   6   0 -15   48.80   12.40
  -6   0  15   54.59    9.60
   5   0 -15  269.67   23.30
  -5   0  15  297.27   20.90
   4   0 -15  354.76   25.10
  -4   0  15  374.66   24.30
   3   0 -15   75.79    9.90
  -3   0  15   84.29    8.50
   2   0 -15   32.00    5.40
   2   0 -15   18.90    3.30
  -2   0  15   27.00    5.80
  -2   0  15   35.60    5.00
   1   0 -15   11.20    4.40
   1   0 -15    9.50    3.10
  -1   0  15   16.70    5.10
  -1   0  15   16.70    3.40
   0   0 -15  117.59    9.40
   0   0  15  112.49    9.30
   0   0  15  104.19    8.00
  -1   0 -15  459.75   27.60
   1   0  15  445.86   28.50
   1   0  15  474.55   27.00
  -2   0 -15  688.23   42.00
   2   0  15  739.83   43.50
  -3   0 -15  172.68   12.50
   3   0  15  180.88   14.50
  -4   0 -15   83.99    8.00
   4   0  15   69.79   10.60
  -5   0 -15   17.80    4.90
   5   0  15   16.10    8.70
  -6   0 -15    1.60    5.10
   6   0  15    8.40   10.40
   6  -1 -15  581.34   38.40
  -6   1  15  516.45   35.80
   5  -1 -15  314.07   24.40
  -5   1  15  317.07   22.60
   4  -1 -15   17.70    6.90
  -4   1  15    7.30    5.10
   3  -1 -15  173.68   13.90
  -3   1  15  163.68   12.80
   2  -1 -15   68.79    8.60
  -2   1  15   68.19    7.10
   1  -1 -15  150.38   10.40
   1  -1 -15  153.08   11.20
  -1   1  15  158.58   10.90
  -1   1  15  147.29   11.00
  -1   1  15  151.88   10.80
   0  -1 -15   34.60    5.00
   0   1  15   32.80    4.20
   0   1  15   35.50    5.00
  -1  -1 -15  795.22   45.50
   1   1  15  767.12   45.10
   1   1  15  791.02   46.50
  -2  -1 -15  329.87   21.20
   2   1  15  354.66   20.60
   2   1  15  351.86   22.70
  -3  -1 -15  465.75   28.00
   3   1  15  467.65   30.40
  -4  -1 -15   70.59    7.10
   4   1  15   62.19   10.20
  -5  -1 -15   22.50    4.70
   5   1  15   23.00    9.10
  -6  -1 -15  111.89   10.90
   6   1  15   92.99    9.40
   6   1  15  100.69   15.60
   6  -2 -15    9.70   10.30
  -6   2  15    1.30    6.50
   5  -2 -15   60.59   10.40
  -5   2  15   56.39    9.00
   4  -2 -15   23.30    7.10
  -4   2  15    8.30    5.20
   3  -2 -15  236.38   17.80
  -3   2  15  262.87   17.50
   2  -2 -15  161.88   12.10
  -2   2  15  140.79   11.20
   1  -2 -15  618.94   36.40
  -1   2  15  623.64   36.60
  -1   2  15  615.34   36.20
   0  -2 -15   10.50    4.00
   0   2  15   16.00    3.20
   0   2  15   13.50    3.60
  -1  -2 -15  626.64   40.30
  -1  -2 -15  663.43   38.00
   1   2  15  653.73   37.90
   1   2  15  665.43   39.30
  -2  -2 -15  341.07   21.50
  -2  -2 -15  335.97   25.00
   2   2  15  392.46   23.90
   2   2  15  371.26   21.60
  -3  -2 -15  265.87   22.40
  -3  -2 -15  288.17   17.40
   3   2  15  296.27   20.50
   3   2  15  277.27   17.30
  -4  -2 -15   35.10   10.90
  -4  -2 -15   52.49    5.90
   4   2  15   43.50    9.30
   4   2  15   37.80    5.30
  -5  -2 -15  178.08   12.20
   5   2  15  160.08   12.60
   5   2  15  158.88   17.10
  -6  -2 -15    6.80    4.30
   6   2  15    7.90   11.30
   6   2  15    0.10    4.90
   6  -3 -15    4.40    9.40
  -6   3  15   -2.30    6.60
   5  -3 -15    6.30    7.90
  -5   3  15    5.60    5.80
   4  -3 -15  328.27   23.50
  -4   3  15  323.17   22.70
   3  -3 -15  142.69   13.20
  -3   3  15  163.48   12.70
   2  -3 -15  547.15   34.50
  -2   3  15  598.54   34.80
   1  -3 -15   82.99    7.80
  -1   3  15   86.39    6.40
  -1   3  15   87.49    7.50
  -1   3  15   66.39    7.70
   0  -3 -15  620.94   35.10
   0  -3 -15  570.94   36.70
   0   3  15  600.74   35.40
   0   3  15  614.74   36.00
  -1  -3 -15  157.98   14.00
  -1  -3 -15  154.88   11.10
   1   3  15  170.28   11.10
   1   3  15  152.18   10.50
   1   3  15  183.18   12.50
  -2  -3 -15  166.88   16.10
   2   3  15  208.48   14.90
   2   3  15  201.38   12.70
  -3  -3 -15   82.39   13.30
   3   3  15   91.79    7.80
   3   3  15  101.69   10.80
  -4  -3 -15  195.28   11.50
  -4  -3 -15  156.78   18.30
   4   3  15  135.99   12.00
   4   3  15  170.48   15.70
  -5  -3 -15   93.29   16.50
  -5  -3 -15   96.69    7.90
   5   3  15   76.49   13.10
   5   3  15   66.09    8.30
  -6  -3 -15  180.78   11.90
  -6  -3 -15  153.78   22.30
   6   3  15  141.99   13.00
   6   3  15  120.79   12.60
   6   3  15  162.78   19.40
   5  -4 -15   16.80    9.00
  -5   4  15    6.20    7.00
   4  -4 -15  204.48   17.80
  -4   4  15  215.28   17.20
   3  -4 -15  385.56   24.90
  -3   4  15  367.96   24.80
   2  -4 -15  294.17   19.90
  -2   4  15  304.07   19.80
   1  -4 -15  115.19    9.70
   1  -4 -15  115.99    9.10
  -1   4  15  120.09    8.30
  -1   4  15  109.89    9.00
  -1   4  15   86.69    8.60
   0  -4 -15  135.19   12.40
   0  -4 -15  143.49   10.00
   0  -4 -15  130.69    9.10
   0   4  15  156.58   10.90
   0   4  15  143.59   10.30
   0   4  15  128.79   10.30
  -1  -4 -15   37.10    8.30
   1   4  15   45.30    5.70
   1   4  15   42.20    6.50
  -2  -4 -15    9.30    7.50
   2   4  15   30.00    6.40
   2   4  15   18.30    4.00
  -3  -4 -15   61.09   12.00
   3   4  15   56.99    9.40
   3   4  15   47.20    6.40
  -4  -4 -15   80.09   14.50
   4   4  15   81.89   12.30
   4   4  15   79.59    8.90
  -5  -4 -15  129.79   19.70
   5   4  15  160.68   12.80
   5   4  15  128.79   16.60
  -6  -4 -15   37.60   14.50
   6   4  15   36.40   11.50
   6   4  15   32.70    7.40
   5  -5 -15    0.60    8.20
  -5   5  15    8.50    7.10
   4  -5 -15  172.28   16.70
  -4   5  15  194.88   16.30
   3  -5 -15   71.79    9.10
  -3   5  15   81.69   10.00
   2  -5 -15 1656.03   94.19
  -2   5  15 1621.34   94.59
   1  -5 -15  338.87   23.30
   1  -5 -15  370.86   22.20
  -1   5  15  357.76   22.60
   0  -5 -15   15.20    3.40
   0  -5 -15   10.50    2.10
   0  -5 -15   13.00    6.30
   0   5  15   11.00    3.70
  -1  -5 -15   -0.50    6.80
   1   5  15    3.60    3.40
  -2  -5 -15    5.20    7.40
   2   5  15    4.00    3.50
  -3  -5 -15   -5.00    8.00
   3   5  15   10.00    4.10
  -4  -5 -15  289.27   26.90
   4   5  15  305.47   24.70
   4   5  15  324.47   20.50
  -5  -5 -15   64.29   14.60
   5   5  15   53.39    8.20
   5   5  15   51.09   12.00
  -6  -5 -15   -4.30   13.30
   6   5  15    3.70    6.60
   6   5  15   19.40   10.60
   5  -6 -15   19.50    9.60
  -5   6  15   27.40    8.70
   4  -6 -15  337.47   25.50
  -4   6  15  383.86   26.10
   3  -6 -15  483.95   32.00
  -3   6  15  529.15   32.80
   2  -6 -15  144.99   12.40
  -2   6  15  161.68   13.00
   1  -6 -15  250.17   16.60
   1  -6 -15  240.78   18.80
  -1   6  15  265.67   17.30
   0  -6 -15   53.79    9.90
   0   6  15   49.50    6.20
  -1  -6 -15   30.30    9.10
   1   6  15   20.70    4.70
  -2  -6 -15  150.28   17.40
   2   6  15  159.48   11.70
  -3  -6 -15   89.99   15.30
   3   6  15   87.89    9.30
  -4  -6 -15  220.88   23.40
   4   6  15  225.78   16.20
  -5  -6 -15   38.90   15.80
   5   6  15   51.99    8.30
   5   6  15   40.40   11.60
  -6  -6 -15   11.90   14.00
   5  -7 -15   10.60    9.20
  -5   7  15   14.20    8.00
   4  -7 -15  128.79   14.60
  -4   7  15  148.49   15.10
   3  -7 -15   43.20    8.00
  -3   7  15   46.20    8.60
   2  -7 -15   35.20    6.60
   2  -7 -15   41.40    7.40
  -2   7  15   39.30    6.90
   1  -7 -15  315.47   23.70
   1  -7 -15  318.87   20.70
  -1   7  15  332.47   21.50
   0  -7 -15  174.68   17.40
   0   7  15  177.48   13.30
  -1  -7 -15    7.90    9.40
   1   7  15    1.20    3.90
  -2  -7 -15   25.50   11.10
   2   7  15   15.90    5.10
  -3  -7 -15   78.29   16.60
   3   7  15   78.59    9.50
  -4  -7 -15  149.39   22.30
   4   7  15  180.08   14.50
  -5  -7 -15    6.10   13.60
   5   7  15   -6.50    6.80
   5   7  15   -7.40    8.70
   4  -8 -15   72.89   11.10
  -4   8  15   65.19   11.30
   3  -8 -15   -1.30    6.20
  -3   8  15    1.90    6.20
   2  -8 -15   64.89    8.30
   2  -8 -15   80.79   11.10
  -2   8  15   79.79   10.20
   1  -8 -15   80.69    9.10
   1  -8 -15   96.09   14.40
  -1   8  15   90.59   10.30
   0  -8 -15  284.87   23.90
   0   8  15  262.87   18.60
  -1  -8 -15  140.59   18.90
   1   8  15  164.98   12.60
  -2  -8 -15   60.39   15.20
   2   8  15   57.09    7.50
  -3  -8 -15   29.70   13.30
   3   8  15   43.10    7.30
  -4  -8 -15  211.78   26.80
   4   8  15  266.97   19.00
  -5  -8 -15    2.90   14.00
   5   8  15    8.60    7.80
   4  -9 -15   17.50    8.80
  -4   9  15   13.70    8.80
  -4   9  15   18.70    6.20
   3  -9 -15   -7.70    6.50
  -3   9  15    3.50    6.80
  -3   9  15   -2.50    4.20
   2  -9 -15   33.60    6.90
   2  -9 -15   46.10   10.10
  -2   9  15   30.70    8.00
   1  -9 -15  553.84   35.10
   1  -9 -15  547.05   39.10
  -1   9  15  649.83   36.80
   0  -9 -15   -0.70   10.10
   0   9  15    2.40    5.40
  -1  -9 -15  171.88   22.70
   1   9  15  201.68   15.00
  -2  -9 -15   68.29   17.80
   2   9  15   56.59    7.80
  -3  -9 -15   -1.30   13.60
   3   9  15   17.80    7.00
  -4  -9 -15  119.79   23.20
   4   9  15  163.78   15.10
   3 -10 -15    0.30    7.10
  -3  10  15    2.40    7.90
  -3  10  15    4.30    4.40
   2 -10 -15   70.39   11.50
   2 -10 -15   38.60    7.70
  -2  10  15   49.50    6.60
  -2  10  15   45.00    9.40
   1 -10 -15  118.19   17.40
   1 -10 -15   76.09    9.40
  -1  10  15  112.19   12.10
   0 -10 -15  163.28   22.00
   0  10  15  178.88   14.60
  -1 -10 -15   -0.10   12.70
   1  10  15   10.70    6.00
  -2 -10 -15   17.50   16.10
   2  10  15    9.40    5.90
  -3 -10 -15    0.00   16.10
   3  10  15    1.20    6.70
  -4 -10 -15   -1.30   16.60
   4  10  15    5.80    7.60
   2 -11 -15   97.89   13.30
   2 -11 -15  134.79   18.20
  -2  11  15  130.99   11.20
  -2  11  15  146.09   15.10
   1 -11 -15   39.40   14.30
   1 -11 -15   24.20    6.30
  -1  11  15   54.79    8.90
   0 -11 -15  -12.00   13.30
   0  11  15   -5.80    5.40
  -1 -11 -15   18.20   15.70
   1  11  15    5.60    5.90
  -2 -11 -15   -0.70   17.40
   2  11  15   16.20    6.90
  -3 -11 -15   -2.30   16.70
   3  11  15    6.70    7.50
   0 -12 -15    3.70   15.10
  -1 -12 -15    3.00   17.40
   2   9 -16   30.80    8.90
  -2  -9  16   35.30   16.60
   1   9 -16   -0.30    6.90
   1   9 -16    5.80    7.00
  -1  -9  16   17.70   13.30
   0   9 -16   83.39   10.70
   0  -9  16   71.49   17.30
  -1   9 -16   26.50    7.10
   1  -9  16   12.90   12.80
  -2   9 -16  184.88   16.30
   2  -9  16  136.89   21.40
   3   8 -16   19.80    8.80
   3   8 -16   -8.10   10.20
  -3  -8  16    7.40   16.80
  -3  -8  16   18.20    6.50
   2   8 -16   22.70    9.40
   2   8 -16   16.80    8.50
  -2  -8  16   28.10    6.80
  -2  -8  16   30.60   14.70
   1   8 -16   45.60    8.50
   1   8 -16   62.79    9.30
  -1  -8  16   64.39   15.60
   0   8 -16   78.79   10.20
   0  -8  16   72.99   15.60
  -1   8 -16  189.28   15.50
   1  -8  16  150.18   20.70
  -2   8 -16   78.89   10.20
   2  -8  16   62.19   15.60
  -3   8 -16    0.20    5.70
   3  -8  16   -1.60   11.40
   4   7 -16   -4.20   10.90
   4   7 -16    6.00    9.90
  -4  -7  16    1.80    6.00
  -4  -7  16  -19.10   16.80
   3   7 -16  151.78   16.30
   3   7 -16  132.99   16.00
  -3  -7  16  143.49   13.00
  -3  -7  16  134.19   23.30
   2   7 -16  181.98   17.70
   2   7 -16  205.78   19.20
  -2  -7  16  236.48   16.10
  -2  -7  16  215.68   24.50
   1   7 -16   16.00    7.30
   1   7 -16   12.30    7.20
  -1  -7  16   11.10    5.10
  -1  -7  16   11.10   12.00
   0   7 -16  117.99   12.50
   0  -7  16  134.49   18.40
  -1   7 -16  196.38   15.50
   1  -7  16  164.68   20.10
  -2   7 -16  101.69   11.90
   2  -7  16   96.99   16.60
  -3   7 -16    1.90    6.00
   3  -7  16   -0.10   11.20
  -4   7 -16   18.60    7.50
   4  -7  16   38.80   14.30
   4   6 -16  190.08   21.50
   4   6 -16  217.38   20.10
  -4  -6  16  182.68   27.40
  -4  -6  16  189.48   15.80
   3   6 -16  162.98   18.40
   3   6 -16  166.68   17.00
  -3  -6  16  184.28   14.20
  -3  -6  16  174.98   24.80
   2   6 -16  126.89   14.20
   2   6 -16  115.39   13.90
  -2  -6  16  117.19   18.40
  -2  -6  16  133.29   11.10
   1   6 -16 1325.07   76.29
   1   6 -16 1282.17   76.09
  -1  -6  16 1265.57   80.09
  -1  -6  16 1349.56   75.59
   0   6 -16   73.79    9.00
   0  -6  16   62.49   13.90
  -1   6 -16   20.80    6.20
   1  -6  16    4.60    9.90
  -2   6 -16   20.60    6.00
   2  -6  16   18.30   11.00
  -3   6 -16   15.40    6.20
   3  -6  16   17.60   11.30
  -4   6 -16   22.80    7.50
   4  -6  16   35.40   13.00
   5   5 -16   34.10   12.00
  -5  -5  16   37.20    7.80
  -5  -5  16   48.20   17.30
   4   5 -16  593.44   38.10
  -4  -5  16  555.04   43.30
  -4  -5  16  587.44   36.40
   3   5 -16  431.06   29.00
  -3  -5  16  420.46   27.30
  -3  -5  16  427.56   34.50
   2   5 -16  177.68   16.00
  -2  -5  16  182.08   19.40
  -2  -5  16  175.58   13.40
   1   5 -16   51.99    8.10
  -1  -5  16   58.59   11.70
  -1  -5  16   47.30    6.40
   0   5 -16  114.09   11.00
   0  -5  16  108.49   15.30
  -1   5 -16   60.09    8.00
   1  -5  16   38.00   11.00
  -2   5 -16    3.00    4.60
   2  -5  16    9.60    9.40
  -3   5 -16  184.88   16.20
   3  -5  16  183.78   19.20
  -4   5 -16   56.59    9.30
   4  -5  16   64.99   13.90
  -5   5 -16   -5.00    6.80
   5  -5  16   -0.80   11.50
   5   4 -16  280.47   24.80
  -5  -4  16  326.17   22.10
  -5  -4  16  280.47   26.80
   4   4 -16  373.96   26.60
  -4  -4  16  360.66   30.40
  -4  -4  16  374.66   24.80
   3   4 -16  147.79   15.10
  -3  -4  16  134.99   11.80
  -3  -4  16  140.09   18.90
   2   4 -16   86.69    9.70
  -2  -4  16   89.79   13.40
  -2  -4  16   59.09    7.80
   1   4 -16   62.89    8.00
  -1  -4  16   71.49   12.60
  -1  -4  16   56.69    6.90
   0   4 -16   57.09    7.00
   0  -4  16   56.69   11.20
  -1   4 -16   -6.70    4.10
   1  -4  16   -0.70    7.40
  -2   4 -16   12.50    4.90
   2  -4  16   10.60    7.80
  -3   4 -16  297.87   20.90
   3  -4  16  275.27   22.70
  -4   4 -16  119.39   13.00
   4  -4  16  117.79   15.70
  -5   4 -16   -6.60    5.30
   5  -4  16    3.60   10.60
   5   3 -16  119.99   14.90
  -5  -3  16  154.48   13.80
  -5  -3  16  123.09   15.70
   4   3 -16  330.17   24.80
  -4  -3  16  322.57   26.20
  -4  -3  16  370.66   23.50
   3   3 -16   67.69    9.80
  -3  -3  16   62.59   12.90
  -3  -3  16   53.89    7.60
   2   3 -16   80.59    9.40
  -2  -3  16   77.49    8.00
  -2  -3  16   86.79   12.20
   1   3 -16   58.89    7.60
  -1  -3  16   52.09   10.70
  -1  -3  16   49.30    6.10
   0   3 -16   56.59    7.30
   0  -3  16   61.59    6.10
   0  -3  16   57.49   10.00
  -1   3 -16  565.84   33.80
   1  -3  16  542.05   35.80
  -2   3 -16  443.46   27.70
   2  -3  16  429.66   29.50
  -3   3 -16  301.77   21.60
   3  -3  16  322.67   23.80
  -4   3 -16   14.70    5.90
   4  -3  16   14.90    9.10
  -5   3 -16    2.70    5.40
   5  -3  16   -2.70    9.70
   5   2 -16  191.58   19.60
  -5  -2  16  214.18   17.00
   4   2 -16  123.09   14.00
  -4  -2  16   95.49   10.60
  -4  -2  16   98.09   12.60
   3   2 -16   44.30    8.20
  -3  -2  16   50.99   10.40
  -3  -2  16   51.09    6.80
   2   2 -16  538.95   33.90
  -2  -2  16  557.84   33.50
  -2  -2  16  564.34   36.00
   1   2 -16  215.98   14.70
  -1  -2  16  190.98   13.30
  -1  -2  16  195.58   16.90
   0   2 -16  613.54   36.40
   0  -2  16  590.14   35.70
   0  -2  16  630.94   38.40
  -1   2 -16   60.89    7.00
   1  -2  16   54.09    8.60
  -2   2 -16  348.67   22.90
   2  -2  16  354.16   24.10
  -3   2 -16  328.87   21.60
   3  -2  16  308.47   22.90
  -4   2 -16  224.38   17.10
   4  -2  16  235.08   19.50
  -5   2 -16    4.30    5.50
   5  -2  16   -0.10    9.00
  -6   2 -16   24.90    7.10
   6  -2  16   32.50   12.20
   6   1 -16   74.99   13.40
  -6  -1  16  101.19   12.70
   5   1 -16   84.09   12.40
  -5  -1  16   83.29   10.90
   4   1 -16   -2.90    6.80
  -4  -1  16    6.90    4.60
   3   1 -16   12.90    6.20
   3   1 -16   -1.70    3.20
  -3  -1  16    4.80    4.00
  -3  -1  16    8.00    6.00
   2   1 -16  137.39   11.70
  -2  -1  16  114.49   12.40
  -2  -1  16  135.59   10.30
   1   1 -16  459.55   28.50
  -1  -1  16  444.66   27.90
  -1  -1  16  492.35   30.30
   0   1 -16  425.66   24.50
   0  -1  16  376.36   25.30
   0  -1  16  386.56   23.60
  -1   1 -16  135.89   10.80
   1  -1  16  142.29   11.80
  -2   1 -16  245.88   16.80
   2  -1  16  244.68   17.80
  -3   1 -16    6.60    4.00
   3  -1  16   13.70    6.10
  -4   1 -16   88.19    9.10
   4  -1  16   78.29   11.80
  -5   1 -16   20.10    5.70
   5  -1  16   21.60    9.60
  -6   1 -16   18.60    6.50
   6  -1  16   10.00   10.10
   6   0 -16   12.30   10.60
  -6   0  16   10.90    6.90
   5   0 -16    1.70    8.30
  -5   0  16    1.50    5.40
   4   0 -16   18.10    7.70
  -4   0  16   19.70    5.90
   3   0 -16  476.45   30.10
  -3   0  16  478.05   29.90
   2   0 -16  764.92   41.80
   2   0 -16  622.74   40.80
  -2   0  16  762.62   41.80
  -2   0  16  671.53   42.30
   1   0 -16  911.41   51.69
  -1   0  16  912.81   52.59
  -1   0  16  841.02   51.49
   0   0 -16  383.76   22.50
   0   0  16  345.67   22.90
   0   0  16  355.76   21.80
  -1   0 -16   80.09    7.80
   1   0  16   74.59    8.10
   1   0  16   83.89    6.60
  -2   0 -16   74.19    8.10
   2   0  16   87.49    9.30
  -3   0 -16  242.48   16.60
   3   0  16  252.77   18.60
  -4   0 -16   12.10    4.10
   4   0  16    5.50    7.00
  -5   0 -16   89.49    9.70
   5   0  16   90.19   13.70
  -6   0 -16   21.80    6.30
   6   0  16   13.60   10.80
   6  -1 -16   12.30   10.30
  -6   1  16    9.90    7.20
   5  -1 -16   19.80    9.40
  -5   1  16   21.10    6.80
   4  -1 -16  194.38   17.20
  -4   1  16  198.88   15.60
   3  -1 -16  723.13   43.20
  -3   1  16  706.63   42.90
   2  -1 -16  720.53   43.50
  -2   1  16  752.12   43.70
   1  -1 -16   51.79    6.00
   1  -1 -16   36.70    5.00
  -1   1  16   40.30    5.80
  -1   1  16   41.60    6.00
  -1   1  16   55.49    5.70
   0  -1 -16    5.90    4.10
   0   1  16    6.80    3.60
   0   1  16   16.70    3.30
  -1  -1 -16   61.59    6.40
   1   1  16   57.99    6.80
   1   1  16   46.50    5.50
  -2  -1 -16   25.50    4.80
   2   1  16   25.00    3.60
   2   1  16   33.40    6.20
  -3  -1 -16  165.18   11.60
   3   1  16  160.78   14.00
  -4  -1 -16   20.30    4.20
   4   1  16   26.70    7.80
  -5  -1 -16  101.89    9.40
   5   1  16   74.99   13.00
  -6  -1 -16  226.98   16.90
   6   1  16  226.88   22.90
   6  -2 -16   25.20   10.70
  -6   2  16    6.20    7.40
   5  -2 -16   87.69   11.90
  -5   2  16   82.49   11.10
   4  -2 -16  118.19   13.90
  -4   2  16  122.89   12.20
   3  -2 -16  651.83   40.10
  -3   2  16  667.63   40.10
   2  -2 -16  212.48   15.60
  -2   2  16  225.08   15.30
   1  -2 -16  744.53   42.10
  -1   2  16  642.44   42.80
  -1   2  16  760.92   42.40
  -1   2  16  730.93   42.00
   0  -2 -16  542.15   30.40
   0   2  16  508.75   30.90
   0   2  16  484.75   30.30
  -1  -2 -16   56.09    5.90
   1   2  16   42.50    5.30
   1   2  16   47.30    6.60
  -2  -2 -16   17.50    3.50
  -2  -2 -16   13.00    7.80
   2   2  16   19.20    5.20
   2   2  16   19.80    3.60
  -3  -2 -16   63.39    5.70
  -3  -2 -16   55.99   11.60
   3   2  16   54.49    8.70
   3   2  16   49.99    5.90
  -4  -2 -16  124.99    9.10
  -4  -2 -16   97.69   15.40
   4   2  16  103.09   12.60
   4   2  16   99.29    9.00
  -5  -2 -16   77.89    8.10
   5   2  16   65.59    8.10
   5   2  16   86.39   13.60
  -6  -2 -16   55.89    6.90
   6   2  16   55.19   13.20
   6   2  16   35.80    6.90
   5  -3 -16   74.09   11.70
  -5   3  16   85.59   11.40
   4  -3 -16  207.08   17.70
  -4   3  16  204.38   16.50
   3  -3 -16  121.79   12.10
  -3   3  16  112.99   10.90
   2  -3 -16  769.02   45.80
  -2   3  16  780.82   46.10
   1  -3 -16  249.48   16.10
  -1   3  16  205.88   16.70
  -1   3  16  260.67   15.60
  -1   3  16  266.37   16.40
   0  -3 -16   54.59    5.60
   0  -3 -16   34.70    7.20
   0   3  16   32.40    5.40
   0   3  16   48.90    5.40
  -1  -3 -16  546.55   28.90
  -1  -3 -16  464.15   31.30
   1   3  16  483.85   30.20
   1   3  16  501.35   28.90
   1   3  16  431.36   28.40
  -2  -3 -16   47.50    9.60
   2   3  16   48.40    5.80
   2   3  16   48.80    7.50
  -3  -3 -16   12.90    8.20
   3   3  16    4.40    5.40
   3   3  16    6.00    3.40
  -4  -3 -16  158.08   10.30
  -4  -3 -16  127.29   17.80
   4   3  16  139.29   14.90
   4   3  16  133.09   11.10
  -5  -3 -16  425.06   23.80
  -5  -3 -16  343.97   30.60
   5   3  16  364.76   24.60
   5   3  16  394.66   29.40
  -6  -3 -16   23.00    4.70
   6   3  16   27.80   11.20
   6   3  16   18.30    6.40
   6   3  16   16.00    5.80
   5  -4 -16   10.00    7.80
  -5   4  16    4.90    7.00
   4  -4 -16   91.89   11.30
  -4   4  16   72.09    9.90
   3  -4 -16  168.28   14.70
  -3   4  16  173.68   14.10
   2  -4 -16   84.99    9.20
  -2   4  16   84.29    8.90
   1  -4 -16  286.97   18.10
  -1   4  16  264.27   17.40
  -1   4  16  293.17   18.30
   0  -4 -16  756.12   47.30
   0  -4 -16  790.22   45.30
   0   4  16  775.92   46.40
   0   4  16  812.22   45.90
  -1  -4 -16  341.57   25.00
   1   4  16  361.66   23.70
   1   4  16  375.06   22.20
  -2  -4 -16   27.00    8.90
   2   4  16   28.60    6.40
   2   4  16   28.00    4.50
  -3  -4 -16   91.99   13.90
   3   4  16   92.49   11.10
   3   4  16   81.89    8.30
  -4  -4 -16  401.66   31.00
   4   4  16  411.76   28.90
   4   4  16  392.66   24.80
  -5  -4 -16   15.30   12.70
   5   4  16    9.10    8.70
   5   4  16   15.40    5.60
  -6  -4 -16    1.70   13.70
   6   4  16    5.50    6.40
   6   4  16    9.60    9.80
   5  -5 -16    9.50    8.50
  -5   5  16    5.70    7.10
   4  -5 -16   50.29    9.60
  -4   5  16   75.29   10.30
   3  -5 -16    5.30    5.80
  -3   5  16    1.70    5.30
   2  -5 -16  166.58   13.00
  -2   5  16  160.28   13.10
   1  -5 -16  682.33   41.20
   1  -5 -16  682.83   42.00
  -1   5  16  699.43   41.20
  -1   5  16  733.53   41.80
   0  -5 -16  605.74   35.90
   0  -5 -16  638.24   39.00
   0   5  16  608.34   36.70
   0   5  16  618.94   37.40
  -1  -5 -16  440.86   30.20
   1   5  16  436.16   26.70
  -2  -5 -16   97.49   13.60
   2   5  16   93.49    8.50
  -3  -5 -16   20.90    9.90
   3   5  16   17.10    4.90
   3   5  16   21.50    7.30
  -4  -5 -16    6.70   11.50
   4   5  16    8.10    8.00
   4   5  16   10.40    5.10
  -5  -5 -16   26.50   13.40
   5   5  16   45.90   11.70
   5   5  16   35.20    7.40
  -6  -5 -16  -11.40   12.30
   6   5  16    0.00    6.90
   6   5  16   -5.80    9.20
   5  -6 -16   16.10    9.40
  -5   6  16   24.00    8.30
   4  -6 -16   20.00    7.90
  -4   6  16   30.50    7.90
   3  -6 -16   19.70    6.60
  -3   6  16   19.70    6.60
   2  -6 -16  277.57   19.70
  -2   6  16  301.97   20.30
   1  -6 -16  295.17   21.80
   1  -6 -16  312.07   20.00
  -1   6  16  329.97   20.80
   0  -6 -16  572.14   37.60
   0   6  16  587.34   35.00
  -1  -6 -16   30.90    9.60
   1   6  16   26.50    5.00
  -2  -6 -16   20.70    9.70
   2   6  16   11.60    4.60
  -3  -6 -16  -15.70    8.60
   3   6  16    2.10    4.80
  -4  -6 -16   87.99   17.30
   4   6  16   88.39   10.60
   4   6  16   89.39   14.30
  -5  -6 -16  163.78   23.50
   5   6  16  176.48   15.20
   5   6  16  194.38   20.40
   4  -7 -16  160.98   16.00
  -4   7  16  156.08   16.70
   3  -7 -16   -2.50    6.10
  -3   7  16   -7.50    6.00
   2  -7 -16  195.78   15.40
  -2   7  16  210.58   16.10
   1  -7 -16  244.08   16.70
   1  -7 -16  241.98   19.40
  -1   7  16  244.68   17.50
   0  -7 -16  238.98   21.20
   0   7  16  271.37   17.70
  -1  -7 -16   19.10    9.60
   1   7  16   27.20    5.30
  -2  -7 -16   96.99   15.30
   2   7  16   81.99    9.20
  -3  -7 -16   -1.90   10.50
   3   7  16    3.70    5.20
[truncated: 136,254 more chars]
