# Supplementary material for: Crystal structure and Hirshfeld surface analysis of 4-bromo-2-chloro­phenyl (E)-3-[4-(undec­yloxy)phen­yl]acrylate
Source: Acta Crystallogr E Crystallogr Commun. 2025 Aug 15;81(Pt 9):836–9. doi: 10.1107/S2056989025007078 (PMC12412707; doi:10.1107/S2056989025007078)
Supplement: Supplementary file 3 [file e-81-00836-Isup3.hkl]

data_I                                                                          
_shelx_title ' H1_0m_a.res in P-1'                                              
_shelx_refln_list_code          4                                               
_shelx_F_calc_maximum      161.40                                               
_exptl_crystal_F_000       528.00                                               
_reflns_d_resolution_high  0.7474                                               
                                                                                
loop_                                                                           
 _space_group_symop_operation_xyz                                               
 'x, y, z'                                                                      
 '-x, -y, -z'                                                                   
                                                                                
_cell_length_a     5.5111                                                       
_cell_length_b     9.5856                                                       
_cell_length_c    23.5324                                                       
_cell_angle_alpha  81.251                                                       
_cell_angle_beta   86.986                                                       
_cell_angle_gamma  88.012                                                       
                                                                                
_shelx_F_squared_multiplier     1.000                                           
                                                                                
loop_                                                                           
 _refln_index_h                                                                 
 _refln_index_k                                                                 
 _refln_index_l                                                                 
 _refln_F_squared_calc                                                          
 _refln_F_squared_meas                                                          
 _refln_F_squared_sigma                                                         
 _refln_observed_status                                                         
   1   0   0        371.73        445.90        18.63 o                         
   2   0   0        164.19        178.32         5.26 o                         
   3   0   0        111.89        187.87         7.23 o                         
   4   0   0        307.22        409.68        15.47 o                         
   5   0   0        262.46        334.68        18.17 o                         
   6   0   0        274.90        327.55        14.72 o                         
   7   0   0         53.48         50.71        10.11 o                         
  -7   1   0         40.75         39.89         8.47 o                         
  -6   1   0         28.35         56.02         8.43 o                         
  -5   1   0        229.22        272.92        13.06 o                         
  -4   1   0        134.81        150.63         9.30 o                         
  -3   1   0         12.79         14.57         2.79 o                         
  -2   1   0       4885.33       5286.97       121.58 o                         
  -1   1   0       3074.48       3307.30        76.01 o                         
   1   1   0        138.13        151.71         3.95 o                         
   2   1   0         13.92         16.40         1.63 o                         
   3   1   0        915.30       1142.01        38.72 o                         
   4   1   0         44.20         54.25         5.87 o                         
   5   1   0          2.83          4.74         4.56 o                         
   6   1   0         97.30        130.65        10.30 o                         
   7   1   0        306.48        318.41        18.55 o                         
  -7   2   0         99.96         70.58         9.35 o                         
  -6   2   0          8.93         17.05         7.21 o                         
  -5   2   0        755.58        818.20        27.26 o                         
  -4   2   0        739.70        757.74        37.48 o                         
  -3   2   0        147.41        123.47         4.94 o                         
  -2   2   0       2895.74       2954.37        74.92 o                         
  -1   2   0       2891.36       3020.94        85.59 o                         
   0   2   0       3141.25       3062.10        70.49 o                         
   1   2   0        319.23        336.63         8.05 o                         
   2   2   0         46.89         48.28         2.65 o                         
   3   2   0         65.01         77.00         5.65 o                         
   4   2   0        250.28        272.28        12.21 o                         
   5   2   0         64.28         64.74         7.17 o                         
   6   2   0         31.48         45.16        11.07 o                         
   7   2   0        230.45        217.96        14.62 o                         
  -7   3   0         26.62         23.05        13.51 o                         
  -6   3   0        524.46        572.50        22.55 o                         
  -5   3   0        709.28        739.71        28.89 o                         
  -4   3   0        665.94        730.60        27.24 o                         
  -3   3   0        637.10        655.09        23.83 o                         
  -2   3   0        253.72        392.99        27.35 o                         
  -1   3   0        121.41        112.83         4.27 o                         
   0   3   0        980.16        938.83        25.68 o                         
   1   3   0        170.75        189.38         5.22 o                         
   2   3   0      10584.46      11724.52       268.91 o                         
   3   3   0       2728.67       2922.50        84.53 o                         
   4   3   0        156.65        154.94         9.53 o                         
   5   3   0         45.34         54.90         8.00 o                         
   6   3   0        471.96        453.85        18.73 o                         
   7   3   0        253.51        239.63        17.66 o                         
  -6   4   0        652.07        626.72        29.22 o                         
  -5   4   0        427.19        481.06        27.16 o                         
  -4   4   0        190.38        346.37        25.99 o                         
  -3   4   0         38.41        153.74        15.03 o                         
  -2   4   0         10.83        143.88        13.06 o                         
  -1   4   0        513.57        573.89        19.77 o                         
   0   4   0         48.80         83.27         5.30 o                         
   1   4   0       2939.25       2890.48       142.40 o                         
   2   4   0        661.42       1309.78        56.47 o                         
   3   4   0       1694.65       1903.23        61.58 o                         
   4   4   0        740.09        775.32        26.36 o                         
   5   4   0        770.23        764.94        32.21 o                         
   6   4   0        295.81        304.20        17.93 o                         
   7   4   0         15.71         26.12        12.22 o                         
  -6   5   0        163.70        149.59        16.98 o                         
  -5   5   0        243.97        246.77        20.08 o                         
  -4   5   0         26.04         55.39        17.99 o                         
  -2   5   0        312.75        344.47        24.15 o                         
  -1   5   0        160.56        254.60        21.42 o                         
   0   5   0         96.64         99.67         6.56 o                         
   1   5   0       2886.01       2757.90       122.02 o                         
   2   5   0       1392.78       1592.36        74.43 o                         
   3   5   0       1413.59       1347.94        41.51 o                         
   4   5   0         22.72         60.49         9.83 o                         
   5   5   0          4.65         34.96        13.55 o                         
   6   5   0         14.88         45.16        10.23 o                         
  -6   6   0        200.59        146.74        17.75 o                         
  -5   6   0         51.83         57.81        12.20 o                         
  -4   6   0        119.78        141.56        16.02 o                         
  -3   6   0         36.62         35.48         9.61 o                         
  -2   6   0         60.46         67.81        19.22 o                         
  -1   6   0        392.31        361.27        15.21 o                         
   0   6   0        799.64        777.83        28.21 o                         
   1   6   0       2276.54       2208.95        74.68 o                         
   2   6   0       1406.03       1317.75        53.16 o                         
   3   6   0        617.30        615.23        25.61 o                         
   4   6   0        246.85        277.22        36.30 o                         
   5   6   0        195.84        206.63        19.23 o                         
   6   6   0         12.10         27.53        14.50 o                         
  -5   7   0          6.38         12.24        10.89 o                         
  -4   7   0        154.88        155.20        23.41 o                         
  -3   7   0        190.64        206.53        16.86 o                         
  -2   7   0        962.38       1022.76        60.99 o                         
  -1   7   0        162.68        172.02        15.03 o                         
   0   7   0        389.02        461.68        33.50 o                         
   1   7   0       1377.35       1368.53        56.71 o                         
   2   7   0       1135.49       1142.48        41.89 o                         
   3   7   0        120.43        162.89        13.77 o                         
   4   7   0        492.08        469.02        26.45 o                         
   5   7   0          4.22         37.02        11.67 o                         
   6   7   0         31.27         24.09        14.11 o                         
  -5   8   0        311.34        327.37        27.11 o                         
  -4   8   0        246.47        246.42        36.96 o                         
  -3   8   0        106.23        104.75        13.28 o                         
  -2   8   0        400.60        400.98        49.34 o                         
  -1   8   0          6.36         16.51         9.12 o                         
   0   8   0        876.11        967.94        41.47 o                         
   1   8   0        639.56        669.12        37.56 o                         
   2   8   0        286.24        301.58        15.70 o                         
   3   8   0         61.00         73.54         9.11 o                         
   4   8   0        383.17        461.25        50.18 o                         
   5   8   0         69.98         73.71        13.04 o                         
  -4   9   0        503.53        537.24        32.86 o                         
  -3   9   0        349.96        325.30        23.50 o                         
  -2   9   0        398.78        441.61        53.84 o                         
  -1   9   0         17.65         45.27        14.05 o                         
   0   9   0          6.64         14.79         9.82 o                         
   1   9   0         21.50         35.39         6.51 o                         
   2   9   0          8.61         12.59         8.02 o                         
   3   9   0         27.98         56.21        11.14 o                         
   4   9   0        674.98        689.71        32.08 o                         
   5   9   0         18.03          6.92        10.93 o                         
  -4  10   0        210.62        240.41        23.04 o                         
  -3  10   0        102.25        110.32        15.53 o                         
  -2  10   0         93.38        113.51        14.92 o                         
  -1  10   0        144.33        134.49        11.44 o                         
   0  10   0          6.52         26.71         6.59 o                         
   1  10   0          2.65         10.43         6.02 o                         
   2  10   0          2.54         16.30         6.95 o                         
   3  10   0        370.64        420.45        40.39 o                         
   4  10   0        707.29        655.82        47.15 o                         
  -3  11   0         92.73         76.26        14.37 o                         
  -2  11   0         40.37        118.77        35.73 o                         
  -1  11   0          3.33          6.90         7.44 o                         
   0  11   0          1.66          8.94         6.57 o                         
   1  11   0          3.43          5.05        12.40 o                         
   2  11   0        244.46        252.35        28.33 o                         
   3  11   0        154.12        174.23        15.15 o                         
  -2  12   0          0.27         70.97        38.93 o                         
  -1  12   0        159.78        178.30        14.84 o                         
   0  12   0          3.56         19.82        18.09 o                         
   1  12   0          4.58         52.83        75.15 o                         
   2  12   0         75.85         91.59        24.35 o                         
  -2 -12   1          4.74         -2.92         9.52 o                         
  -1 -12   1        100.91         95.59        22.64 o                         
   0 -12   1         14.07         10.45         7.83 o                         
   1 -12   1        195.13        160.91        31.01 o                         
   2 -12   1        116.44        108.18        41.65 o                         
  -3 -11   1         98.88        131.75        23.79 o                         
  -2 -11   1          0.21         -3.23         9.18 o                         
  -1 -11   1        211.97        214.65        14.80 o                         
   0 -11   1        374.63        378.40        19.90 o                         
   1 -11   1        637.08        595.73        26.90 o                         
   2 -11   1         32.29         33.71        19.96 o                         
   3 -11   1         70.94         35.32        11.83 o                         
  -4 -10   1         51.95         83.95        21.06 o                         
  -3 -10   1         67.38        128.79        20.63 o                         
  -2 -10   1        214.64        227.79        15.41 o                         
  -1 -10   1        532.42        512.59        23.40 o                         
   0 -10   1        896.54        903.57        40.16 o                         
   1 -10   1         44.32         46.15         8.07 o                         
   2 -10   1         45.19         47.96        23.78 o                         
   3 -10   1          1.49          3.69        17.99 o                         
   4 -10   1        126.16        127.81        17.13 o                         
  -5  -9   1          2.00         15.50        14.99 o                         
  -4  -9   1         21.23         64.95        27.09 o                         
  -3  -9   1        147.55        159.22        13.29 o                         
  -2  -9   1        369.58        398.65        20.26 o                         
  -1  -9   1        969.77        943.12        36.48 o                         
   0  -9   1        131.80        127.36        10.26 o                         
   1  -9   1          4.50          7.83         5.98 o                         
   2  -9   1         63.60         84.56        12.20 o                         
   3  -9   1        135.00        167.11        17.84 o                         
   4  -9   1         78.75        108.67        19.22 o                         
  -5  -8   1        166.99        187.08        16.93 o                         
  -4  -8   1         69.88        107.36        12.85 o                         
  -3  -8   1        286.41        344.26        32.41 o                         
  -2  -8   1        947.94        949.37        36.49 o                         
  -1  -8   1        376.60        405.61        20.02 o                         
   0  -8   1       1122.62       1223.18        44.05 o                         
   1  -8   1         37.20         39.39        13.87 o                         
   2  -8   1        144.01        169.85        21.81 o                         
   3  -8   1        380.75        416.35        38.32 o                         
   4  -8   1          1.46         28.81        19.10 o                         
   5  -8   1         20.13         29.65        16.76 o                         
  -6  -7   1        135.42        105.37        16.45 o                         
  -5  -7   1        229.27        216.53        17.48 o                         
  -4  -7   1          9.10         23.16        17.74 o                         
  -3  -7   1        213.19        270.72        32.68 o                         
  -2  -7   1        868.45        880.29        33.77 o                         
  -1  -7   1        331.50        412.59        38.65 o                         
   0  -7   1        266.05        270.25        12.93 o                         
   1  -7   1         88.85         99.70         8.15 o                         
   2  -7   1        575.32        691.25        88.45 o                         
   3  -7   1         57.48         47.36         9.95 o                         
   4  -7   1         68.69         91.48        12.79 o                         
   5  -7   1        240.77        226.99        21.02 o                         
  -6  -6   1        210.36        159.35        18.86 o                         
  -5  -6   1         83.55         94.60        11.48 o                         
  -4  -6   1        521.46        526.97        24.58 o                         
  -3  -6   1        475.09        493.17        24.77 o                         
  -2  -6   1       1020.95       1061.23        44.94 o                         
  -1  -6   1       2593.09       2797.56        93.76 o                         
   0  -6   1         37.80         64.39         5.66 o                         
   1  -6   1        532.15        512.34        19.99 o                         
   2  -6   1        368.52        296.43        18.21 o                         
   3  -6   1        235.56        237.06        17.22 o                         
   4  -6   1         27.19         33.00        17.74 o                         
   5  -6   1         72.14         72.36        13.14 o                         
   6  -6   1        206.98        203.40        20.41 o                         
  -6  -5   1        399.16        357.44        19.98 o                         
  -5  -5   1        104.75        131.33        11.35 o                         
  -4  -5   1        263.75        275.34        14.18 o                         
  -3  -5   1          4.36         13.80        10.10 o                         
  -2  -5   1        475.41        598.40        40.34 o                         
  -1  -5   1        292.51        368.83        16.96 o                         
   0  -5   1       2238.85       2175.16        69.49 o                         
   1  -5   1       2228.54       2103.35        60.60 o                         
   2  -5   1       3915.14       3920.30       159.40 o                         
   3  -5   1         11.50         15.32         6.57 o                         
   4  -5   1        174.88        153.18        14.50 o                         
   5  -5   1        351.25        391.09        24.87 o                         
   6  -5   1         62.85         90.12        14.38 o                         
  -7  -4   1         13.44         34.73        22.79 o                         
  -6  -4   1        890.92        844.30        31.28 o                         
  -5  -4   1          3.46         28.38         9.76 o                         
  -4  -4   1          2.67          8.13         7.01 o                         
  -2  -4   1        138.78        196.50         9.57 o                         
   0  -4   1       2261.47       2125.47        48.01 o                         
   1  -4   1       1067.27        994.72        35.48 o                         
   2  -4   1        865.19        806.24        35.67 o                         
   3  -4   1        113.76        130.14        11.21 o                         
   4  -4   1          1.82         21.83         7.15 o                         
   5  -4   1          3.31         38.47        13.06 o                         
   6  -4   1        152.18        215.60        45.59 o                         
  -7  -3   1        363.85        315.97        22.68 o                         
  -6  -3   1        434.41        409.40        18.07 o                         
  -5  -3   1         10.43         14.01         6.70 o                         
  -4  -3   1        614.11        641.03        22.32 o                         
  -2  -3   1       1513.20       2055.07        83.81 o                         
  -1  -3   1       1050.32        976.11        26.80 o                         
   0  -3   1       5748.17       5131.76       149.53 o                         
   1  -3   1      22259.30      22685.57      1013.43 o                         
   2  -3   1        249.19        243.25        10.66 o                         
   3  -3   1         46.36         58.40         9.36 o                         
   4  -3   1        314.26        389.99        21.06 o                         
   5  -3   1         27.64         89.45        15.28 o                         
   6  -3   1         27.61         91.73        17.76 o                         
   7  -3   1          4.37          2.82        10.37 o                         
  -7  -2   1        149.99        147.88        16.56 o                         
  -6  -2   1         23.21         18.31         7.75 o                         
  -5  -2   1        102.24        108.62        10.43 o                         
  -4  -2   1        963.98       1026.17        37.47 o                         
  -3  -2   1       1753.92       1833.74        62.35 o                         
  -2  -2   1       1205.02       1224.89        27.20 o                         
  -1  -2   1        635.05        618.78        14.01 o                         
   0  -2   1       7039.88       6699.73       141.88 o                         
   1  -2   1       4377.83       4386.18       123.81 o                         
   2  -2   1        687.40        643.08        32.98 o                         
   3  -2   1        752.72        814.63        22.74 o                         
   4  -2   1         74.63         81.43         8.45 o                         
   5  -2   1         12.89         28.05         6.33 o                         
   6  -2   1         20.71         22.49         7.48 o                         
   7  -2   1        210.35        198.68        14.09 o                         
  -7  -1   1         76.67         74.39        11.55 o                         
  -6  -1   1        115.14        146.91        14.83 o                         
  -5  -1   1        349.41        400.80        17.80 o                         
  -4  -1   1       1270.53       1449.45        61.75 o                         
  -3  -1   1        553.32        617.76        24.43 o                         
  -2  -1   1       1504.99       1648.26        42.21 o                         
  -1  -1   1       1609.49       1745.78        58.62 o                         
   1  -1   1         38.97         35.70         2.01 o                         
   2  -1   1        246.79        256.62         6.88 o                         
   3  -1   1       1867.95       2240.87        73.00 o                         
   4  -1   1        557.66        623.85        23.64 o                         
   5  -1   1        189.80        230.43        11.80 o                         
   6  -1   1        153.59        171.55        10.74 o                         
   7  -1   1          6.53         -3.51         8.52 o                         
  -7   0   1         19.55          8.94        10.56 o                         
  -6   0   1        132.58        148.20        11.11 o                         
  -5   0   1       1552.56       1882.31        50.80 o                         
  -4   0   1       2361.54       2884.68        74.72 o                         
  -3   0   1        144.95        132.29         5.93 o                         
  -2   0   1        122.14        142.65         5.42 o                         
  -1   0   1        536.33        613.03        13.44 o                         
   1   0   1        885.07       1110.32        36.22 o                         
   2   0   1       2458.15       2981.48        75.59 o                         
   3   0   1       4262.09       5426.77       243.38 o                         
   4   0   1        372.25        428.99        14.59 o                         
   5   0   1        178.35        212.47        11.66 o                         
   6   0   1         83.06        119.51        10.29 o                         
   7   0   1         20.16         29.49        10.96 o                         
  -7   1   1          1.75         -1.23         7.45 o                         
  -6   1   1       3035.71       3430.23       100.55 o                         
  -5   1   1       1062.08       1159.02        48.93 o                         
  -4   1   1        837.32        917.95        28.66 o                         
  -3   1   1        157.56        169.08         7.45 o                         
  -2   1   1        869.53       1054.38        25.10 o                         
  -1   1   1         48.18         62.36         2.37 o                         
   1   1   1       3191.60       3290.35        65.60 o                         
   2   1   1       3337.79       3674.03        78.46 o                         
   3   1   1       1929.46       2270.13       105.22 o                         
   4   1   1       1283.40       1481.83        45.98 o                         
   5   1   1         27.90         37.61         5.37 o                         
   6   1   1       1412.05       1627.02        41.79 o                         
   7   1   1         24.01         28.13        10.47 o                         
  -7   2   1         20.19         15.18         9.61 o                         
  -6   2   1         15.52         11.58         7.29 o                         
  -5   2   1       1105.35       1183.34        51.32 o                         
  -4   2   1        254.09        241.94        18.76 o                         
  -3   2   1        149.10        129.71         6.48 o                         
  -2   2   1         47.70         50.77         2.80 o                         
  -1   2   1          8.39         15.16         2.11 o                         
   0   2   1        718.23        780.12        21.58 o                         
   1   2   1       4007.16       3865.23        76.94 o                         
   2   2   1       1752.82       1722.01        37.69 o                         
   3   2   1        429.95        427.24        14.88 o                         
   4   2   1        857.36        946.61        30.07 o                         
   5   2   1         12.15         22.09         5.96 o                         
   6   2   1         85.07         98.81         9.77 o                         
   7   2   1         15.29         15.67         9.34 o                         
  -7   3   1         43.63         41.46        10.36 o                         
  -6   3   1        410.95        401.70        18.42 o                         
  -5   3   1        170.78        203.17        12.62 o                         
  -4   3   1        319.98        372.98        16.07 o                         
  -3   3   1        103.30        118.01         6.21 o                         
  -2   3   1       2843.25       3174.25       104.95 o                         
  -1   3   1        267.77        236.56         6.48 o                         
   0   3   1        255.20        233.56         7.35 o                         
   1   3   1         40.77         83.66         5.64 o                         
   2   3   1       5656.68       5975.00       137.85 o                         
   3   3   1       1667.71       1744.12        45.95 o                         
   4   3   1         52.52        116.82        28.82 o                         
   5   3   1         28.58        141.53        62.82 o                         
   6   3   1         26.83         80.15        11.45 o                         
   7   3   1          9.12         12.69         9.35 o                         
  -6   4   1        215.82        203.22        13.24 o                         
  -5   4   1        205.76        223.51        13.73 o                         
  -4   4   1       1084.09       1264.47        44.65 o                         
  -3   4   1       1373.90       1519.28        54.94 o                         
  -2   4   1       1634.63       1709.76       106.16 o                         
  -1   4   1       1149.66       1091.98        32.60 o                         
   0   4   1        606.31        610.68        17.07 o                         
   1   4   1       1854.03       1844.48        74.97 o                         
   2   4   1       3516.21       3388.02        96.79 o                         
   3   4   1        805.19        866.76        24.41 o                         
   4   4   1         67.67        173.03        20.98 o                         
   5   4   1        852.16        897.01        33.68 o                         
   6   4   1        153.33        175.60        24.84 o                         
   7   4   1         63.09         39.68        12.62 o                         
  -6   5   1          6.29         -4.09        15.36 o                         
  -5   5   1          0.56          7.42         8.92 o                         
  -4   5   1        220.67        294.06        36.72 o                         
  -3   5   1       1274.60       1221.03        90.45 o                         
  -2   5   1       1683.50       1608.51        53.62 o                         
  -1   5   1       1275.55       1421.50        66.34 o                         
   0   5   1        323.26        325.66        15.78 o                         
   1   5   1        934.29        995.19        46.30 o                         
   2   5   1       1952.50       2459.12       125.11 o                         
   3   5   1         15.12         90.50        17.15 o                         
   4   5   1        619.38        703.80        28.73 o                         
   5   5   1        723.94        815.08        38.80 o                         
   6   5   1        214.11        181.38        23.80 o                         
  -6   6   1          3.03        -13.68        13.68 o                         
  -5   6   1         21.05         13.20         9.46 o                         
  -4   6   1        263.89        296.71        20.14 o                         
  -3   6   1        858.61        867.77        40.41 o                         
  -2   6   1        123.42        107.77        11.98 o                         
  -1   6   1        590.39        558.63        21.42 o                         
   0   6   1        130.41        147.63         9.09 o                         
   1   6   1         22.58         76.17         5.47 o                         
   2   6   1         18.72         40.41         9.53 o                         
   3   6   1         24.44         43.01        15.89 o                         
   4   6   1        336.71        379.23        25.74 o                         
   5   6   1        863.59        808.97        40.06 o                         
   6   6   1        224.89        204.30        26.73 o                         
  -6   7   1          2.08        -13.31        13.31 o                         
  -5   7   1          2.06          9.07        10.39 o                         
  -4   7   1        443.66        414.36        25.33 o                         
  -3   7   1        569.18        549.75        29.21 o                         
  -2   7   1       2354.59       2174.71       134.51 o                         
  -1   7   1         90.20        114.55         9.06 o                         
   0   7   1         59.00         70.72         6.67 o                         
   1   7   1        308.63        384.03        18.33 o                         
   2   7   1          3.39         25.25         7.64 o                         
   3   7   1        329.87        400.84        34.31 o                         
   4   7   1       1300.90       1276.29        49.03 o                         
   5   7   1        274.45        269.37        19.80 o                         
   6   7   1        143.81        174.45        26.38 o                         
  -5   8   1         86.81        121.24        21.19 o                         
  -4   8   1        353.82        355.21        24.33 o                         
  -3   8   1        267.17        279.32        35.73 o                         
  -2   8   1        184.97        152.33        11.04 o                         
  -1   8   1        478.98        515.95        24.56 o                         
   0   8   1        273.31        321.49        16.62 o                         
   1   8   1       1179.63       1178.26        42.79 o                         
   2   8   1         82.93        140.61        19.45 o                         
   3   8   1        377.14        420.84        35.24 o                         
   4   8   1        933.78        933.56        38.89 o                         
   5   8   1        192.20        222.58        19.55 o                         
  -5   9   1         38.03         37.26        23.41 o                         
  -4   9   1        360.43        362.57        50.75 o                         
  -3   9   1         44.97         49.12        23.53 o                         
  -2   9   1         65.96         60.48        17.33 o                         
  -1   9   1        994.98       1104.26        56.31 o                         
   0   9   1          4.23         10.99         5.30 o                         
   1   9   1        204.56        249.36        20.58 o                         
   2   9   1        144.84        170.39        33.02 o                         
   3   9   1        266.55        300.53        24.82 o                         
   4   9   1          3.69         82.55        49.28 o                         
   5   9   1          1.19         -8.77        21.20 o                         
  -4  10   1         25.04         23.00        23.78 o                         
  -3  10   1         17.16         -8.24         8.79 o                         
  -2  10   1        385.01        315.46        38.43 o                         
  -1  10   1        120.33        143.37        13.06 o                         
   0  10   1       1657.37       1688.19        60.66 o                         
   1  10   1         16.28         36.50        16.78 o                         
   2  10   1         30.25         49.95         7.39 o                         
   3  10   1        168.68        216.37        28.58 o                         
   4  10   1        211.96        231.44        27.92 o                         
  -3  11   1         38.67        135.51        36.96 o                         
  -2  11   1        271.80        245.36        21.39 o                         
  -1  11   1        312.77        316.68        18.19 o                         
   0  11   1         21.44         60.14        72.44 o                         
   1  11   1         27.91         32.61         7.69 o                         
   2  11   1         54.16         64.12         9.11 o                         
   3  11   1          1.42        -15.96        15.96 o                         
  -2  12   1        139.11        150.80        71.57 o                         
  -1  12   1         57.50         61.94        10.05 o                         
   0  12   1        175.37        170.28        13.81 o                         
   1  12   1         12.42         33.38         7.43 o                         
   2  12   1          0.46          7.57         7.81 o                         
  -2 -12   2         14.94         12.25        12.97 o                         
  -1 -12   2        379.97        366.10        20.60 o                         
   0 -12   2        124.85         98.76        10.66 o                         
   1 -12   2         69.26         64.89        14.71 o                         
  -3 -11   2        243.47        233.05        16.89 o                         
  -2 -11   2        255.16        243.34        16.84 o                         
  -1 -11   2        221.08        241.83        15.95 o                         
   0 -11   2        166.90        201.82        21.08 o                         
   1 -11   2        236.18        251.57        24.89 o                         
   2 -11   2         56.23         64.13        13.88 o                         
   3 -11   2          0.53          5.50        19.84 o                         
  -4 -10   2         63.37         82.58        12.08 o                         
  -3 -10   2         22.28         46.96         9.01 o                         
  -2 -10   2        119.44        141.16        12.15 o                         
  -1 -10   2        170.88        201.71        15.01 o                         
   0 -10   2        120.07        133.53        15.15 o                         
   1 -10   2          0.89         -0.80         6.16 o                         
   2 -10   2        195.47        199.87        53.47 o                         
   3 -10   2         95.99         98.84        23.40 o                         
   4 -10   2          0.94         -6.64        11.95 o                         
  -5  -9   2         73.04         65.00        14.34 o                         
  -4  -9   2        343.41        339.89        21.74 o                         
  -3  -9   2          6.67         21.79        10.19 o                         
  -2  -9   2         63.71         93.46        10.17 o                         
  -1  -9   2        215.82        238.48        14.30 o                         
   0  -9   2        118.55        140.23        10.69 o                         
   1  -9   2        392.31        384.60        18.56 o                         
   2  -9   2        231.95        246.38        40.04 o                         
   3  -9   2         67.25         64.20        19.47 o                         
   4  -9   2          1.67          6.53        25.13 o                         
  -5  -8   2        268.96        266.25        21.07 o                         
  -4  -8   2         22.52         38.88        10.82 o                         
  -3  -8   2        174.61        177.30        13.96 o                         
  -2  -8   2          1.19         25.42        15.86 o                         
  -1  -8   2         14.15         32.26         6.57 o                         
   0  -8   2         29.58         41.74         6.56 o                         
   1  -8   2        346.30        360.21        16.93 o                         
   2  -8   2        405.39        423.99        44.85 o                         
   3  -8   2        852.12        839.90        48.78 o                         
   4  -8   2         11.37         13.83        10.14 o                         
   5  -8   2         21.25         27.68        13.95 o                         
  -6  -7   2        354.05        296.73        42.32 o                         
  -5  -7   2         96.06         94.61        23.51 o                         
  -4  -7   2         56.82         94.61        12.32 o                         
  -3  -7   2        569.00        565.31        25.75 o                         
  -2  -7   2        122.40        182.14        14.42 o                         
  -1  -7   2        219.34        229.60        13.33 o                         
   0  -7   2        102.82        110.57        10.93 o                         
   1  -7   2        803.18        828.76        39.07 o                         
   2  -7   2       1775.36       1679.41        72.81 o                         
   3  -7   2        230.35        224.21        17.96 o                         
   4  -7   2          1.18         -1.65         8.70 o                         
   5  -7   2          7.73         14.96        11.23 o                         
  -6  -6   2        184.53        158.18        18.50 o                         
  -5  -6   2          1.78          7.01         8.24 o                         
  -4  -6   2          9.84         29.69         9.28 o                         
  -3  -6   2        206.99        273.21        13.98 o                         
  -2  -6   2        434.79        488.46        45.45 o                         
  -1  -6   2       1732.21       1829.58        62.64 o                         
   0  -6   2        721.29        728.04        26.70 o                         
   1  -6   2       1268.09       1297.89        56.40 o                         
   2  -6   2       3495.83       3497.18       143.78 o                         
   3  -6   2         40.21         59.90        15.40 o                         
   4  -6   2         83.81         87.10        12.08 o                         
   5  -6   2       1152.07        999.66        48.57 o                         
   6  -6   2         28.71         41.75        13.48 o                         
  -6  -5   2        343.64        331.57        19.42 o                         
  -5  -5   2         61.73         78.00         9.83 o                         
  -4  -5   2         37.84         73.19         8.89 o                         
  -3  -5   2       2591.88       2633.96        77.34 o                         
  -2  -5   2        685.53        722.24        38.18 o                         
  -1  -5   2         52.35         56.07         8.33 o                         
   0  -5   2       4509.58       4548.81       115.16 o                         
   1  -5   2       1638.99       1635.39        68.92 o                         
   2  -5   2       1316.40       1314.94        60.48 o                         
   3  -5   2        604.78        631.83        53.34 o                         
   4  -5   2        107.86        124.72        23.27 o                         
   5  -5   2          2.48         36.56        27.11 o                         
   6  -5   2          2.67          1.97        10.67 o                         
  -6  -4   2        106.80         94.21        11.44 o                         
  -5  -4   2        522.20        497.31        20.91 o                         
  -4  -4   2       1271.44       1230.10        38.84 o                         
  -3  -4   2       2202.37       2190.61        64.63 o                         
  -2  -4   2       1934.55       1886.22        49.22 o                         
  -1  -4   2       1692.44       1743.41        50.63 o                         
   0  -4   2        403.48        448.08        13.65 o                         
   1  -4   2        174.74        182.23        11.16 o                         
   2  -4   2        193.80        242.53        14.27 o                         
   3  -4   2        540.36        553.61        35.36 o                         
   4  -4   2        452.59        473.13        35.11 o                         
   5  -4   2        239.42        227.55        18.70 o                         
   6  -4   2          4.38         11.77        10.78 o                         
  -7  -3   2         18.54         15.73         9.33 o                         
  -6  -3   2          3.47          7.46         8.79 o                         
  -5  -3   2        175.03        211.09        13.16 o                         
  -4  -3   2       2150.81       2222.51        65.86 o                         
  -3  -3   2       1689.28       1737.73        51.65 o                         
  -2  -3   2        304.50        374.48        11.56 o                         
  -1  -3   2         66.17         80.95         4.79 o                         
   0  -3   2        649.28        637.14        18.18 o                         
   1  -3   2       2920.10       3270.45       123.27 o                         
   2  -3   2        600.77        604.88        22.23 o                         
   3  -3   2       1017.29       1084.76        61.10 o                         
   4  -3   2        492.17        507.42        31.79 o                         
   5  -3   2        362.69        388.52        23.57 o                         
   6  -3   2         37.35         20.79        11.34 o                         
   7  -3   2        251.80        215.68        18.12 o                         
  -7  -2   2          4.93          5.94         9.28 o                         
  -6  -2   2        183.36        219.38        13.06 o                         
  -5  -2   2       4864.60       5106.21       147.27 o                         
  -4  -2   2       1605.27       1658.61        57.80 o                         
  -3  -2   2       1486.40       1542.98        53.10 o                         
  -2  -2   2       2371.49       2755.37        64.33 o                         
  -1  -2   2        890.18        881.43        21.16 o                         
   0  -2   2         15.24         19.54         1.11 o                         
   1  -2   2       2986.43       3092.31        87.71 o                         
   2  -2   2        679.01        670.34        23.75 o                         
   3  -2   2       4642.53       4680.24       188.43 o                         
   4  -2   2       1447.50       1429.80        49.40 o                         
   5  -2   2         93.84        102.99         9.06 o                         
   6  -2   2          1.87         -0.66         6.99 o                         
   7  -2   2        621.02        618.05        26.21 o                         
  -7  -1   2          5.57          3.38         9.86 o                         
  -6  -1   2        395.18        404.36        17.48 o                         
  -5  -1   2        453.06        502.52        19.58 o                         
  -4  -1   2        525.12        589.33        20.00 o                         
  -3  -1   2        171.32        190.70         8.25 o                         
  -2  -1   2         62.98         58.22         3.83 o                         
  -1  -1   2        810.50        867.41        25.65 o                         
   0  -1   2        293.67        284.33        20.39 o                         
   1  -1   2       5275.64       5404.26       152.18 o                         
   2  -1   2        445.69        419.48        11.89 o                         
   3  -1   2       3357.46       3547.95       100.89 o                         
   4  -1   2        838.84        874.19        31.61 o                         
   5  -1   2        129.49        160.08        11.46 o                         
   6  -1   2          8.78         14.92         6.30 o                         
   7  -1   2         98.68         93.49         9.88 o                         
  -7   0   2         71.96         53.78        15.61 o                         
  -6   0   2         71.50         85.08         9.24 o                         
  -5   0   2        305.99        361.51        13.91 o                         
  -4   0   2        451.99        497.40        15.70 o                         
  -3   0   2        122.23        155.66         6.04 o                         
  -2   0   2       2737.39       2813.04        96.86 o                         
  -1   0   2       2431.43       2553.09        50.91 o                         
   1   0   2        803.70        823.77        16.82 o                         
   2   0   2       3589.74       4086.14       138.42 o                         
   3   0   2       2559.87       2907.61        83.12 o                         
   4   0   2          8.15          9.20         4.05 o                         
   5   0   2          1.66          2.67         4.51 o                         
   6   0   2        218.55        241.63        12.88 o                         
   7   0   2        181.94        188.34        12.11 o                         
  -7   1   2          1.64          1.16         8.75 o                         
  -6   1   2          3.52         15.04         7.21 o                         
  -5   1   2        236.57        255.79        12.59 o                         
  -4   1   2         10.45         16.42         4.09 o                         
  -3   1   2       1512.37       1634.89        42.86 o                         
  -2   1   2       2611.74       2674.12        62.04 o                         
  -1   1   2       5956.36       6208.90       141.90 o                         
   0   1   2         50.77         41.17         2.00 o                         
   1   1   2        897.69        922.82        18.83 o                         
   2   1   2        795.10        809.03        18.25 o                         
   3   1   2       1684.97       1949.51        64.51 o                         
   4   1   2        299.81        365.82        15.92 o                         
   5   1   2        331.04        376.35        13.91 o                         
   6   1   2       1100.43       1282.02        34.09 o                         
   7   1   2         35.95         20.94        10.74 o                         
  -7   2   2        108.35        112.47        11.50 o                         
  -6   2   2         75.25         82.89         9.04 o                         
  -5   2   2          6.45          1.76         5.14 o                         
  -4   2   2        351.53        365.27        15.18 o                         
  -3   2   2        411.10        379.72        13.02 o                         
  -2   2   2       5969.62       6136.79       140.66 o                         
  -1   2   2       2282.79       2285.85        52.82 o                         
   1   2   2         96.90         97.54         3.94 o                         
   2   2   2        346.81        355.60         8.88 o                         
   3   2   2         41.94         38.74         3.84 o                         
   4   2   2         26.12         25.26         4.10 o                         
   5   2   2        290.85        309.08        11.75 o                         
   6   2   2        644.21        667.88        25.57 o                         
   7   2   2         21.47         19.71         9.54 o                         
  -7   3   2         22.66         31.56        10.95 o                         
  -6   3   2         41.25         52.36        10.19 o                         
  -5   3   2        291.65        301.95        14.00 o                         
  -4   3   2         26.76         24.70         5.17 o                         
  -3   3   2        483.53        417.78        12.62 o                         
  -2   3   2       7844.18       7900.85       198.52 o                         
  -1   3   2         39.53         53.28         4.08 o                         
   0   3   2          5.22         10.84         2.24 o                         
   1   3   2       2688.90       2710.03        79.52 o                         
   2   3   2          1.54          7.26         5.09 o                         
   3   3   2         31.71         44.93         4.97 o                         
   4   3   2        508.74        535.87        19.28 o                         
   5   3   2        972.03       1044.56        34.29 o                         
   6   3   2        378.29        431.98        18.51 o                         
   7   3   2        108.27         85.07        11.66 o                         
  -6   4   2         12.43         19.87         7.70 o                         
  -5   4   2         25.24         21.95        12.19 o                         
  -4   4   2        726.68        800.83        29.72 o                         
  -3   4   2       1518.90       1482.31        44.10 o                         
  -2   4   2       2210.50       2191.73        56.38 o                         
  -1   4   2        405.28        548.12        36.67 o                         
   0   4   2        242.87        342.15        24.68 o                         
   1   4   2        899.66       1085.50        80.20 o                         
   2   4   2         15.63         83.66         6.24 o                         
   3   4   2        155.76        174.77        11.71 o                         
   4   4   2        585.08        626.08        22.09 o                         
   5   4   2        398.99        424.45        18.36 o                         
   6   4   2        444.38        458.02        21.41 o                         
   7   4   2          5.54          3.66        13.73 o                         
  -6   5   2         76.49         63.93        10.90 o                         
  -5   5   2          8.21         26.25        13.79 o                         
  -4   5   2        570.26        610.48        24.40 o                         
  -3   5   2        695.01        666.75        37.92 o                         
  -2   5   2       1136.28       1145.14        45.91 o                         
  -1   5   2       1032.73       1157.49        39.87 o                         
   0   5   2       1088.27       1196.57        39.88 o                         
   1   5   2        640.44        660.94        22.75 o                         
   2   5   2       4521.49       4525.82       128.96 o                         
   3   5   2        573.11        570.79        25.27 o                         
   4   5   2        841.57        863.62        34.06 o                         
   5   5   2       1078.38       1069.92        42.05 o                         
   6   5   2         84.76         97.10        17.01 o                         
  -6   6   2         30.03         13.08        16.15 o                         
  -5   6   2          1.63         23.74        18.36 o                         
  -4   6   2        253.46        255.94        16.83 o                         
  -3   6   2        151.61        156.70        11.48 o                         
  -2   6   2         30.33         41.14         5.73 o                         
  -1   6   2        268.59        271.61        14.42 o                         
   0   6   2       1396.08       1497.42        61.58 o                         
   1   6   2       1309.82       1350.52        47.01 o                         
   2   6   2        333.78        368.72        16.55 o                         
   3   6   2        316.11        276.40        14.78 o                         
   4   6   2        662.91        657.40        28.45 o                         
   5   6   2         85.90         99.52        12.26 o                         
   6   6   2         38.76         45.17        12.99 o                         
  -6   7   2          1.43         13.80        14.79 o                         
  -5   7   2         28.57         43.43        11.64 o                         
  -4   7   2         85.03         89.95        12.12 o                         
  -3   7   2         77.63         78.24         8.04 o                         
  -2   7   2        220.66        205.52        34.01 o                         
  -1   7   2       2003.90       1867.88        64.07 o                         
   0   7   2        964.37       1006.75        38.39 o                         
   1   7   2       2762.06       2950.49        99.20 o                         
   2   7   2         90.96        168.53        18.97 o                         
   3   7   2        229.75        227.17        24.64 o                         
   4   7   2         79.86        193.89        25.04 o                         
   5   7   2          1.91         52.53        15.29 o                         
   6   7   2          0.52         -4.60        15.99 o                         
  -5   8   2        180.11        217.74        40.91 o                         
  -4   8   2          2.46         18.14        11.83 o                         
  -3   8   2          1.60         12.28         6.21 o                         
  -2   8   2         99.27        116.58        24.14 o                         
  -1   8   2       1874.85       1922.19        66.53 o                         
   0   8   2       1500.23       1586.11        67.03 o                         
   1   8   2        167.64        196.45        27.69 o                         
   2   8   2         22.63        201.55        37.21 o                         
   4   8   2         90.74        145.81        20.72 o                         
   5   8   2         11.89        125.67        97.20 o                         
  -5   9   2         69.69         99.48        16.15 o                         
  -4   9   2          2.57         20.80        37.33 o                         
  -3   9   2         17.50        171.48        31.05 o                         
  -2   9   2        377.65        357.12        46.96 o                         
  -1   9   2       1636.23       1722.91       120.76 o                         
   0   9   2         45.15         62.48         8.05 o                         
   2   9   2          3.94         27.86         8.24 o                         
   3   9   2          1.37         45.94        30.80 o                         
   4   9   2         33.29         65.09        19.00 o                         
   5   9   2         45.54         94.45        47.55 o                         
  -4  10   2         33.82         58.68        22.55 o                         
  -3  10   2          7.39         76.14        27.60 o                         
  -1  10   2          2.57        156.70        34.99 o                         
   0  10   2        809.69        808.62        38.84 o                         
   1  10   2          1.67          9.77        19.55 o                         
   2  10   2        106.04        113.10        14.05 o                         
   3  10   2        230.11        272.77        60.00 o                         
   4  10   2         44.14         41.94        43.49 o                         
  -3  11   2          5.03        114.83        33.76 o                         
  -2  11   2        147.66        126.80        19.76 o                         
  -1  11   2         35.94         55.94        29.56 o                         
   0  11   2          0.64        170.01        41.15 o                         
   1  11   2         79.89         91.76        10.49 o                         
   2  11   2        142.67        168.67        47.44 o                         
   3  11   2        101.33         95.85        45.21 o                         
  -2  12   2         85.06        204.01        47.07 o                         
  -1  12   2          7.36         33.00        29.50 o                         
   0  12   2         19.55         46.78        12.85 o                         
   1  12   2        356.28        388.43        27.73 o                         
   2  12   2         93.93        122.66        23.40 o                         
  -2 -12   3          1.23        -40.91        44.60 o                         
  -1 -12   3         79.86         80.41        10.33 o                         
   0 -12   3          0.07          8.64         7.77 o                         
   1 -12   3          0.65         69.24        38.20 o                         
  -3 -11   3         44.47         62.19        10.84 o                         
  -2 -11   3         12.52         15.85        14.08 o                         
  -1 -11   3         26.63         24.67         7.97 o                         
   0 -11   3          1.63          4.57         6.87 o                         
   1 -11   3        141.83        128.22        22.90 o                         
   2 -11   3         98.04        108.42        16.37 o                         
   3 -11   3        268.01        309.59        26.86 o                         
  -4 -10   3        114.52        117.07        13.54 o                         
  -3 -10   3         40.74         80.85        10.76 o                         
  -2 -10   3        187.53        207.60        15.36 o                         
  -1 -10   3        117.20        127.44        10.99 o                         
   0 -10   3         47.48         41.84         7.47 o                         
   1 -10   3          9.41          9.12         8.23 o                         
   2 -10   3        427.18        428.46        28.62 o                         
   3 -10   3        311.24        312.93        25.61 o                         
   4 -10   3         35.85         52.31        22.67 o                         
  -5  -9   3        121.63        118.11        16.54 o                         
  -4  -9   3         11.51         30.57        10.32 o                         
  -3  -9   3        583.28        586.67        55.05 o                         
  -2  -9   3        379.87        408.62        20.72 o                         
  -1  -9   3        250.78        275.08        41.44 o                         
   0  -9   3        483.46        455.78        20.71 o                         
   1  -9   3        614.33        668.52        42.75 o                         
   2  -9   3        168.15        192.22        31.91 o                         
   3  -9   3         18.80         35.39        12.44 o                         
   4  -9   3         35.57         36.20        13.58 o                         
  -5  -8   3          0.36         18.08        13.33 o                         
  -4  -8   3        424.41        467.40        25.90 o                         
  -3  -8   3        334.99        453.96        23.08 o                         
  -2  -8   3        610.83        646.37        27.36 o                         
  -1  -8   3        428.31        418.12        19.09 o                         
   0  -8   3        210.45        228.97        12.89 o                         
   1  -8   3        120.89        132.96        19.95 o                         
   2  -8   3        250.24        235.01        18.35 o                         
   3  -8   3         10.98         17.44         9.43 o                         
   4  -8   3         22.65         24.63        11.56 o                         
   5  -8   3        192.76        170.96        19.46 o                         
  -6  -7   3          6.30         30.85        21.83 o                         
  -5  -7   3         67.56         74.16        14.29 o                         
  -4  -7   3        366.15        356.45        35.15 o                         
  -3  -7   3       1982.41       1962.75        69.96 o                         
  -2  -7   3        723.98        739.82        29.52 o                         
  -1  -7   3        175.14        169.16        10.63 o                         
   0  -7   3        102.28        119.09         8.68 o                         
   1  -7   3         86.94        100.84        11.46 o                         
   2  -7   3        529.67        556.82        29.60 o                         
   3  -7   3         21.40         22.93         8.75 o                         
   4  -7   3        336.57        313.79        23.03 o                         
   5  -7   3        266.75        270.41        22.91 o                         
  -6  -6   3         11.94         33.45        11.63 o                         
  -5  -6   3        187.69        201.29        14.39 o                         
  -4  -6   3        320.77        343.17        17.33 o                         
  -3  -6   3       1434.15       1452.02        45.25 o                         
  -2  -6   3        745.27        752.36        29.17 o                         
  -1  -6   3          9.24         36.37         9.49 o                         
   0  -6   3          3.16          9.28         4.07 o                         
   1  -6   3         44.58         52.77         8.87 o                         
   2  -6   3          4.73         22.54         6.53 o                         
   3  -6   3       1503.09       1508.41        69.24 o                         
   4  -6   3        449.71        413.17        25.31 o                         
   5  -6   3         55.37         76.40        20.58 o                         
   6  -6   3          5.60         10.64        11.87 o                         
  -6  -5   3        127.51        105.32        15.15 o                         
  -5  -5   3        393.84        402.64        19.42 o                         
  -4  -5   3       1564.01       1415.70        44.80 o                         
  -3  -5   3       1862.87       2002.77        67.91 o                         
  -2  -5   3         27.71         34.24         6.80 o                         
  -1  -5   3       7217.68       7189.96       234.70 o                         
   0  -5   3        153.54        219.35        10.13 o                         
   1  -5   3        111.48        127.82        17.36 o                         
   2  -5   3        203.82        198.18        13.95 o                         
   3  -5   3       1524.76       1495.36        64.86 o                         
   4  -5   3        522.36        519.03        27.99 o                         
   5  -5   3        494.18        487.32        29.05 o                         
   6  -5   3          9.74         -8.52        11.15 o                         
  -6  -4   3         21.40         25.00         9.99 o                         
  -5  -4   3        701.72        690.83        26.06 o                         
  -4  -4   3        941.41        981.58        40.54 o                         
  -3  -4   3        458.68        547.98        34.56 o                         
  -2  -4   3        207.74        232.47        11.53 o                         
  -1  -4   3         71.85         80.36         5.81 o                         
   0  -4   3       1668.04       1483.34        63.45 o                         
   1  -4   3        466.85        440.07        21.15 o                         
   2  -4   3        108.85         86.68        11.83 o                         
   3  -4   3        705.78        710.05        33.23 o                         
   4  -4   3        733.82        752.16        35.85 o                         
   5  -4   3        142.92        174.00        16.93 o                         
   6  -4   3          6.26          4.62        11.83 o                         
  -7  -3   3         37.93         36.95        10.06 o                         
  -6  -3   3         18.55         30.55         9.23 o                         
  -5  -3   3        140.02        168.71        11.56 o                         
  -4  -3   3        490.31        535.34        19.90 o                         
  -3  -3   3        121.61        155.25        10.22 o                         
  -2  -3   3       1404.30       1386.91        40.97 o                         
  -1  -3   3       1996.62       1862.90        47.78 o                         
   0  -3   3       3234.77       2843.22       129.70 o                         
   1  -3   3       4571.13       4344.69       123.13 o                         
   2  -3   3        761.23        725.12        31.95 o                         
   3  -3   3        215.56        228.95        25.01 o                         
   4  -3   3        518.72        507.21        25.92 o                         
   5  -3   3        177.96        193.92        18.73 o                         
   6  -3   3         24.34         28.13         7.96 o                         
   7  -3   3         80.66         84.17        11.81 o                         
  -7  -2   3          1.84         -3.90         9.14 o                         
  -6  -2   3        214.47        209.43        13.15 o                         
  -5  -2   3        693.38        712.34        29.25 o                         
  -4  -2   3         68.24         65.26         7.62 o                         
  -3  -2   3        188.23        176.10        10.18 o                         
  -2  -2   3        807.97        729.42        18.27 o                         
  -1  -2   3       8124.35       7919.73       200.08 o                         
   0  -2   3       4833.70       4703.38       102.76 o                         
   1  -2   3      10733.27      10517.12       356.58 o                         
   2  -2   3        155.84        132.62         6.99 o                         
   3  -2   3       1300.60       1333.87        56.19 o                         
   4  -2   3        185.10        185.79        13.40 o                         
   5  -2   3         86.23        110.15        12.37 o                         
   6  -2   3        293.79        288.39        13.68 o                         
   7  -2   3        861.30        796.21        26.61 o                         
  -7  -1   3         29.32         17.61        10.03 o                         
  -6  -1   3         11.45         12.41         8.03 o                         
  -5  -1   3        223.43        264.92        13.89 o                         
  -4  -1   3        441.03        469.20        19.89 o                         
  -3  -1   3       1334.90       1521.71        45.26 o                         
  -2  -1   3       4282.08       4825.75       111.65 o                         
  -1  -1   3       4486.63       4637.57       106.61 o                         
   0  -1   3        601.82        540.89        17.15 o                         
   2  -1   3        504.55        532.65        14.81 o                         
   3  -1   3        140.07        165.00         8.02 o                         
   4  -1   3          1.95          3.48         5.87 o                         
   5  -1   3        110.37        138.33         9.07 o                         
   6  -1   3        353.43        380.05        15.71 o                         
   7  -1   3        162.83        174.00        12.41 o                         
  -7   0   3         33.78         29.31        11.07 o                         
  -6   0   3        299.95        356.02        20.19 o                         
  -5   0   3        354.32        414.44        18.13 o                         
  -4   0   3        153.86        164.26         7.99 o                         
  -3   0   3        959.12       1035.44        31.22 o                         
  -2   0   3       3991.50       4220.44        97.44 o                         
  -1   0   3       4065.05       4175.35        95.95 o                         
   0   0   3        171.82         92.70         4.68 o                         
   1   0   3         55.88         54.00         2.17 o                         
   2   0   3         41.53         52.09         2.70 o                         
   3   0   3        530.49        686.81        22.55 o                         
   4   0   3        699.73        821.55        27.34 o                         
   5   0   3        410.75        454.64        15.65 o                         
   6   0   3        398.76        459.90        17.38 o                         
   7   0   3        399.18        437.33        26.19 o                         
  -7   1   3        153.91        162.71        14.77 o                         
  -6   1   3        133.33        153.37        11.23 o                         
  -5   1   3         36.95         45.19         6.65 o                         
  -4   1   3        433.81        448.34        14.35 o                         
  -3   1   3        647.42        660.99        18.58 o                         
  -2   1   3       1298.27       1396.08        32.89 o                         
  -1   1   3       5012.96       5143.06       129.26 o                         
   0   1   3        417.02        378.39        15.93 o                         
   1   1   3       5839.37       5722.88       121.65 o                         
   2   1   3       3722.11       3935.95        99.32 o                         
   3   1   3         49.62         45.47         3.77 o                         
   4   1   3         10.94         17.96         3.72 o                         
   5   1   3        953.14       1051.52        38.66 o                         
   6   1   3        498.99        601.54        21.94 o                         
   7   1   3          2.05          0.04         9.94 o                         
  -7   2   3        395.98        408.67        24.54 o                         
  -6   2   3         88.72        105.67        12.11 o                         
  -5   2   3        171.94        172.98        10.37 o                         
  -4   2   3         65.39         80.37         5.78 o                         
  -3   2   3       1955.06       2061.31        59.60 o                         
  -2   2   3       2652.52       2826.25        81.91 o                         
  -1   2   3        236.12        246.07         6.38 o                         
   0   2   3       5322.86       5059.11       164.09 o                         
   1   2   3      13787.67      12746.80       369.80 o                         
   2   2   3        266.04        225.04         5.66 o                         
   3   2   3       5574.60       6136.96       141.71 o                         
   4   2   3         89.13         91.62         5.76 o                         
   5   2   3        387.57        431.91        14.25 o                         
   6   2   3         89.54        111.54        10.08 o                         
   7   2   3          3.16          0.64         9.16 o                         
  -7   3   3        374.21        392.72        23.73 o                         
  -6   3   3       1096.44       1084.98        35.70 o                         
  -5   3   3        371.05        388.90        16.07 o                         
  -4   3   3          2.37         16.54         4.94 o                         
  -3   3   3          3.31         17.00         6.90 o                         
  -2   3   3       1077.34       1221.73        31.84 o                         
  -1   3   3       1454.19       1336.02        31.45 o                         
   0   3   3       3249.28       3133.54        72.33 o                         
   1   3   3      10353.37       9447.47       266.20 o                         
   2   3   3        536.94        503.88        31.54 o                         
   3   3   3        328.01        374.63        11.79 o                         
   4   3   3        280.04        336.62        14.13 o                         
   5   3   3        726.98        742.69        26.25 o                         
   6   3   3        510.22        539.73        20.82 o                         
   7   3   3         11.98          3.25        11.18 o                         
  -6   4   3         16.40          3.29         7.76 o                         
  -5   4   3          2.54         13.29        13.07 o                         
  -4   4   3        155.92        244.21        19.84 o                         
  -3   4   3         84.47         85.49         8.18 o                         
  -2   4   3         14.91         39.52         8.69 o                         
  -1   4   3       2390.61       2507.67        91.47 o                         
   0   4   3       2612.47       2434.40        56.63 o                         
   1   4   3       3452.79       3315.03       134.72 o                         
   2   4   3        324.29        328.56        18.69 o                         
   3   4   3         74.17         90.13         7.86 o                         
   4   4   3         92.66        305.78        24.15 o                         
   5   4   3         21.44         67.87        10.77 o                         
   6   4   3         61.17         78.27        12.37 o                         
   7   4   3         53.90         40.87        12.01 o                         
  -6   5   3         26.62         10.25         7.60 o                         
  -5   5   3        216.17        352.57        45.95 o                         
  -4   5   3        223.16        351.60        63.69 o                         
  -3   5   3        199.93        217.63        11.50 o                         
  -2   5   3        111.59        111.80         7.48 o                         
  -1   5   3        290.93        258.28        28.83 o                         
   0   5   3       3932.95       3875.34       127.48 o                         
   1   5   3       1571.48       1465.38        62.79 o                         
   4   5   3          4.70        152.02        18.24 o                         
   5   5   3        107.71        131.04        18.05 o                         
   6   5   3         72.16         48.59        18.75 o                         
  -6   6   3          4.65         -6.57         9.73 o                         
  -5   6   3        422.53        508.24        45.09 o                         
  -4   6   3       1144.10       1118.86        40.99 o                         
  -3   6   3        365.52        346.66        15.90 o                         
  -2   6   3        199.12        196.54        10.85 o                         
  -1   6   3       1663.70       1613.93        55.14 o                         
   0   6   3       1665.67       1515.97        81.59 o                         
   1   6   3        340.42        371.76        15.41 o                         
   2   6   3        368.60        396.69        28.34 o                         
   3   6   3        170.16        208.69        21.68 o                         
   4   6   3         31.85        114.34        14.54 o                         
   5   6   3         99.93         89.29        16.70 o                         
   6   6   3         27.39         19.59        17.57 o                         
  -5   7   3         75.83         82.78        13.68 o                         
  -4   7   3         61.79         71.81        12.06 o                         
  -3   7   3         35.48         47.44         8.28 o                         
  -2   7   3         37.31         44.45         6.79 o                         
  -1   7   3        428.02        467.40        19.40 o                         
   0   7   3        525.92        539.44        37.25 o                         
   1   7   3        127.46        166.00         8.43 o                         
   2   7   3        378.80       1329.31        94.38 o                         
   3   7   3        391.23        478.33        34.62 o                         
   4   7   3        420.29        429.93        32.65 o                         
   5   7   3        258.80        233.56        25.51 o                         
   6   7   3         99.28         73.62        23.10 o                         
  -5   8   3        688.64        673.35        37.05 o                         
  -4   8   3         40.46         67.10        17.99 o                         
  -3   8   3         45.24         86.70         9.98 o                         
  -1   8   3        332.42        357.10        18.61 o                         
   0   8   3         50.76         94.87        24.97 o                         
   2   8   3        967.51        969.01        53.60 o                         
   3   8   3        700.81        737.87        42.07 o                         
   4   8   3        141.67        208.31        23.52 o                         
   5   8   3        103.41        192.01        32.90 o                         
  -5   9   3         33.18         95.30        24.77 o                         
  -4   9   3         48.56         92.66        35.72 o                         
  -3   9   3          9.83         18.52         7.72 o                         
  -2   9   3         79.09         65.00        15.52 o                         
  -1   9   3         53.99         59.95        17.25 o                         
   0   9   3         54.20         95.95        26.73 o                         
   1   9   3       1306.98       1458.61       105.22 o                         
   2   9   3        410.09        484.86        42.75 o                         
   3   9   3        272.39        318.79        28.09 o                         
   4   9   3        319.72        350.13        73.79 o                         
   5   9   3         13.18        110.15        54.21 o                         
  -4  10   3         35.26         46.50        21.81 o                         
  -3  10   3         38.17         45.12        14.57 o                         
  -2  10   3         62.75         57.22        33.81 o                         
  -1  10   3        209.65        240.97        18.00 o                         
   0  10   3          9.66         28.41        10.84 o                         
   1  10   3        388.52        411.33        20.01 o                         
   2  10   3        368.19        395.73        28.94 o                         
   3  10   3        452.68        462.43        39.06 o                         
   4  10   3          3.03         18.73        24.40 o                         
  -3  11   3        241.80        259.61        34.62 o                         
  -2  11   3        163.91        164.05        32.81 o                         
  -1  11   3        205.11        235.09        30.21 o                         
   0  11   3        159.45        199.61        42.18 o                         
   1  11   3         16.62         48.40        68.86 o                         
   2  11   3        168.14        181.45        21.62 o                         
   3  11   3        148.94        194.73        27.48 o                         
  -2  12   3        148.56        137.06        21.29 o                         
  -1  12   3         13.47         17.86        31.10 o                         
   0  12   3        152.54        148.59        25.91 o                         
   1  12   3        308.56        288.25        17.15 o                         
   2  12   3        106.09        102.30        18.83 o                         
  -1 -12   4        104.67         94.84        11.33 o                         
   0 -12   4         64.89         51.57         8.94 o                         
   1 -12   4          5.62         24.63        11.28 o                         
  -3 -11   4        164.01        195.48        22.21 o                         
  -2 -11   4        389.52        443.03        23.68 o                         
  -1 -11   4        319.63        319.13        22.87 o                         
   0 -11   4         22.52         29.56         7.75 o                         
   1 -11   4        112.48        101.96        20.69 o                         
   2 -11   4         86.36         86.87        14.87 o                         
   3 -11   4          4.43         13.24        11.96 o                         
  -4 -10   4         67.16         63.52        17.84 o                         
  -3 -10   4        734.87        785.41        41.44 o                         
  -2 -10   4        297.01        334.22        19.65 o                         
  -1 -10   4        228.32        231.25        15.44 o                         
   0 -10   4         32.74         28.38         7.27 o                         
   1 -10   4         59.28         49.37        11.66 o                         
   2 -10   4         33.10         33.43        11.72 o                         
   3 -10   4         16.38         29.59        15.28 o                         
   4 -10   4          7.95         15.05        12.23 o                         
  -5  -9   4         12.63        -19.22        51.50 o                         
  -4  -9   4         87.53        129.81        17.35 o                         
  -3  -9   4       1374.91       1366.94        85.62 o                         
  -2  -9   4        869.59        902.68        36.58 o                         
  -1  -9   4         69.74         96.69         9.61 o                         
   0  -9   4         59.59         75.53        10.31 o                         
   1  -9   4          2.94          7.86         7.44 o                         
   2  -9   4         13.31         14.04         9.54 o                         
   3  -9   4         25.54         12.59        10.82 o                         
   4  -9   4        119.79        137.56        18.59 o                         
  -5  -8   4         88.39         86.52        27.82 o                         
  -4  -8   4        382.53        402.09        24.45 o                         
  -3  -8   4        324.44        313.72        19.19 o                         
  -2  -8   4         34.82         62.43        10.67 o                         
  -1  -8   4         26.59         35.33        15.24 o                         
   0  -8   4       2577.36       2496.58        89.12 o                         
   1  -8   4        156.93        161.33        18.36 o                         
   2  -8   4         21.21         20.49         8.09 o                         
   3  -8   4        202.48        193.20        18.80 o                         
   4  -8   4         93.78         83.16        14.13 o                         
   5  -8   4        367.65        401.29        29.42 o                         
  -6  -7   4         90.93         62.10        42.14 o                         
  -5  -7   4         89.07         84.38        11.82 o                         
  -4  -7   4        245.69        253.87        16.15 o                         
  -3  -7   4        204.68        282.77        19.65 o                         
  -2  -7   4          8.88         21.63        10.23 o                         
  -1  -7   4        257.73        295.89        19.22 o                         
   0  -7   4        650.27        612.29        23.86 o                         
   1  -7   4        314.46        263.84        17.86 o                         
   2  -7   4          6.14         14.07         9.61 o                         
   3  -7   4         46.42         62.10        11.56 o                         
   4  -7   4        196.80        206.73        19.83 o                         
   5  -7   4        308.70        301.30        24.86 o                         
  -6  -6   4         93.16         93.03        15.15 o                         
  -5  -6   4         16.20         17.76         9.41 o                         
  -4  -6   4          1.50         12.28         7.81 o                         
  -3  -6   4        386.25        439.50        27.49 o                         
  -2  -6   4        318.01        330.52        13.91 o                         
  -1  -6   4        457.51        456.57        18.81 o                         
   0  -6   4        796.83        735.07        27.22 o                         
   1  -6   4       1740.72       1779.68        76.01 o                         
   2  -6   4         39.34         42.86        18.85 o                         
   3  -6   4        823.10        826.16        39.99 o                         
   4  -6   4         16.81         18.78         9.38 o                         
   5  -6   4        280.88        314.24        23.95 o                         
   6  -6   4          0.13        -16.51        16.51 o                         
  -6  -5   4        105.12         96.12        12.51 o                         
  -5  -5   4          3.60         15.00         8.46 o                         
  -4  -5   4        308.93        300.11        20.10 o                         
  -3  -5   4          3.73         14.48         6.19 o                         
  -2  -5   4       1453.50       1408.59        45.91 o                         
  -1  -5   4        450.42        478.02        19.09 o                         
   0  -5   4       1826.93       1730.40        50.40 o                         
   1  -5   4        750.17        790.52        36.03 o                         
   2  -5   4         71.70        108.15        14.40 o                         
   3  -5   4        237.68        229.27        16.38 o                         
   4  -5   4         15.18         17.48         8.58 o                         
   5  -5   4          7.50         14.95        10.07 o                         
   6  -5   4         78.43         65.99        14.58 o                         
  -6  -4   4         62.18         63.46        10.82 o                         
  -5  -4   4         57.07         68.46         9.45 o                         
  -4  -4   4         30.91         40.43         7.04 o                         
  -3  -4   4        473.80        497.77        18.13 o                         
  -2  -4   4       1477.67       1494.64        44.69 o                         
  -1  -4   4       8167.19       8491.70       239.30 o                         
   0  -4   4       2375.24       2269.44        65.10 o                         
   1  -4   4        384.56        385.34        19.35 o                         
   2  -4   4        499.92        532.03        25.43 o                         
   3  -4   4        379.24        392.77        21.23 o                         
   4  -4   4          4.84         12.26         7.16 o                         
   5  -4   4        237.75        251.34        19.92 o                         
   6  -4   4         96.15         95.19        18.24 o                         
  -7  -3   4          0.82         -4.07         9.32 o                         
  -6  -3   4         74.01         73.47        10.81 o                         
  -5  -3   4        107.47        110.07         9.84 o                         
  -4  -3   4        142.35        161.09        12.16 o                         
  -3  -3   4       2034.85       2198.08        74.76 o                         
  -2  -3   4       2305.74       2381.87        79.76 o                         
  -1  -3   4       2005.75       1897.36        66.34 o                         
   0  -3   4       2832.29       2577.66        60.62 o                         
   1  -3   4        152.31        153.18         6.42 o                         
   2  -3   4         20.05         33.08         9.36 o                         
   3  -3   4       1543.10       1588.83        67.07 o                         
   4  -3   4         40.30         54.51         9.05 o                         
   5  -3   4          9.83          9.16         8.51 o                         
   6  -3   4        145.31        147.13        16.97 o                         
   7  -3   4         88.59         78.32        19.33 o                         
  -7  -2   4         77.85         70.89        11.06 o                         
  -6  -2   4         36.77         39.25         8.86 o                         
  -5  -2   4       2967.23       2877.39        98.18 o                         
  -4  -2   4        180.32        186.72        12.43 o                         
  -3  -2   4        438.98        448.72        18.44 o                         
  -2  -2   4       2009.42       2147.83        60.22 o                         
  -1  -2   4       2973.58       2939.17        95.57 o                         
   0  -2   4       1037.13        944.63        27.82 o                         
   1  -2   4       5432.81       5309.37       149.78 o                         
   2  -2   4       2919.42       2937.59        97.20 o                         
   3  -2   4        347.35        356.79        18.26 o                         
   4  -2   4         44.30         42.41         7.57 o                         
   5  -2   4        279.65        298.93        30.31 o                         
   6  -2   4        252.74        261.29        20.59 o                         
   7  -2   4        304.90        310.68        21.68 o                         
  -7  -1   4        361.79        298.77        43.47 o                         
  -6  -1   4        612.19        620.67        24.50 o                         
  -5  -1   4         20.96         23.16         6.96 o                         
  -4  -1   4        219.55        240.19        13.13 o                         
  -3  -1   4        315.88        350.81        21.85 o                         
  -2  -1   4         45.66         48.90         2.84 o                         
  -1  -1   4         50.61         60.00         2.70 o                         
   0  -1   4          6.45          9.38         1.07 o                         
   1  -1   4      26051.25      24639.56      1382.76 o                         
   2  -1   4       3278.63       3116.50        79.53 o                         
   3  -1   4        876.65        863.99        37.63 o                         
   4  -1   4        112.13        125.60        11.12 o                         
   5  -1   4         38.41         47.83         6.22 o                         
   6  -1   4        459.26        519.22        18.71 o                         
   7  -1   4         81.36         53.57        12.19 o                         
  -7   0   4        284.68        261.24        32.40 o                         
  -6   0   4        953.67        979.76        38.57 o                         
  -5   0   4       3798.61       4088.19       118.30 o                         
  -4   0   4         39.98         54.50         6.28 o                         
  -3   0   4          0.47         12.61         3.41 o                         
  -2   0   4        159.64        186.29         5.25 o                         
  -1   0   4        116.52        114.94         3.20 o                         
   0   0   4        814.10        775.95        21.06 o                         
   1   0   4        624.83        597.02        14.58 o                         
   2   0   4       2526.67       2527.55        54.60 o                         
   3   0   4       2320.00       2543.11        59.72 o                         
   4   0   4        116.10        132.80         7.40 o                         
   5   0   4         44.71         68.93         6.32 o                         
   6   0   4         35.82         59.45         7.33 o                         
   7   0   4        501.58        564.34        25.83 o                         
  -7   1   4        198.56        213.25        21.71 o                         
  -6   1   4        101.41        106.64        13.26 o                         
  -5   1   4         21.67         23.13         6.01 o                         
  -4   1   4         25.79         29.72         4.37 o                         
  -3   1   4       1686.32       1940.96        50.38 o                         
  -2   1   4       1399.93       1405.70        36.43 o                         
  -1   1   4         68.19         63.81         2.55 o                         
   0   1   4        203.04        171.06         4.46 o                         
   1   1   4      16936.26      15819.54       444.00 o                         
   2   1   4       4934.39       4817.99       111.25 o                         
   3   1   4        221.40        210.02         7.91 o                         
   4   1   4        610.83        757.43        27.68 o                         
   5   1   4         47.89         65.66         5.87 o                         
   6   1   4         46.01         65.44         7.43 o                         
   7   1   4         32.42         34.44         8.94 o                         
  -7   2   4        296.60        270.31        19.60 o                         
  -6   2   4         44.46         50.74         7.93 o                         
  -5   2   4         22.64         34.22         6.14 o                         
  -4   2   4       1599.85       1587.48        42.22 o                         
  -3   2   4         37.48         35.08         3.60 o                         
  -2   2   4         45.52         32.54         3.07 o                         
  -1   2   4       2588.52       2505.91        57.90 o                         
   0   2   4         64.03         67.88         2.17 o                         
   1   2   4      14097.64      13114.70       368.42 o                         
   2   2   4          8.41          7.30         1.29 o                         
   3   2   4          7.77         19.24         2.61 o                         
   4   2   4       1165.63       1280.05        34.78 o                         
   5   2   4         46.72         48.74         5.56 o                         
   6   2   4          4.01          5.44         5.96 o                         
   7   2   4         82.16         64.57        12.32 o                         
  -7   3   4        210.95        200.43        16.90 o                         
  -6   3   4         16.85         14.31         7.34 o                         
  -5   3   4         35.18         51.04         6.75 o                         
  -4   3   4        982.42        941.80        26.74 o                         
  -3   3   4       5070.34       4952.39       125.51 o                         
  -2   3   4        296.27        245.39         7.66 o                         
  -1   3   4       1075.81       1046.42        24.91 o                         
   0   3   4       3340.20       3239.66        80.32 o                         
   1   3   4       4436.54       4227.46       120.01 o                         
   2   3   4        717.58        822.97        49.04 o                         
   3   3   4        117.37        168.97         9.38 o                         
   4   3   4        471.49        532.99        18.99 o                         
   5   3   4         22.30         34.81         6.77 o                         
   6   3   4        262.22        273.69        17.32 o                         
   7   3   4        103.43         74.90        12.69 o                         
  -6   4   4         10.32         13.29         9.71 o                         
  -5   4   4        475.96        492.03        19.01 o                         
  -4   4   4       1243.11       1228.25        43.34 o                         
  -3   4   4         13.32         28.28        10.72 o                         
  -2   4   4        509.96        492.59        15.98 o                         
  -1   4   4       3112.60       3078.55        72.60 o                         
   0   4   4        494.03        571.72        16.91 o                         
   2   4   4        189.76        180.60        15.28 o                         
   3   4   4        269.60        519.65        34.75 o                         
   4   4   4        937.04       1050.64        46.58 o                         
   5   4   4        285.87        277.82        17.30 o                         
   6   4   4         59.78         60.74        10.42 o                         
   7   4   4         24.31         26.50        14.26 o                         
  -6   5   4          2.04          1.86         7.54 o                         
  -5   5   4        871.07        879.57        29.79 o                         
  -4   5   4       1008.80       1013.57        37.03 o                         
  -3   5   4         74.56         82.40         8.10 o                         
  -2   5   4         61.58        109.03        10.71 o                         
  -1   5   4       1285.37       1356.99        71.40 o                         
   0   5   4        483.32        488.17        20.89 o                         
   1   5   4         37.49         69.00         8.62 o                         
   2   5   4        583.61        562.49        28.80 o                         
   3   5   4       1955.22       1967.68        85.09 o                         
   4   5   4        747.45        775.12        30.93 o                         
   5   5   4        185.02        202.48        15.67 o                         
   6   5   4         11.08         53.35        18.62 o                         
  -6   6   4         53.84         63.99        18.73 o                         
  -5   6   4        706.51        638.68        26.79 o                         
  -4   6   4        223.90        259.46        14.46 o                         
  -3   6   4         27.39         35.94         6.62 o                         
  -2   6   4         26.66         32.13         5.50 o                         
  -1   6   4         10.62         16.57         4.55 o                         
   0   6   4         64.10         69.30         4.46 o                         
   1   6   4         19.63         32.30        15.89 o                         
   2   6   4       1024.70       1059.68        49.42 o                         
   3   6   4       1364.07       1317.98        73.05 o                         
   4   6   4        718.40        745.49        40.55 o                         
   5   6   4          7.56         45.31        10.35 o                         
   6   6   4          1.19         30.11        11.48 o                         
  -5   7   4         62.72         69.75        10.07 o                         
  -4   7   4        654.25        619.04        25.86 o                         
  -3   7   4         75.44         79.97         9.24 o                         
  -2   7   4        243.49        227.43        13.85 o                         
  -1   7   4         50.73        114.58        15.33 o                         
   0   7   4         16.34         21.10         7.11 o                         
   1   7   4       1289.91       1457.99       162.00 o                         
   2   7   4       3820.66       3728.47       154.88 o                         
   3   7   4        679.89        731.13        39.73 o                         
   4   7   4        218.02        270.06        25.63 o                         
   5   7   4         57.52         93.77        28.22 o                         
   6   7   4          4.55         35.69        20.56 o                         
  -5   8   4         64.98         90.91        34.25 o                         
  -4   8   4        130.21        137.70        16.31 o                         
  -3   8   4         69.05         77.00        11.47 o                         
  -2   8   4        585.02        488.62        50.15 o                         
  -1   8   4        671.62        732.61        28.76 o                         
   0   8   4        703.26        764.74        41.62 o                         
   1   8   4        205.35        255.77        13.91 o                         
   3   8   4        558.29        585.38        35.82 o                         
   4   8   4         82.50        118.70        19.50 o                         
   5   8   4        519.03        607.84       105.46 o                         
  -5   9   4        118.17        236.79        35.73 o                         
  -4   9   4         47.30         68.33        28.46 o                         
  -3   9   4        287.09        241.34        31.30 o                         
  -2   9   4        123.30        132.16        13.04 o                         
  -1   9   4        920.81        906.16        34.88 o                         
   0   9   4         19.36        197.11        36.96 o                         
   1   9   4       1453.08       1508.02        62.88 o                         
   3   9   4         88.47        124.13        17.73 o                         
   4   9   4          0.94         19.91        31.05 o                         
   5   9   4        307.34        286.90        64.06 o                         
  -4  10   4          7.65          8.67        13.80 o                         
  -3  10   4        247.63        224.34        30.12 o                         
  -2  10   4        683.86        645.80        36.88 o                         
  -1  10   4        543.38        551.19        24.68 o                         
   1  10   4         25.20         35.82         7.41 o                         
   2  10   4         33.00         40.25        13.66 o                         
   3  10   4         22.39         70.45        38.43 o                         
   4  10   4        290.59        307.14        32.24 o                         
  -3  11   4        346.36        311.63        54.37 o                         
  -2  11   4         20.50         26.80         8.43 o                         
  -1  11   4        225.74        232.34        33.80 o                         
   0  11   4        585.92        621.55        36.96 o                         
   1  11   4          1.10         14.09        19.96 o                         
   2  11   4         28.48        123.43        51.26 o                         
   3  11   4         32.61         48.54        17.03 o                         
   4  11   4        133.88        293.46        70.23 o                         
  -2  12   4         65.22         75.06        38.19 o                         
  -1  12   4         69.59         75.84        13.95 o                         
   0  12   4         14.13         44.40        13.02 o                         
   1  12   4          7.95         10.97        12.73 o                         
   2  12   4         32.64         62.91        19.96 o                         
  -1 -12   5        214.79        197.77        16.18 o                         
   0 -12   5          0.34          2.45        17.42 o                         
   1 -12   5         42.47         40.55        12.71 o                         
  -3 -11   5         72.94         93.88        20.56 o                         
  -2 -11   5          1.01         10.73         9.15 o                         
  -1 -11   5         80.01         64.67         9.95 o                         
   0 -11   5        159.59        126.97        18.97 o                         
   1 -11   5        572.11        507.59        32.35 o                         
   2 -11   5         46.59         49.28        29.82 o                         
  -4 -10   5         31.57         18.47        12.02 o                         
  -3 -10   5        332.60        354.74        35.56 o                         
  -2 -10   5         40.25         46.02        12.56 o                         
  -1 -10   5          3.45          7.66         7.50 o                         
   0 -10   5        322.29        310.18        18.07 o                         
   1 -10   5        199.45        191.82        19.18 o                         
   2 -10   5        126.40        112.31        27.71 o                         
   3 -10   5         66.95         64.85        14.52 o                         
  -4  -9   5          0.80         -3.24        19.68 o                         
  -3  -9   5         27.60         66.22        11.81 o                         
  -2  -9   5         95.12        108.44        11.14 o                         
  -1  -9   5        318.29        292.36        16.70 o                         
   0  -9   5        579.37        562.86        24.03 o                         
   1  -9   5        561.71        545.23        31.06 o                         
   2  -9   5         90.06        104.62        14.04 o                         
   3  -9   5          5.35          8.66        10.48 o                         
   4  -9   5         13.63         18.21        12.05 o                         
  -5  -8   5          0.04          5.20        13.97 o                         
  -4  -8   5         13.92         42.91        12.92 o                         
  -3  -8   5          2.28         34.71        10.41 o                         
  -2  -8   5        600.26        587.88        35.01 o                         
  -1  -8   5        689.58        647.85        26.72 o                         
   0  -8   5         17.29         30.21         6.09 o                         
   1  -8   5        500.76        503.04        28.03 o                         
   2  -8   5         20.17         28.56         9.36 o                         
   3  -8   5          0.32         -2.72         8.55 o                         
   4  -8   5         15.13          7.15        11.18 o                         
   5  -8   5         20.70         32.73        13.76 o                         
  -5  -7   5        188.10        192.65        15.22 o                         
  -4  -7   5        202.37        256.21        16.04 o                         
  -3  -7   5        401.04        393.18        17.83 o                         
  -2  -7   5        248.47        270.22        15.78 o                         
  -1  -7   5       1307.80       1313.93        47.01 o                         
   0  -7   5       3651.55       3753.23       125.16 o                         
   1  -7   5         86.05        101.10        24.51 o                         
   2  -7   5         83.49         88.77        11.34 o                         
   3  -7   5          9.14         17.04         9.80 o                         
   4  -7   5         63.70         57.72        12.57 o                         
   5  -7   5          8.40         14.39        11.63 o                         
  -6  -6   5         23.50         31.25        11.71 o                         
  -5  -6   5        216.43        193.29        14.53 o                         
  -4  -6   5        627.74        616.11        24.41 o                         
  -3  -6   5        109.88        173.98        11.54 o                         
  -2  -6   5        599.86        613.06        23.33 o                         
  -1  -6   5        618.60        634.40        24.78 o                         
   0  -6   5        172.81        126.11         8.73 o                         
   1  -6   5        565.42        551.01        28.06 o                         
   2  -6   5        170.25        157.89        13.99 o                         
   3  -6   5        130.07        137.58        14.31 o                         
   4  -6   5        374.96        366.59        24.27 o                         
   5  -6   5         10.52         14.91        11.03 o                         
   6  -6   5         25.78         29.40        14.58 o                         
  -6  -5   5        329.59        279.25        17.67 o                         
  -5  -5   5        872.61        794.49        29.76 o                         
  -4  -5   5       1087.74       1082.64        35.97 o                         
  -3  -5   5        160.30        161.40        11.45 o                         
  -2  -5   5        438.89        449.67        16.70 o                         
  -1  -5   5       1628.33       1598.80        47.28 o                         
   0  -5   5        382.88        382.49        13.07 o                         
   1  -5   5         45.36         45.84         7.07 o                         
   2  -5   5         88.33         94.44        10.14 o                         
   3  -5   5        407.38        419.04        34.62 o                         
   4  -5   5        558.46        551.74        29.99 o                         
   5  -5   5         18.79          4.67        10.30 o                         
   6  -5   5          1.89         -3.68        12.40 o                         
  -6  -4   5        403.30        378.99        20.77 o                         
  -5  -4   5        653.33        614.12        24.23 o                         
  -4  -4   5         15.86         14.62         6.76 o                         
  -3  -4   5        229.67        253.23        12.15 o                         
  -2  -4   5          1.53          0.61         4.03 o                         
  -1  -4   5         42.98         67.70         5.04 o                         
   0  -4   5        174.88        190.58         8.68 o                         
   1  -4   5        531.90        535.51        25.33 o                         
   2  -4   5      11679.81      12490.34       498.29 o                         
   3  -4   5       2395.87       2358.50        98.25 o                         
   4  -4   5         23.07         22.58         8.10 o                         
   5  -4   5        132.52        132.76        32.88 o                         
   6  -4   5         25.56         24.82        16.14 o                         
  -6  -3   5        122.50        133.06        12.37 o                         
  -5  -3   5        810.32        802.11        32.68 o                         
  -4  -3   5       1222.17       1109.47        41.12 o                         
  -3  -3   5        133.90        160.13        12.13 o                         
  -2  -3   5        339.34        350.11        14.88 o                         
  -1  -3   5       3786.45       3985.09       112.87 o                         
   0  -3   5        149.34        144.20         4.83 o                         
   1  -3   5       3524.40       3707.33       149.64 o                         
   2  -3   5         98.44         83.97         8.07 o                         
   3  -3   5       3108.08       3053.61       125.00 o                         
   4  -3   5         12.61         19.30         7.09 o                         
   5  -3   5          1.63         17.45         9.02 o                         
   6  -3   5          5.64         13.52        11.83 o                         
  -7  -2   5         70.90         50.91        10.18 o                         
  -6  -2   5         55.91         57.62         9.52 o                         
  -5  -2   5       1772.02       1735.91        61.67 o                         
  -4  -2   5         29.92         31.03         6.88 o                         
  -3  -2   5       1411.47       1390.00        48.37 o                         
  -2  -2   5       1247.35       1253.07        37.19 o                         
  -1  -2   5        186.10        171.91         6.48 o                         
   0  -2   5        835.29        830.11        35.17 o                         
   1  -2   5       3048.51       2831.36        80.65 o                         
   2  -2   5       4825.60       4604.16       185.03 o                         
   3  -2   5        204.60        170.05        11.51 o                         
   4  -2   5         29.50         27.43        21.32 o                         
   5  -2   5          2.08          6.84         5.63 o                         
   6  -2   5          9.30         17.42         6.70 o                         
   7  -2   5         40.49         46.60         8.97 o                         
  -7  -1   5        208.25        169.07        14.33 o                         
  -6  -1   5        239.67        249.82        15.33 o                         
  -5  -1   5         44.22         56.08         7.69 o                         
  -4  -1   5        970.54        917.49        56.20 o                         
  -3  -1   5       2464.97       2609.86        75.57 o                         
  -2  -1   5       1514.42       1473.47        43.06 o                         
  -1  -1   5       1631.86       1575.62        36.87 o                         
   0  -1   5        529.39        483.76        11.77 o                         
   1  -1   5       4539.10       4284.63       120.92 o                         
   2  -1   5       1324.08       1216.36        32.14 o                         
   3  -1   5        208.88        216.21        12.88 o                         
   4  -1   5        508.58        553.59        27.28 o                         
   5  -1   5        528.67        546.22        19.50 o                         
   6  -1   5          1.87          7.07         6.08 o                         
   7  -1   5         22.51         13.75         8.93 o                         
  -7   0   5         27.44          8.16        14.32 o                         
  -6   0   5        400.95        378.89        20.68 o                         
  -5   0   5       1290.32       1370.21        43.81 o                         
  -4   0   5       1580.96       1770.61        46.94 o                         
  -3   0   5       2449.09       2572.02        74.16 o                         
  -2   0   5       2532.21       2799.64        79.70 o                         
  -1   0   5        570.72        586.91        14.17 o                         
   0   0   5       1523.15       1447.55        33.52 o                         
   1   0   5       1241.68       1240.12        29.38 o                         
   2   0   5        283.74        253.86         8.24 o                         
   3   0   5         36.12         44.10         3.19 o                         
   4   0   5        209.08        225.70         9.36 o                         
   5   0   5        488.25        526.74        18.96 o                         
   6   0   5        171.08        192.33        11.16 o                         
   7   0   5        408.90        415.81        28.84 o                         
  -7   1   5          9.61         38.66        16.03 o                         
  -6   1   5         14.07         17.41         8.48 o                         
  -5   1   5         18.35         27.39         5.82 o                         
  -4   1   5       1257.98       1244.38        33.62 o                         
  -3   1   5       4033.44       4376.69       111.23 o                         
  -2   1   5        444.44        407.12        13.02 o                         
  -1   1   5         59.57         72.04         3.69 o                         
   0   1   5        175.85        148.72         3.78 o                         
   1   1   5      25709.97      24030.01       778.58 o                         
   2   1   5         26.55         32.45         1.90 o                         
   3   1   5        139.86        131.92         6.12 o                         
   4   1   5       2547.59       2887.47        74.96 o                         
   5   1   5        324.13        353.12        18.55 o                         
   6   1   5          7.38         12.96         6.04 o                         
   7   1   5         28.26         31.94         9.50 o                         
  -7   2   5          4.13         -4.66        13.77 o                         
  -6   2   5         98.12        105.29         9.72 o                         
  -5   2   5        240.01        269.93        11.78 o                         
  -4   2   5       2716.64       2779.75        71.81 o                         
  -3   2   5        774.96        775.28        27.92 o                         
  -2   2   5        234.18        309.50        12.22 o                         
  -1   2   5        359.90        363.30        10.02 o                         
   0   2   5       1595.98       1429.53        33.32 o                         
   1   2   5       1552.02       1556.79        51.95 o                         
   2   2   5       1734.21       1668.06        43.08 o                         
   3   2   5       2646.86       2707.31        69.52 o                         
   4   2   5       2488.99       2515.48        60.01 o                         
   5   2   5        388.49        408.97        13.63 o                         
   6   2   5        103.68        118.17         9.53 o                         
   7   2   5          1.98          4.33        10.54 o                         
  -6   3   5        107.84        104.40        12.16 o                         
  -5   3   5        163.59        170.58         9.57 o                         
  -4   3   5       1612.82       1541.51        49.12 o                         
  -3   3   5        312.85        315.81        10.42 o                         
  -2   3   5        468.50        490.30        17.83 o                         
  -1   3   5        411.03        400.61        16.67 o                         
   0   3   5        275.39        289.82         8.21 o                         
   1   3   5        237.23        216.59        11.73 o                         
   2   3   5       3476.40       3540.52       144.12 o                         
   3   3   5        579.52        490.39        16.18 o                         
   4   3   5        896.01        901.50        33.57 o                         
   5   3   5        268.72        257.56        14.21 o                         
   6   3   5        160.73        175.27        20.02 o                         
   7   3   5          3.90         16.98        11.19 o                         
  -6   4   5        128.24        161.70        14.37 o                         
  -5   4   5        328.51        308.53        14.41 o                         
  -4   4   5        249.46        228.73         9.79 o                         
  -3   4   5       1098.52       1107.50        33.35 o                         
  -2   4   5        175.72        165.28         8.04 o                         
  -1   4   5        368.53        353.84        11.66 o                         
   0   4   5       2462.84       2377.81        86.11 o                         
   1   4   5       2371.19       2572.84       173.96 o                         
   2   4   5        327.18        335.11        22.92 o                         
   3   4   5       5373.54       5585.12       226.88 o                         
   4   4   5        494.62        531.34        22.74 o                         
   5   4   5         45.89         70.30         9.50 o                         
   6   4   5         24.99         27.72         9.75 o                         
   7   4   5        105.95        109.81        15.57 o                         
  -6   5   5          8.36         22.67         9.22 o                         
  -5   5   5        349.12        341.50        15.81 o                         
  -4   5   5         13.27         30.35         8.47 o                         
  -3   5   5         11.71         16.76         4.34 o                         
  -2   5   5       1264.28       1217.61        60.36 o                         
  -1   5   5       4450.52       4424.92       180.32 o                         
   0   5   5        782.32        807.56        24.43 o                         
   1   5   5       1171.06       1159.25        50.69 o                         
   3   5   5        126.52        196.37        19.47 o                         
   4   5   5        217.21        236.68        20.18 o                         
   5   5   5         48.13         41.51         9.70 o                         
   6   5   5        205.05        245.14        20.39 o                         
  -6   6   5         25.11         29.67        10.00 o                         
  -5   6   5          9.34         11.98         6.81 o                         
  -4   6   5          3.51         11.82         5.97 o                         
  -3   6   5        636.25        612.17        24.10 o                         
  -2   6   5        955.33        884.02        32.18 o                         
  -1   6   5       2934.79       2965.62        98.87 o                         
   0   6   5        524.15        452.33        22.72 o                         
   1   6   5         28.19         39.89        17.62 o                         
   2   6   5        124.76        215.10        18.73 o                         
   3   6   5         14.16         41.37        18.85 o                         
   4   6   5        124.96        127.72        16.64 o                         
   5   6   5        322.23        314.53        33.02 o                         
   6   6   5        334.16        284.54        33.12 o                         
  -5   7   5         23.29         12.28         7.71 o                         
  -4   7   5        195.75        230.61        14.57 o                         
  -3   7   5        611.82        580.94        23.89 o                         
  -2   7   5       1051.92        985.93        37.73 o                         
  -1   7   5        484.34        414.22        17.91 o                         
   0   7   5         30.03         39.14         6.96 o                         
   1   7   5        293.78        329.44        24.40 o                         
   2   7   5          1.41         13.90         8.89 o                         
   3   7   5         36.43         58.91        13.07 o                         
   4   7   5         71.16         85.30        17.20 o                         
   5   7   5        188.81        268.47        27.74 o                         
   6   7   5        318.60        297.74        30.68 o                         
  -5   8   5        225.34        274.62        24.31 o                         
  -4   8   5        134.75        146.12        15.45 o                         
  -3   8   5        299.44        302.34        18.55 o                         
  -2   8   5        529.03        477.10        45.17 o                         
  -1   8   5        629.07        646.58        25.83 o                         
   0   8   5        141.53        158.88        10.83 o                         
   1   8   5        923.63        980.25        47.53 o                         
   2   8   5          2.14         22.67        11.09 o                         
   3   8   5          3.01        180.60        40.91 o                         
   4   8   5         21.53         39.42        16.15 o                         
   5   8   5        104.88        150.73        23.20 o                         
  -4   9   5        138.46        135.92        21.43 o                         
  -3   9   5        191.57        186.01        24.97 o                         
  -2   9   5        156.61        137.45        19.63 o                         
  -1   9   5          2.62         -0.93        11.86 o                         
   0   9   5        310.79        330.70        21.96 o                         
   1   9   5        230.20        269.07        23.90 o                         
   2   9   5        304.00        385.82        62.21 o                         
   3   9   5          9.05         49.52        16.51 o                         
   4   9   5        186.01        172.96        25.63 o                         
   5   9   5        235.60        184.05        30.56 o                         
  -4  10   5         14.86         60.60        37.74 o                         
  -3  10   5        159.19        141.10        25.10 o                         
  -2  10   5        200.67        184.56        19.46 o                         
  -1  10   5          6.17         10.35        16.90 o                         
   0  10   5       1064.64       1153.31        78.73 o                         
   1  10   5         50.60         56.18        13.20 o                         
   2  10   5         49.17         71.48        22.92 o                         
   3  10   5          8.41        136.99        51.50 o                         
   4  10   5        142.71        156.67        23.87 o                         
  -3  11   5         12.58         17.12         8.98 o                         
  -2  11   5          7.17         11.34        12.37 o                         
  -1  11   5         13.39         27.62        18.00 o                         
   0  11   5        545.71        555.24        25.41 o                         
   1  11   5        540.89        549.65        34.94 o                         
   2  11   5        193.70        214.15        22.80 o                         
   3  11   5         31.42         43.64        17.22 o                         
   4  11   5        146.00        179.12        60.13 o                         
  -2  12   5        159.39        137.43        41.74 o                         
  -1  12   5        178.60        188.88        14.48 o                         
   0  12   5        164.23        152.55        18.94 o                         
   1  12   5         51.20         65.57        16.57 o                         
   2  12   5         17.34         13.88        16.25 o                         
   0 -12   6        116.84         88.72        25.90 o                         
  -3 -11   6          2.18         30.31        47.07 o                         
  -2 -11   6         93.90        113.56        12.86 o                         
  -1 -11   6          6.36          9.15         8.37 o                         
   0 -11   6        321.10        299.38        17.92 o                         
   1 -11   6          2.58         53.97        33.51 o                         
   2 -11   6         24.61         44.45        24.52 o                         
  -4 -10   6         79.79         94.86        15.07 o                         
  -3 -10   6          8.81         32.79        10.79 o                         
  -2 -10   6        228.91        207.09        16.11 o                         
  -1 -10   6        183.76        185.31        14.46 o                         
   0 -10   6        464.94        461.44        22.05 o                         
   1 -10   6        365.03        366.00        26.08 o                         
   2 -10   6         42.66         53.28        13.18 o                         
   3 -10   6         18.69         18.29        15.65 o                         
  -4  -9   6        148.98        178.16        17.56 o                         
  -3  -9   6        318.50        344.95        21.90 o                         
  -2  -9   6        126.08        160.71        13.41 o                         
  -1  -9   6        181.62        194.65        14.03 o                         
   0  -9   6        331.03        318.16        16.88 o                         
   1  -9   6         93.07        124.23        28.94 o                         
   2  -9   6          1.11          6.82         9.33 o                         
   3  -9   6        208.92        231.48        22.11 o                         
   4  -9   6        463.07        418.12        30.41 o                         
  -5  -8   6        276.49        227.06        20.50 o                         
  -4  -8   6        228.45        267.84        22.36 o                         
  -3  -8   6        911.73        956.00        39.88 o                         
  -2  -8   6         85.82        126.03        23.60 o                         
  -1  -8   6         20.51         19.50         6.85 o                         
   0  -8   6         93.74        105.85         8.99 o                         
   1  -8   6          8.06         25.10        15.77 o                         
   2  -8   6         50.99         53.59        11.17 o                         
   3  -8   6        350.32        345.89        25.10 o                         
   4  -8   6         18.56         21.63        18.36 o                         
   5  -8   6          8.46          0.23        17.74 o                         
  -5  -7   6        879.15        776.50        31.40 o                         
  -4  -7   6        417.20        399.86        20.26 o                         
  -3  -7   6        273.94        319.38        18.00 o                         
  -2  -7   6          3.56          1.12         9.44 o                         
  -1  -7   6          5.94         16.21         5.88 o                         
   0  -7   6          2.22         17.08         6.25 o                         
   1  -7   6        123.61        147.08        14.03 o                         
   2  -7   6        797.01        769.58        38.44 o                         
   3  -7   6        722.06        721.88        37.47 o                         
   4  -7   6        235.95        274.80        33.39 o                         
   5  -7   6          1.11          9.01        11.20 o                         
  -6  -6   6       1191.01        984.05        57.29 o                         
  -5  -6   6        241.06        219.42        15.62 o                         
  -4  -6   6        279.16        301.52        26.28 o                         
  -3  -6   6         22.90         25.89         7.15 o                         
  -2  -6   6        455.58        457.52        17.59 o                         
  -1  -6   6        780.70        813.10        30.51 o                         
   0  -6   6       2121.88       2132.24        72.22 o                         
   1  -6   6        117.59        120.09        17.85 o                         
   2  -6   6        797.01        773.95        49.90 o                         
   3  -6   6        984.00        939.34        44.78 o                         
   4  -6   6        373.97        366.48        43.97 o                         
   5  -6   6          0.31          4.74        12.94 o                         
   6  -6   6          5.31          5.21        12.59 o                         
  -6  -5   6        147.83        139.15        13.90 o                         
  -5  -5   6        397.41        393.19        19.94 o                         
  -4  -5   6         14.25         19.37         7.50 o                         
  -3  -5   6        174.61        202.74        11.99 o                         
  -2  -5   6       1000.66        970.70        30.97 o                         
  -1  -5   6        292.60        317.17        12.31 o                         
   0  -5   6        856.93        805.19        24.93 o                         
   1  -5   6        428.64        425.02        29.57 o                         
   2  -5   6         73.91         70.62         9.12 o                         
   3  -5   6        626.05        570.06        41.89 o                         
   4  -5   6         97.89        107.04        13.67 o                         
   5  -5   6         15.03         19.76        11.10 o                         
   6  -5   6        195.94        223.01        34.87 o                         
  -6  -4   6         23.36         26.67        10.05 o                         
  -5  -4   6         25.44         32.48         8.83 o                         
  -4  -4   6         27.58         27.28         7.11 o                         
  -3  -4   6        439.79        400.68        30.59 o                         
  -2  -4   6       4518.83       4690.84       155.12 o                         
  -1  -4   6        629.26        605.45        19.41 o                         
   0  -4   6         14.70         25.13         2.76 o                         
   1  -4   6        969.36        953.63        41.88 o                         
   2  -4   6       2830.52       2853.77       117.32 o                         
   3  -4   6       1139.13       1051.60        66.03 o                         
   4  -4   6        599.74        589.06        30.79 o                         
   5  -4   6        103.56        130.35        15.30 o                         
   6  -4   6         67.74         74.26        14.90 o                         
  -6  -3   6         22.95         22.27         9.57 o                         
  -5  -3   6        214.45        215.54        15.50 o                         
  -4  -3   6       6966.04       6395.94       211.28 o                         
  -3  -3   6        593.50        568.06        22.94 o                         
  -2  -3   6       4745.55       4913.36       161.68 o                         
  -1  -3   6         57.90         51.55         6.13 o                         
   0  -3   6        354.17        336.33         9.79 o                         
   1  -3   6       1662.20       1783.85        73.68 o                         
   2  -3   6       1223.97       1446.73        60.88 o                         
   3  -3   6        325.62        300.89        17.37 o                         
   4  -3   6        854.27        873.94        62.33 o                         
   5  -3   6        400.41        382.81        25.12 o                         
   6  -3   6        262.37        245.80        23.26 o                         
  -7  -2   6        195.57        173.47        12.88 o                         
  -6  -2   6        134.70        141.58        12.09 o                         
  -5  -2   6         77.29         69.90         9.60 o                         
  -4  -2   6         70.70         85.87         8.91 o                         
  -3  -2   6       4269.41       4326.45       143.19 o                         
  -2  -2   6       5166.52       5240.87       148.67 o                         
  -1  -2   6        262.15        259.03         8.20 o                         
   0  -2   6         16.35         18.92         2.06 o                         
   1  -2   6        409.20        405.42        13.08 o                         
   2  -2   6        501.15        505.31        23.32 o                         
   3  -2   6        585.44        604.00        28.12 o                         
   4  -2   6        590.58        588.32        28.87 o                         
   5  -2   6        231.04        223.56        11.27 o                         
   6  -2   6        154.79        165.32        15.69 o                         
   7  -2   6         12.23          3.71         8.47 o                         
  -7  -1   6         13.63          4.40        18.85 o                         
  -6  -1   6         42.50         51.06         9.20 o                         
  -5  -1   6         90.40        111.98         9.36 o                         
  -4  -1   6       1852.68       1830.15        90.33 o                         
  -3  -1   6       2591.89       2708.99        78.35 o                         
  -2  -1   6       1715.49       1717.00        49.86 o                         
  -1  -1   6          1.36          2.23         1.41 o                         
   0  -1   6       1194.22       1159.68        27.26 o                         
   1  -1   6        717.93        629.85        29.87 o                         
   2  -1   6        266.93        301.24        11.74 o                         
   3  -1   6        249.86        256.83        15.77 o                         
   4  -1   6       1951.36       2093.34        87.70 o                         
   5  -1   6        961.87        981.09        31.26 o                         
   6  -1   6         75.23         81.82         8.52 o                         
   7  -1   6         24.42          2.13         8.35 o                         
  -7   0   6        129.81        148.16        19.00 o                         
  -6   0   6          6.22         -3.58         8.08 o                         
  -5   0   6        448.86        498.71        19.28 o                         
  -4   0   6        969.81        952.60        26.59 o                         
  -3   0   6       1949.34       2118.28        61.45 o                         
  -2   0   6        819.01        945.19        27.90 o                         
  -1   0   6       3410.75       3277.63       122.87 o                         
   0   0   6        860.02        812.97        20.86 o                         
   1   0   6        878.35        807.32        24.13 o                         
   2   0   6        653.95        666.20        20.53 o                         
   3   0   6       1392.11       1403.70        48.94 o                         
   4   0   6        516.88        532.24        16.54 o                         
   5   0   6        572.92        628.21        21.79 o                         
   6   0   6         92.71        110.46         9.91 o                         
   7   0   6         49.39         42.40         9.26 o                         
  -7   1   6        313.40        304.91        27.02 o                         
  -6   1   6         34.27         34.12         8.55 o                         
  -5   1   6          8.95         11.65         5.48 o                         
  -4   1   6         60.15         75.79         6.20 o                         
  -3   1   6         84.88         86.32         6.53 o                         
  -2   1   6       2100.46       2417.50        79.94 o                         
  -1   1   6       4383.55       4289.40       108.05 o                         
   0   1   6       2997.45       2877.51        61.47 o                         
   1   1   6       9462.89       9052.50       207.75 o                         
   2   1   6        993.27        939.47        22.67 o                         
   3   1   6        332.28        316.38        11.83 o                         
   4   1   6       2766.73       2956.17        86.08 o                         
   5   1   6         18.90         21.38         5.38 o                         
   6   1   6         16.54         24.98         7.25 o                         
   7   1   6        272.93        240.44        26.38 o                         
  -7   2   6         39.43         46.40        16.15 o                         
  -6   2   6         87.73         82.25        11.02 o                         
  -5   2   6        650.47        660.84        23.11 o                         
  -4   2   6         88.66        111.03        12.80 o                         
  -3   2   6          4.24          7.25         3.76 o                         
  -2   2   6        378.22        373.21        14.46 o                         
  -1   2   6       4074.69       3730.68       156.07 o                         
   0   2   6       1501.47       1286.86        27.87 o                         
   1   2   6       1522.29       1375.55        40.22 o                         
   2   2   6       1353.62       1274.29        35.67 o                         
   3   2   6        202.41        199.45        11.02 o                         
   4   2   6        196.59        207.07        10.33 o                         
   5   2   6          1.58          3.26         4.66 o                         
   6   2   6          1.83          3.86         6.58 o                         
   7   2   6         64.08         59.81        27.60 o                         
  -6   3   6        385.14        393.28        21.72 o                         
  -5   3   6         97.80        113.01        10.41 o                         
  -4   3   6         33.32         37.75         6.41 o                         
  -3   3   6        614.55        655.67        24.50 o                         
  -2   3   6       2950.19       2887.07        95.45 o                         
  -1   3   6       4031.32       3843.46        82.06 o                         
   0   3   6       6538.40       6682.93       153.29 o                         
   1   3   6        551.61        530.62        20.52 o                         
   2   3   6         94.75        133.04        12.07 o                         
   3   3   6          6.55          7.67         2.46 o                         
   4   3   6         92.73        103.81         6.85 o                         
   5   3   6          2.08          3.13         6.55 o                         
   6   3   6        402.45        367.27        20.62 o                         
   7   3   6        181.26        156.94        14.81 o                         
  -6   4   6         74.78         75.06        11.23 o                         
  -5   4   6         22.48         27.19         7.33 o                         
  -4   4   6        170.01        154.18        11.01 o                         
  -3   4   6        260.41        203.77        15.97 o                         
  -2   4   6       1118.62       1025.48        30.62 o                         
  -1   4   6       3899.65       3803.43        96.52 o                         
   0   4   6         73.56         57.87         4.45 o                         
   1   4   6       1128.55       1182.04        51.03 o                         
   2   4   6       1436.69       1597.15        92.41 o                         
   3   4   6        856.51       1039.10       122.09 o                         
   4   4   6        301.57        320.04        16.23 o                         
   5   4   6         52.02         39.35        15.41 o                         
   6   4   6        264.84        290.51        22.09 o                         
   7   4   6        288.85        223.51        42.23 o                         
  -6   5   6        373.36        347.67        20.72 o                         
  -5   5   6         36.37         53.47        11.62 o                         
  -4   5   6        600.18        561.90        19.97 o                         
  -3   5   6       1663.08       1580.10        46.76 o                         
  -2   5   6       1428.25       1329.13        39.55 o                         
  -1   5   6       2178.10       2097.18        61.00 o                         
   0   5   6         84.69        107.29         5.27 o                         
   1   5   6        107.17        150.05        13.06 o                         
   2   5   6       2380.22       2601.73       214.87 o                         
   3   5   6        828.49        790.91        69.49 o                         
   4   5   6        133.16        170.66        17.64 o                         
   5   5   6         61.90         50.34        16.01 o                         
   6   5   6        271.34        197.72        35.34 o                         
  -6   6   6        474.78        499.14        25.63 o                         
  -5   6   6        244.80        270.01        17.29 o                         
  -4   6   6         13.98         14.69         6.53 o                         
  -3   6   6        217.03        184.77        11.55 o                         
  -2   6   6        320.67        312.22        14.46 o                         
  -1   6   6       1597.41       1577.51        54.19 o                         
   0   6   6        814.35        730.92        26.14 o                         
   1   6   6        642.83        665.10        39.67 o                         
   2   6   6       2908.35       3139.46       171.37 o                         
   3   6   6         15.54         45.09        11.58 o                         
   4   6   6         48.09         83.15        25.13 o                         
   5   6   6        259.14        277.75        27.25 o                         
   6   6   6        350.92        305.67        30.20 o                         
  -5   7   6          2.24          1.45         6.92 o                         
  -4   7   6         17.48         38.21         8.45 o                         
  -3   7   6         11.08         18.74         9.93 o                         
  -2   7   6        176.55        175.03        11.24 o                         
  -1   7   6         49.63         92.66        15.97 o                         
   0   7   6        747.36        736.65        31.78 o                         
   1   7   6       1224.55       1367.24       124.18 o                         
   2   7   6         55.35         61.70        19.71 o                         
   3   7   6        386.06        394.94        26.06 o                         
   4   7   6        117.74        141.68        18.55 o                         
   5   7   6         80.81        111.09        19.41 o                         
   6   7   6        113.16        151.06        27.34 o                         
  -5   8   6        124.57        129.70        13.15 o                         
  -4   8   6        138.79        133.38        21.04 o                         
  -3   8   6         35.77         73.74        25.74 o                         
  -2   8   6          0.90         -5.36         5.56 o                         
  -1   8   6          3.15         -2.29         8.55 o                         
   0   8   6        549.94        565.60        25.82 o                         
   1   8   6        628.51        608.42        33.04 o                         
   2   8   6       1885.76       2081.87       203.78 o                         
   3   8   6          7.06         40.88        24.03 o                         
   4   8   6          1.55         86.00        37.46 o                         
   5   8   6        335.47        383.45        41.26 o                         
  -3   9   6         26.09         33.72        16.48 o                         
  -2   9   6          2.30         -3.32         5.76 o                         
  -1   9   6        160.54        164.20        26.92 o                         
   0   9   6        448.50        489.57        23.45 o                         
   1   9   6       1691.05       1763.62        79.57 o                         
   2   9   6       1112.40       1170.94        57.76 o                         
   3   9   6         17.65         93.15        40.17 o                         
   4   9   6         21.95        194.89        47.31 o                         
   5   9   6         19.94         61.88        21.98 o                         
  -4  10   6         97.91        136.77        31.19 o                         
  -3  10   6          3.09         11.54        12.03 o                         
  -2  10   6         16.34         22.29        18.32 o                         
  -1  10   6        137.05        153.17        15.29 o                         
   0  10   6       1561.34       1547.89        56.42 o                         
   1  10   6         43.36         48.57        12.57 o                         
   2  10   6         64.47        102.80        18.47 o                         
   3  10   6        170.03        189.78        26.12 o                         
   4  10   6          1.64         12.92        17.41 o                         
  -3  11   6         53.54         52.58        20.00 o                         
  -2  11   6          8.64          8.15         8.38 o                         
  -1  11   6        249.85        229.43        26.86 o                         
   0  11   6         73.86         90.77        24.54 o                         
   1  11   6        207.45        235.21        22.96 o                         
   2  11   6          9.59        179.62        48.79 o                         
   3  11   6         86.19         65.71        17.81 o                         
   4  11   6         74.67        152.02        58.40 o                         
  -2  12   6         54.76         61.59        19.62 o                         
  -1  12   6        192.85        193.53        14.88 o                         
   0  12   6          6.84         14.56        12.09 o                         
   1  12   6          1.50         34.70        55.20 o                         
   2  12   6         21.27         28.59        15.56 o                         
  -2 -11   7        134.32        158.25        21.22 o                         
  -1 -11   7        124.69        113.74        11.97 o                         
   0 -11   7         19.26         14.21         7.64 o                         
   1 -11   7         27.33         22.26        17.99 o                         
   2 -11   7         15.00         17.85        14.91 o                         
  -3 -10   7         15.87         20.58        10.72 o                         
  -2 -10   7         76.53        101.47        12.11 o                         
  -1 -10   7         30.48         26.19         8.73 o                         
   0 -10   7         25.49         30.20         7.82 o                         
   1 -10   7         37.34         23.94        10.72 o                         
   2 -10   7         31.06         23.13        12.94 o                         
   3 -10   7        101.96        104.31        17.02 o                         
  -4  -9   7         28.16         26.61        17.25 o                         
  -3  -9   7         36.67         53.29        11.95 o                         
  -2  -9   7         20.95         48.63        13.90 o                         
  -1  -9   7        212.54        243.74        16.08 o                         
   0  -9   7        300.31        282.91        15.77 o                         
   1  -9   7        575.48        565.11        32.90 o                         
   2  -9   7         57.33         52.91        12.25 o                         
   3  -9   7        353.96        369.29        27.88 o                         
   4  -9   7        220.97        223.63        33.64 o                         
  -5  -8   7        101.51         88.82        17.52 o                         
  -4  -8   7          0.19         11.26        14.91 o                         
  -3  -8   7        156.90        196.26        16.40 o                         
  -2  -8   7       1038.17       1080.85        41.93 o                         
  -1  -8   7        660.62        679.01        28.12 o                         
   0  -8   7        642.23        629.65        25.69 o                         
   1  -8   7        245.41        252.23        20.08 o                         
   2  -8   7         14.32         16.83         9.78 o                         
   3  -8   7        246.82        257.09        22.25 o                         
   4  -8   7         17.18         21.78        29.08 o                         
   5  -8   7          4.10          7.09        12.57 o                         
  -5  -7   7        162.91        170.66        14.96 o                         
  -4  -7   7          2.31          7.98         8.88 o                         
  -3  -7   7         34.02         52.38         9.09 o                         
  -2  -7   7       1027.79       1088.35        41.28 o                         
  -1  -7   7       1280.74       1246.52        45.26 o                         
   0  -7   7        203.87        210.29        12.19 o                         
   1  -7   7         25.53         38.57         8.40 o                         
   2  -7   7        249.78        262.81        19.69 o                         
   3  -7   7         60.15         68.66        12.31 o                         
   4  -7   7          1.19          8.40        10.02 o                         
   5  -7   7         29.13         27.32        13.55 o                         
  -6  -6   7         40.21         43.49        11.96 o                         
  -5  -6   7          2.74          7.56         9.38 o                         
  -4  -6   7        127.96        149.86        12.36 o                         
  -3  -6   7       2349.68       2027.56        63.72 o                         
  -2  -6   7       2127.97       1985.41        59.52 o                         
  -1  -6   7       1824.63       1743.19        82.48 o                         
   0  -6   7        496.67        513.27        20.73 o                         
   1  -6   7         11.06         15.59         6.53 o                         
   2  -6   7         13.35         -0.45         7.20 o                         
   3  -6   7         40.57         28.16         8.44 o                         
   4  -6   7         10.93         13.88        10.43 o                         
   5  -6   7        244.63        216.83        34.62 o                         
   6  -6   7        163.79        145.81        19.96 o                         
  -6  -5   7        516.48        494.16        40.26 o                         
  -5  -5   7        107.16        125.17        12.19 o                         
  -4  -5   7        731.98        707.35        26.44 o                         
  -3  -5   7        772.62        729.55        25.79 o                         
  -2  -5   7       1423.26       1457.98        44.52 o                         
  -1  -5   7        871.36        852.54        26.98 o                         
   0  -5   7        593.29        600.04        29.05 o                         
   1  -5   7        247.73        244.63        16.05 o                         
   2  -5   7        146.48        141.72        13.43 o                         
   3  -5   7         31.43         39.36        13.55 o                         
   4  -5   7        122.94        135.79        15.21 o                         
   5  -5   7        203.97        198.66        19.60 o                         
   6  -5   7        762.54        740.49        42.10 o                         
  -6  -4   7        411.26        324.77        27.02 o                         
  -5  -4   7        187.23        200.21        13.80 o                         
  -4  -4   7         11.42         17.59         7.38 o                         
  -3  -4   7        433.79        427.49        20.04 o                         
  -2  -4   7       2919.18       3032.36       101.57 o                         
  -1  -4   7         65.48         68.36         7.08 o                         
   0  -4   7        981.31       1073.13        92.89 o                         
   1  -4   7        232.99        214.59        15.15 o                         
   2  -4   7        120.03        128.90        11.53 o                         
   3  -4   7        249.75        257.81        17.05 o                         
   4  -4   7       1691.24       1718.04        74.72 o                         
   5  -4   7        337.44        343.23        23.88 o                         
   6  -4   7        120.34        140.87        18.03 o                         
  -6  -3   7        273.65        236.83        15.83 o                         
  -5  -3   7          8.09         13.77         8.84 o                         
  -4  -3   7       1579.39       1588.22        56.53 o                         
  -3  -3   7        296.77        278.87        14.46 o                         
  -2  -3   7        837.53        908.23        32.82 o                         
  -1  -3   7         74.55         95.08         7.48 o                         
   0  -3   7       1552.47       1457.66        82.67 o                         
   1  -3   7       1120.40       1058.03        45.35 o                         
   2  -3   7         75.03         78.46         8.02 o                         
   3  -3   7        179.92        187.81        13.55 o                         
   4  -3   7        836.99        880.17        41.16 o                         
   5  -3   7        172.28        188.60        17.76 o                         
   6  -3   7        160.36        196.42        20.11 o                         
  -6  -2   7        210.08        189.10        13.01 o                         
  -5  -2   7         57.00         60.75         9.33 o                         
  -4  -2   7         34.87         45.20         7.69 o                         
  -3  -2   7        365.66        399.26        17.28 o                         
  -2  -2   7          9.35         13.80         3.78 o                         
  -1  -2   7       3343.43       3358.12        85.46 o                         
   0  -2   7       4287.67       3978.95       131.09 o                         
   1  -2   7        848.22        797.18        28.54 o                         
   2  -2   7      14317.36      14922.67       593.95 o                         
   3  -2   7        380.32        363.91        19.03 o                         
   4  -2   7         98.83        116.24        14.28 o                         
   5  -2   7          1.66          2.37         7.29 o                         
   6  -2   7         15.32         16.51         7.70 o                         
   7  -2   7          4.68          8.43        11.27 o                         
  -7  -1   7        132.02        112.07        42.13 o                         
  -6  -1   7         22.36          3.35         7.44 o                         
  -5  -1   7        149.07        157.91        10.83 o                         
  -4  -1   7        861.85        920.40        34.23 o                         
  -3  -1   7         79.64         87.44         6.86 o                         
  -2  -1   7        155.64        152.56         7.09 o                         
  -1  -1   7       1931.53       1880.88        51.02 o                         
   0  -1   7       7204.29       6688.21       153.38 o                         
   1  -1   7       4645.41       4186.85       118.48 o                         
   2  -1   7        252.11        300.09        15.01 o                         
   3  -1   7          6.43         12.18         4.65 o                         
   4  -1   7         39.22         47.15         8.28 o                         
   5  -1   7        140.52        157.85        11.31 o                         
   6  -1   7         15.35         17.66         7.30 o                         
   7  -1   7        118.97         81.26        17.34 o                         
  -7   0   7        107.05        109.89        18.12 o                         
  -6   0   7        108.77        117.68        11.89 o                         
  -5   0   7          3.50          2.87         5.81 o                         
  -4   0   7         69.36         80.57         6.03 o                         
  -3   0   7         39.60         42.80         4.34 o                         
  -2   0   7       5971.10       6356.00       179.17 o                         
  -1   0   7       6343.74       6225.19       142.93 o                         
   0   0   7       3750.91       3575.59        90.05 o                         
   1   0   7       2712.64       2482.70        63.39 o                         
   2   0   7          2.85         11.55         5.97 o                         
   3   0   7         54.28         57.88         6.15 o                         
   4   0   7          2.12          9.74         4.36 o                         
   5   0   7         13.34         19.27         5.98 o                         
   6   0   7         23.18         27.88         7.39 o                         
   7   0   7        105.08        104.25        13.41 o                         
  -7   1   7        103.23        105.85        19.09 o                         
  -6   1   7         85.89         89.24        15.45 o                         
  -5   1   7        482.58        464.27        30.83 o                         
  -4   1   7       1417.40       1343.58       130.10 o                         
  -3   1   7        993.42       1047.36        45.13 o                         
  -2   1   7        121.89        100.77         8.01 o                         
  -1   1   7       3815.92       3612.76        93.76 o                         
   0   1   7       5785.84       5509.51       117.17 o                         
   1   1   7       1354.99       1338.61        29.28 o                         
   2   1   7        350.31        319.94         8.60 o                         
   3   1   7        215.17        197.11         8.74 o                         
   4   1   7        619.50        682.97        22.98 o                         
   5   1   7        301.59        303.45        14.11 o                         
   6   1   7        164.67        183.08        12.21 o                         
   7   1   7        104.36        105.88        10.97 o                         
  -6   2   7        235.00        253.86        21.78 o                         
  -5   2   7       1854.10       1793.35        63.05 o                         
  -4   2   7        671.81        687.31        29.77 o                         
  -3   2   7        424.41        449.68        17.80 o                         
  -2   2   7       5116.58       5490.21       179.48 o                         
  -1   2   7       1444.10       1409.88        36.28 o                         
   0   2   7         11.34         10.25         1.43 o                         
   1   2   7          5.83         15.34         3.09 o                         
   2   2   7        475.77        444.67        13.76 o                         
   3   2   7       1972.87       1925.96        50.39 o                         
   4   2   7         36.58         44.64         5.53 o                         
   5   2   7        124.58        138.78         8.59 o                         
   6   2   7        135.39        150.07        12.84 o                         
   7   2   7        442.33        404.33        24.54 o                         
  -6   3   7        367.90        389.89        21.71 o                         
  -5   3   7        809.52        804.55        32.02 o                         
  -4   3   7        206.55        182.00        13.05 o                         
  -3   3   7         19.40         35.27         7.44 o                         
  -2   3   7        131.15        148.37         8.06 o                         
  -1   3   7       1076.42       1025.89        24.53 o                         
   0   3   7       2232.88       2241.10        52.06 o                         
   1   3   7         65.84         38.35         3.62 o                         
   2   3   7       3706.41       3534.94       143.94 o                         
   3   3   7       1331.71       1220.35        36.45 o                         
   4   3   7        144.66        148.34        11.19 o                         
   5   3   7         13.74         19.42         7.94 o                         
   6   3   7         42.97         57.52        10.23 o                         
   7   3   7        216.29        195.80        15.69 o                         
  -6   4   7        769.44        777.83        33.53 o                         
  -5   4   7         95.93        110.89        11.07 o                         
  -4   4   7        220.45        203.68        12.55 o                         
  -3   4   7         17.31         23.63         5.37 o                         
  -2   4   7        287.27        313.59        10.07 o                         
  -1   4   7        271.31        329.98         9.18 o                         
   0   4   7        989.26       1005.49        26.48 o                         
   1   4   7        406.43        359.96        26.23 o                         
   2   4   7       8230.99       8336.23       334.66 o                         
   3   4   7        709.07        699.95        34.16 o                         
   4   4   7        231.56        257.80        12.01 o                         
   5   4   7         31.75         42.46        24.77 o                         
   6   4   7        295.53        271.61        17.17 o                         
   7   4   7         27.76         41.15        35.48 o                         
  -6   5   7         95.23        102.17        13.33 o                         
  -5   5   7        109.22        117.24        11.42 o                         
  -4   5   7         72.47         63.58        10.11 o                         
  -3   5   7        987.26        919.40        28.61 o                         
  -2   5   7        229.16        191.78         9.67 o                         
  -1   5   7         42.42         61.18         4.98 o                         
   0   5   7       2229.33       2305.70        66.35 o                         
   1   5   7       2866.07       2832.07       116.98 o                         
   2   5   7       1793.98       1846.33        78.95 o                         
   3   5   7         25.50         31.30         9.61 o                         
   4   5   7         21.03         51.94        11.73 o                         
   5   5   7          0.19          2.96        12.87 o                         
   6   5   7          6.66          4.79        14.01 o                         
  -6   6   7        480.00        459.25        28.64 o                         
  -5   6   7         44.04         21.30        10.48 o                         
  -4   6   7         63.50         62.77         8.40 o                         
  -3   6   7          3.06          9.13         6.44 o                         
  -2   6   7        496.42        502.63        30.43 o                         
  -1   6   7         11.51          8.78         4.17 o                         
   0   6   7        309.21        339.34        11.89 o                         
   1   6   7        653.16        675.17        35.11 o                         
   2   6   7       3455.88       3352.76       139.44 o                         
   3   6   7        751.15        809.18        40.77 o                         
   4   6   7        135.68        205.00        24.40 o                         
   5   6   7         75.58         85.95        17.59 o                         
   6   6   7         14.35         34.19        19.00 o                         
  -5   7   7          0.19          6.58        10.59 o                         
  -4   7   7       1522.31       1551.01       104.12 o                         
  -3   7   7        120.95        125.03        25.37 o                         
  -2   7   7        189.25        167.40        11.34 o                         
  -1   7   7        412.67        412.60        17.89 o                         
   0   7   7        741.56        805.78        30.41 o                         
   1   7   7       1528.60       1394.43       137.37 o                         
   2   7   7        277.83        284.18        20.43 o                         
   3   7   7         21.63         36.22        11.15 o                         
   4   7   7        113.81        141.96        25.38 o                         
   5   7   7         66.27         91.20        19.30 o                         
   6   7   7        158.40        153.31        23.91 o                         
  -5   8   7         77.31         87.94        11.87 o                         
  -4   8   7         73.72         82.10        18.85 o                         
  -3   8   7        617.18        545.84        35.82 o                         
  -2   8   7        126.66        137.82        12.52 o                         
  -1   8   7          6.71          7.39         5.33 o                         
   0   8   7        275.53        289.87        15.50 o                         
   1   8   7         81.44        116.67        13.17 o                         
   2   8   7        170.03        209.93        20.95 o                         
   3   8   7        703.74        703.39        39.61 o                         
   4   8   7        262.74        281.41        28.22 o                         
   5   8   7         38.29         71.47        19.91 o                         
  -4   9   7        864.52        775.84        56.90 o                         
  -3   9   7        174.01        158.72        12.88 o                         
  -2   9   7          5.42         -7.99         7.99 o                         
  -1   9   7        160.62        157.14        12.37 o                         
   0   9   7         16.64         31.67        24.60 o                         
   1   9   7        147.76        196.01        18.36 o                         
   2   9   7          7.32         30.56        13.31 o                         
   3   9   7        275.95        267.91        25.29 o                         
   4   9   7        544.12        564.23        38.46 o                         
   5   9   7        361.39        397.26        36.20 o                         
  -4  10   7        379.60        305.87        22.45 o                         
  -3  10   7         87.07         71.59        12.17 o                         
  -2  10   7         59.01         79.79        22.23 o                         
  -1  10   7        105.00        136.60        11.49 o                         
   0  10   7        167.89        153.46        11.64 o                         
   1  10   7        143.38        161.47        17.79 o                         
   2  10   7         94.40         82.31        15.63 o                         
   3  10   7        621.72        685.74        42.76 o                         
   4  10   7         17.82         12.93        16.96 o                         
  -3  11   7          0.79          7.90         9.87 o                         
  -2  11   7          0.60         -7.82        17.41 o                         
  -1  11   7        396.89        412.76        33.61 o                         
   0  11   7         79.02        106.98        19.32 o                         
   1  11   7         32.52        159.66        46.82 o                         
   2  11   7        125.25        137.71        19.08 o                         
   3  11   7         49.28         39.74        17.34 o                         
  -2  12   7        146.53        176.66        20.26 o                         
  -1  12   7         26.60         37.22        16.85 o                         
   0  12   7        228.98        234.85        15.24 o                         
   1  12   7          4.70         74.17        50.52 o                         
   2  12   7          7.37         14.09        15.69 o                         
  -2 -11   8         65.56         76.17        17.84 o                         
  -1 -11   8        596.11        498.89        25.20 o                         
   0 -11   8         97.49        125.14        16.75 o                         
   1 -11   8         67.45         75.10        24.40 o                         
   2 -11   8          1.91         -2.28        14.91 o                         
  -3 -10   8         33.82         44.75        13.39 o                         
  -2 -10   8        336.55        384.11        22.98 o                         
  -1 -10   8         94.30        116.97        12.14 o                         
   0 -10   8        386.64        414.78        38.68 o                         
   1 -10   8        133.48        145.99        17.59 o                         
   2 -10   8          4.12          7.32        11.83 o                         
   3 -10   8         10.38         13.96        12.94 o                         
  -4  -9   8         90.07         86.65        15.59 o                         
  -3  -9   8         21.27          9.77        12.24 o                         
  -2  -9   8        238.98        242.80        17.49 o                         
  -1  -9   8        463.83        466.40        22.61 o                         
   0  -9   8        412.09        392.79        19.30 o                         
   1  -9   8       1069.05        969.02        48.40 o                         
   2  -9   8          7.90         -1.21         9.92 o                         
   3  -9   8         41.51         55.54        13.35 o                         
   4  -9   8          0.34         -8.04        12.45 o                         
  -5  -8   8        365.03        329.64        20.76 o                         
  -4  -8   8        345.25        330.69        19.86 o                         
  -3  -8   8         14.02         10.81        11.47 o                         
  -2  -8   8       1390.69       1411.75        52.95 o                         
  -1  -8   8        489.35        515.12        23.07 o                         
   0  -8   8        407.77        412.07        31.04 o                         
   1  -8   8         33.78         45.62        10.64 o                         
   2  -8   8        250.73        234.45        20.52 o                         
   3  -8   8          7.30          2.74        11.34 o                         
   4  -8   8          8.06          0.07        11.29 o                         
   5  -8   8         19.59         37.29        14.71 o                         
  -5  -7   8        145.94        145.24        19.34 o                         
  -4  -7   8         26.46         27.52         9.51 o                         
  -3  -7   8         97.00        122.35        11.32 o                         
  -2  -7   8       1044.59       1089.30        35.74 o                         
  -1  -7   8        134.73        144.05        11.53 o                         
   0  -7   8         16.57         15.94         8.12 o                         
   1  -7   8        503.20        496.64        27.87 o                         
   2  -7   8        224.93        226.20        18.78 o                         
   3  -7   8        250.01        272.01        23.41 o                         
   4  -7   8        145.70        156.51        18.23 o                         
   5  -7   8         18.83         25.09        15.52 o                         
  -6  -6   8        130.10        103.51        13.72 o                         
  -5  -6   8        107.94         91.92        16.66 o                         
  -4  -6   8        175.69        192.25        13.70 o                         
  -3  -6   8        433.56        488.91        20.40 o                         
  -2  -6   8        215.94        223.81        12.24 o                         
  -1  -6   8          0.24          4.39         4.74 o                         
   0  -6   8         82.10         97.62         7.94 o                         
   1  -6   8       1329.64       1297.98        57.57 o                         
   2  -6   8        557.52        580.97        68.37 o                         
   3  -6   8        318.21        324.28        22.14 o                         
   4  -6   8          3.28         25.93        10.99 o                         
   5  -6   8        116.47         90.53        14.80 o                         
  -6  -5   8         22.27         46.31        11.57 o                         
  -5  -5   8        185.77        185.23        14.21 o                         
  -4  -5   8         20.72         29.50        10.63 o                         
  -3  -5   8         21.59         23.77         8.43 o                         
  -2  -5   8         66.41         92.20         9.43 o                         
  -1  -5   8        472.69        498.63        17.47 o                         
   0  -5   8       1346.60       1316.17        45.96 o                         
   1  -5   8       1412.81       1386.89        60.34 o                         
   2  -5   8        718.96        647.45        32.10 o                         
   3  -5   8       2192.36       2320.95        98.39 o                         
   4  -5   8         25.11         34.57        10.90 o                         
   5  -5   8          9.13         20.06        11.32 o                         
   6  -5   8          0.03         27.17        13.50 o                         
  -6  -4   8        870.30        728.44        43.11 o                         
  -5  -4   8          1.77          5.31         8.42 o                         
  -4  -4   8        182.33        189.74        13.85 o                         
  -3  -4   8        170.90        211.86        14.51 o                         
  -2  -4   8          7.38         16.72         5.67 o                         
  -1  -4   8       1196.14       1247.48        43.46 o                         
   0  -4   8       4499.61       4379.71       144.08 o                         
   1  -4   8       1788.83       1613.91       116.67 o                         
   2  -4   8       1057.00       1090.54        48.36 o                         
   3  -4   8        113.21        127.40        12.73 o                         
   4  -4   8        301.45        315.08        21.08 o                         
   5  -4   8         16.34          9.71        10.26 o                         
   6  -4   8          0.74         -4.68        20.33 o                         
  -6  -3   8         10.26         14.19         9.97 o                         
  -5  -3   8        314.24        291.53        22.84 o                         
  -4  -3   8        257.51        229.61        15.09 o                         
  -3  -3   8         56.95         72.87         8.06 o                         
  -2  -3   8        672.75        620.27        23.73 o                         
  -1  -3   8       1743.05       1771.76        59.86 o                         
   0  -3   8       2390.13       2260.52       106.95 o                         
   1  -3   8       2079.77       2022.40        83.53 o                         
   2  -3   8          5.90          7.40         5.05 o                         
   3  -3   8        102.39        123.36        12.68 o                         
   4  -3   8         91.34        103.63        11.99 o                         
   5  -3   8         14.33         15.39         9.74 o                         
   6  -3   8         14.71          3.13        14.29 o                         
  -6  -2   8         47.41         49.92         9.36 o                         
  -5  -2   8       1001.88        943.75        36.88 o                         
  -4  -2   8         97.57        113.45        13.56 o                         
  -3  -2   8        394.49        354.58        16.21 o                         
  -2  -2   8       1887.48       1952.45        57.03 o                         
  -1  -2   8       1995.06       1904.98        49.40 o                         
   0  -2   8       2781.10       2619.48        66.85 o                         
   1  -2   8        489.82        462.01        21.55 o                         
   2  -2   8        101.65        120.87        15.76 o                         
   3  -2   8        233.87        222.55        13.96 o                         
   4  -2   8        716.71        713.92        34.20 o                         
   5  -2   8        300.11        300.76        20.58 o                         
   6  -2   8          9.49         11.89         8.67 o                         
  -6  -1   8        205.36        204.63        13.45 o                         
  -5  -1   8         81.66         92.57         9.06 o                         
  -4  -1   8       9756.39       9278.97       262.17 o                         
  -3  -1   8        931.33        880.43        27.34 o                         
  -2  -1   8       1374.84       1438.33        42.29 o                         
  -1  -1   8         69.74         60.69         3.31 o                         
   0  -1   8        871.01        781.41        18.85 o                         
   1  -1   8        943.30        879.54        26.16 o                         
   2  -1   8       4647.01       4829.51       194.17 o                         
   3  -1   8       1280.78       1306.91        55.82 o                         
   4  -1   8       1609.52       1534.28        65.92 o                         
   5  -1   8         55.02         69.93         7.86 o                         
   6  -1   8         73.92         75.38         9.61 o                         
   7  -1   8        101.43         95.28        10.48 o                         
  -7   0   8          6.14         28.34        18.73 o                         
  -6   0   8        721.99        663.36        38.63 o                         
  -5   0   8        133.30        137.70        11.62 o                         
  -4   0   8       1186.20       1216.78        37.20 o                         
  -3   0   8        111.69        111.47         6.40 o                         
  -2   0   8        432.53        463.71        17.25 o                         
  -1   0   8         92.23        108.03         3.95 o                         
   0   0   8          9.05         10.46         1.39 o                         
   1   0   8        168.77        155.08         5.46 o                         
   2   0   8        938.73        828.35        28.64 o                         
   3   0   8       2450.46       2383.96        97.98 o                         
   4   0   8        300.10        286.70        17.45 o                         
   5   0   8         33.87         46.56         7.21 o                         
   6   0   8         14.50         14.99         7.63 o                         
   7   0   8         12.44          8.91        10.94 o                         
  -6   1   8        373.52        393.09        27.29 o                         
  -5   1   8       1616.89       1613.13        70.63 o                         
  -4   1   8       1400.17       1476.43        63.59 o                         
  -3   1   8         42.59         52.59         9.49 o                         
  -2   1   8        184.82        186.93        11.46 o                         
  -1   1   8        418.40        421.84        11.74 o                         
   0   1   8         24.54         27.92         1.80 o                         
   1   1   8       1222.23       1012.00        22.48 o                         
   2   1   8       2754.54       2421.05        52.25 o                         
   3   1   8       1174.90       1074.62        32.71 o                         
   4   1   8        904.08        908.68        29.19 o                         
   5   1   8         24.83         30.06         6.29 o                         
   6   1   8          0.29         16.99         6.94 o                         
   7   1   8         99.21         96.32        10.53 o                         
  -6   2   8        599.56        596.45        35.19 o                         
  -5   2   8         33.49         38.49         8.17 o                         
  -4   2   8         68.08         62.20         7.41 o                         
  -3   2   8         60.71         55.30         7.11 o                         
  -2   2   8       5742.02       6225.88       203.43 o                         
  -1   2   8       2796.26       2693.36        76.53 o                         
   0   2   8        752.23        716.21        17.41 o                         
   1   2   8        960.87        829.96        25.26 o                         
   2   2   8       1663.98       1500.70        43.68 o                         
   3   2   8       2050.93       1944.36        50.76 o                         
   4   2   8         93.07        106.83         7.69 o                         
   5   2   8         58.56         62.10         6.51 o                         
   6   2   8          0.26          1.88         7.62 o                         
   7   2   8         54.31         40.41         9.85 o                         
  -6   3   8         52.53         60.94        10.45 o                         
  -5   3   8        262.01        273.46        18.36 o                         
  -4   3   8        111.96        133.08        10.09 o                         
  -3   3   8       1378.11       1398.40        48.46 o                         
  -2   3   8         33.67         51.32         4.93 o                         
  -1   3   8        558.56        497.06        14.75 o                         
   0   3   8        154.36        129.69         4.92 o                         
   1   3   8       1954.13       1854.19        76.61 o                         
   2   3   8       3836.64       3676.41       149.35 o                         
   3   3   8        580.61        537.27        33.76 o                         
   4   3   8        515.71        559.09        34.11 o                         
   5   3   8        623.11        607.64        20.06 o                         
   6   3   8        108.48        110.54        11.47 o                         
   7   3   8          4.31         -2.03        11.61 o                         
  -6   4   8        280.69        282.86        19.06 o                         
  -5   4   8         72.40         66.50         9.57 o                         
  -4   4   8         38.76         43.82         7.26 o                         
  -3   4   8       2752.68       2786.74        93.41 o                         
  -2   4   8        571.37        582.40        21.67 o                         
  -1   4   8        835.81        714.15        20.22 o                         
   0   4   8         63.89         48.88         2.78 o                         
   1   4   8        784.04        747.59        33.78 o                         
   2   4   8       4260.34       4182.41       170.41 o                         
   3   4   8        251.45        273.58        17.86 o                         
   4   4   8        294.41        310.89        21.37 o                         
   5   4   8        920.55        883.80        30.98 o                         
   6   4   8          5.38         17.43         8.90 o                         
  -6   5   8          0.94          0.84        21.00 o                         
  -5   5   8          7.63         18.64         8.24 o                         
  -4   5   8        624.82        632.13        26.04 o                         
  -3   5   8       1518.65       1428.39        49.98 o                         
  -2   5   8        992.23        901.46        24.92 o                         
  -1   5   8         18.60         19.61         4.70 o                         
   0   5   8       1693.42       1878.30        48.53 o                         
   1   5   8        272.78        298.59        30.31 o                         
   2   5   8         23.67         49.08         8.00 o                         
   3   5   8       1018.38        863.60        53.23 o                         
   4   5   8        576.03        545.90        30.57 o                         
   5   5   8        237.07        246.80        23.16 o                         
   6   5   8        127.58         86.90        11.81 o                         
  -6   6   8         28.99         21.65        10.15 o                         
  -5   6   8        104.52        110.31        12.17 o                         
  -4   6   8         52.09         54.71         8.37 o                         
  -3   6   8       2145.18       1955.82        51.75 o                         
  -2   6   8        641.41        597.75        20.79 o                         
  -1   6   8          2.88          6.67        11.15 o                         
   0   6   8         48.75        107.63         5.66 o                         
   1   6   8         32.20         40.60        11.09 o                         
   2   6   8          3.16         25.44         8.62 o                         
   3   6   8       1023.85       1017.92        48.90 o                         
   4   6   8       1084.34       1080.16        53.56 o                         
   5   6   8        437.94        395.71        30.95 o                         
   6   6   8         55.62         71.03        20.48 o                         
  -5   7   8          2.56          8.02         8.68 o                         
  -4   7   8       2244.71       2071.66        72.44 o                         
  -3   7   8       1357.20       1241.12        44.80 o                         
  -2   7   8         49.15         56.70        18.24 o                         
  -1   7   8         44.17         52.41        10.32 o                         
   0   7   8        320.63        334.26        15.07 o                         
   1   7   8         54.58         84.36        27.34 o                         
   2   7   8        211.98        239.77        18.74 o                         
   3   7   8         93.37        127.87        16.26 o                         
   4   7   8        562.18        574.24        35.53 o                         
   5   7   8        179.31        211.33        23.33 o                         
   6   7   8          2.22         -0.70        17.94 o                         
  -5   8   8         68.70         45.98        10.99 o                         
  -4   8   8          1.64          3.07         6.76 o                         
  -3   8   8          5.97          9.92         8.76 o                         
  -2   8   8         34.59         42.53         9.55 o                         
  -1   8   8        516.90        533.73        22.72 o                         
   0   8   8       1327.50       1318.98        47.31 o                         
   1   8   8         26.69         32.19        12.69 o                         
   2   8   8       1001.43       1060.37        52.19 o                         
   3   8   8        217.70        297.60        63.07 o                         
   4   8   8        356.16        367.07        29.64 o                         
   5   8   8         92.53        100.40        20.31 o                         
  -4   9   8        123.93        116.58        23.12 o                         
  -3   9   8         34.79         40.60         8.44 o                         
  -2   9   8         56.39         58.78        12.86 o                         
  -1   9   8        265.01        279.55        25.53 o                         
   0   9   8        693.41        709.59        28.68 o                         
   1   9   8        256.70        269.85        21.83 o                         
   2   9   8        122.72        176.69        48.67 o                         
   3   9   8         72.50         95.36        16.23 o                         
   4   9   8        229.51        285.69        33.88 o                         
   5   9   8         14.51         30.01        19.40 o                         
  -4  10   8         26.14         21.59        13.99 o                         
  -3  10   8         30.04         20.23        13.47 o                         
  -2  10   8        539.53        525.94        34.53 o                         
  -1  10   8        471.52        459.17        26.69 o                         
   0  10   8        146.29        169.41        12.38 o                         
   1  10   8         12.02         31.52        12.47 o                         
   2  10   8        232.76        313.45        82.17 o                         
   3  10   8         71.62        130.40        49.76 o                         
   4  10   8          0.07         -9.55        19.34 o                         
  -3  11   8         30.64         35.58        21.99 o                         
  -2  11   8         31.08         36.89         9.06 o                         
  -1  11   8         14.07         21.01         7.42 o                         
   0  11   8        338.60        383.51        19.80 o                         
   1  11   8          3.24         13.08        17.37 o                         
   2  11   8         17.42         28.63        14.04 o                         
   3  11   8          0.35         -2.60        15.95 o                         
  -2  12   8        360.48        328.79        25.06 o                         
  -1  12   8        130.36        145.90        13.30 o                         
   0  12   8         41.42         35.14         7.44 o                         
   1  12   8        188.12        253.31        52.36 o                         
   2  12   8         32.55         54.83        23.41 o                         
  -2 -11   9        116.87        120.13        14.45 o                         
  -1 -11   9         53.54         63.58        17.37 o                         
   0 -11   9         81.21         68.18        14.68 o                         
   1 -11   9          0.56          7.02        13.80 o                         
  -3 -10   9         10.57         14.68        11.62 o                         
  -2 -10   9         57.94         58.68        11.64 o                         
  -1 -10   9         92.72        100.86        11.77 o                         
   0 -10   9         49.20         48.01        12.20 o                         
   1 -10   9         13.46         21.57        11.18 o                         
   2 -10   9        134.27        111.61        16.98 o                         
   3 -10   9         57.68         64.18        23.29 o                         
  -4  -9   9        114.49         96.51        16.28 o                         
  -3  -9   9         95.05        108.69        18.63 o                         
  -2  -9   9        233.84        289.15        19.80 o                         
  -1  -9   9         35.77         37.91         9.06 o                         
   0  -9   9          1.41         42.14        28.34 o                         
   1  -9   9        135.70        147.99        16.98 o                         
   2  -9   9        325.49        303.97        24.29 o                         
   3  -9   9          2.96          4.90        11.47 o                         
   4  -9   9         48.92         48.68        15.06 o                         
  -5  -8   9        466.87        508.11        37.69 o                         
  -4  -8   9         96.76         94.30        19.46 o                         
  -3  -8   9        176.09        198.02        17.64 o                         
  -2  -8   9        105.43        137.19        13.38 o                         
  -1  -8   9         11.24         11.44         8.57 o                         
   0  -8   9        144.70        172.64        17.28 o                         
   1  -8   9        932.18        868.15        43.49 o                         
   2  -8   9        359.51        378.50        26.12 o                         
   3  -8   9         82.05         69.41        17.25 o                         
   4  -8   9         17.20         21.27        25.13 o                         
  -5  -7   9        282.35        267.04        18.22 o                         
  -4  -7   9        116.34        133.00        12.91 o                         
  -3  -7   9         99.96        108.00        11.05 o                         
  -2  -7   9          4.89         13.43         7.18 o                         
  -1  -7   9        513.20        517.57        23.08 o                         
   0  -7   9       1085.06       1096.87        51.08 o                         
   1  -7   9       1411.82       1370.40        61.91 o                         
   2  -7   9        426.19        435.39        26.64 o                         
   3  -7   9        210.33        205.90        19.74 o                         
   4  -7   9          7.75          7.39        11.24 o                         
   5  -7   9         48.73         40.61        14.51 o                         
  -5  -6   9          0.13          8.56        10.42 o                         
  -4  -6   9        242.67        235.77        15.34 o                         
  -3  -6   9        897.67        911.25        31.65 o                         
  -2  -6   9        671.57        709.72        24.88 o                         
  -1  -6   9        473.07        463.01        17.41 o                         
   0  -6   9        953.45        892.28        42.22 o                         
   1  -6   9       1610.02       1544.39        67.53 o                         
   2  -6   9        154.59        161.18        15.72 o                         
   3  -6   9        255.72        217.41        18.95 o                         
   4  -6   9        233.81        242.90        22.01 o                         
   5  -6   9          6.01         11.00        13.18 o                         
  -6  -5   9         31.04         31.34        11.55 o                         
  -5  -5   9        115.10        136.31        13.00 o                         
  -4  -5   9       1117.79       1039.31        35.56 o                         
  -3  -5   9         45.50         31.27         7.52 o                         
  -2  -5   9       1207.94       1199.38        37.54 o                         
  -1  -5   9        954.90        984.23        30.95 o                         
   0  -5   9        179.45        186.30        10.66 o                         
   1  -5   9        139.90        128.02        12.79 o                         
   2  -5   9         40.63         38.17         8.62 o                         
   3  -5   9        225.52        244.36        18.67 o                         
   4  -5   9        180.81        207.06        19.12 o                         
   5  -5   9        197.86        197.75        20.25 o                         
   6  -5   9         63.63         58.67        15.74 o                         
  -6  -4   9         65.65         67.90        11.74 o                         
  -5  -4   9        306.42        230.74        16.96 o                         
  -4  -4   9       1415.31       1305.02        48.55 o                         
  -3  -4   9      10189.89       9396.01       308.34 o                         
  -2  -4   9         35.41         40.86         7.15 o                         
  -1  -4   9        160.96        166.31        10.55 o                         
   0  -4   9          9.46         13.04         5.97 o                         
   1  -4   9         64.50         53.26         8.17 o                         
   2  -4   9         25.96         22.50         6.90 o                         
   3  -4   9        797.98        804.97        38.31 o                         
   4  -4   9        193.45        192.54        17.62 o                         
   5  -4   9        515.01        528.52        58.65 o                         
   6  -4   9         37.73         42.71        13.84 o                         
  -6  -3   9        473.15        400.76        23.09 o                         
  -5  -3   9        891.43        780.84        32.67 o                         
  -4  -3   9       1061.91       1022.71        38.69 o                         
  -3  -3   9        298.56        273.43        14.73 o                         
  -2  -3   9         81.23         90.98         7.98 o                         
  -1  -3   9          1.25          4.41         4.00 o                         
   0  -3   9        139.98        152.08        11.93 o                         
   1  -3   9         13.67         12.81         5.33 o                         
   2  -3   9         52.07         57.32         7.79 o                         
   3  -3   9       1709.52       1701.13        72.63 o                         
   4  -3   9       1192.78       1244.02        55.88 o                         
   5  -3   9         85.97        106.23        29.93 o                         
   6  -3   9          6.13         12.90        11.39 o                         
  -6  -2   9        256.24        229.17        14.84 o                         
  -5  -2   9       1050.90        980.11        38.11 o                         
  -4  -2   9        391.20        385.92        18.84 o                         
  -3  -2   9          5.05          7.13         5.46 o                         
  -2  -2   9         44.77         40.34         4.73 o                         
  -1  -2   9          2.54          6.28         3.95 o                         
   0  -2   9         85.76         94.29         5.13 o                         
   1  -2   9        542.26        507.21        23.63 o                         
   2  -2   9       1232.51       1138.42        48.77 o                         
   3  -2   9        388.89        355.78        19.18 o                         
   4  -2   9       1363.83       1316.54        58.08 o                         
   5  -2   9         39.16         38.60        10.44 o                         
   6  -2   9         55.05         54.08        12.87 o                         
  -6  -1   9        143.61        140.20        15.04 o                         
  -5  -1   9         62.01         56.40         9.18 o                         
  -4  -1   9        526.31        518.08        24.15 o                         
  -3  -1   9          3.06         11.97         4.36 o                         
  -2  -1   9         69.82         42.33         4.35 o                         
  -1  -1   9      11131.90      11688.26       293.44 o                         
   0  -1   9       1491.18       1341.76        49.60 o                         
   1  -1   9         78.71         69.69         4.67 o                         
   2  -1   9       1247.67       1183.34        50.16 o                         
   3  -1   9       1188.90       1085.12        47.27 o                         
   4  -1   9        896.22        921.23        42.19 o                         
   5  -1   9        204.44        244.33        18.69 o                         
   6  -1   9          5.09         10.64         7.36 o                         
   7  -1   9         12.01         18.52        10.43 o                         
  -6   0   9        175.97        179.86        18.59 o                         
  -5   0   9          9.61         18.11         9.75 o                         
  -4   0   9         82.75         79.35        15.03 o                         
  -3   0   9       1258.26       1237.65        52.80 o                         
  -2   0   9       3357.27       3393.99       136.94 o                         
  -1   0   9        766.49        683.54        18.40 o                         
   0   0   9       2064.46       1953.82        62.19 o                         
   1   0   9        883.90        843.90        20.57 o                         
   2   0   9       8365.16       8297.27       311.43 o                         
   3   0   9        444.17        435.36        21.65 o                         
   4   0   9         71.55         77.69         9.84 o                         
   5   0   9        194.26        197.73        12.74 o                         
   6   0   9        133.30        106.18        13.53 o                         
   7   0   9         22.98         14.23         8.43 o                         
  -6   1   9         15.00         19.01        11.95 o                         
  -5   1   9        333.06        338.72        23.02 o                         
  -4   1   9        638.73        650.05        31.68 o                         
  -3   1   9       3461.17       3604.51       146.35 o                         
  -2   1   9       3512.54       3477.16       140.34 o                         
  -1   1   9        212.08        169.37         5.75 o                         
   0   1   9        568.48        507.44        11.72 o                         
   1   1   9        536.89        555.14        13.01 o                         
   2   1   9       1410.75       1323.94        31.61 o                         
   3   1   9         46.01         42.13         4.28 o                         
   4   1   9        124.75        129.77         8.36 o                         
   5   1   9        283.35        284.33        14.03 o                         
   6   1   9        337.59        340.47        16.61 o                         
   7   1   9         12.72          8.32         8.39 o                         
  -6   2   9          0.98         -2.71        11.46 o                         
  -5   2   9          5.89          4.00         9.39 o                         
  -4   2   9        614.56        626.71        30.98 o                         
  -3   2   9       1658.54       1631.36        68.56 o                         
  -2   2   9       5098.94       5414.54       217.18 o                         
  -1   2   9       1741.41       1665.20        47.99 o                         
   0   2   9         18.94         24.89         2.09 o                         
   1   2   9        567.93        570.04        15.06 o                         
   2   2   9         83.38         92.61         5.12 o                         
   3   2   9         23.48         20.83         2.80 o                         
   4   2   9         32.99         34.42         5.37 o                         
   5   2   9        793.34        761.02        23.77 o                         
   6   2   9        224.79        225.96        12.58 o                         
   7   2   9          9.86          4.92        11.38 o                         
  -6   3   9         91.02         98.36        14.66 o                         
  -5   3   9        125.75        123.58        11.46 o                         
  -4   3   9        678.00        694.35        27.34 o                         
  -3   3   9       1217.49       1204.45        42.34 o                         
  -2   3   9       2148.11       2197.97        73.40 o                         
  -1   3   9         82.91         71.81         5.28 o                         
   0   3   9         14.62         10.78         1.70 o                         
   1   3   9       2037.42       2091.36        86.02 o                         
   2   3   9        117.66        163.24        20.21 o                         
   3   3   9        406.15        406.01        21.63 o                         
   4   3   9       2650.21       2597.23        68.08 o                         
   5   3   9       1436.48       1371.30        38.76 o                         
   6   3   9        149.15        146.30        12.12 o                         
   7   3   9         11.71         14.41        10.81 o                         
  -6   4   9         46.61         49.63        10.51 o                         
  -5   4   9        163.55        149.43        12.45 o                         
  -4   4   9        136.14        158.07        11.89 o                         
  -3   4   9       1893.93       1830.81        62.69 o                         
  -2   4   9       3041.03       3112.13       103.18 o                         
  -1   4   9          7.62         10.28         2.21 o                         
   0   4   9       2036.84       2038.48        58.74 o                         
   1   4   9        842.02        902.86        40.17 o                         
   2   4   9         42.90         59.81         7.62 o                         
   3   4   9        274.20        286.96        18.28 o                         
   4   4   9          7.84          6.58         8.81 o                         
   5   4   9        963.20        934.15        32.41 o                         
   6   4   9         28.06         25.52         8.84 o                         
  -6   5   9          3.33         16.84         9.67 o                         
  -5   5   9          9.68         13.85         8.34 o                         
  -4   5   9        286.34        283.68        16.04 o                         
  -3   5   9        293.87        267.07        13.73 o                         
  -2   5   9        244.72        222.74        13.50 o                         
  -1   5   9        746.64        765.81        23.96 o                         
   0   5   9        216.48        161.14         8.43 o                         
   1   5   9       1541.12       1327.24        57.77 o                         
   2   5   9        210.50        217.71        15.71 o                         
   3   5   9       2873.57       2798.30       117.65 o                         
   4   5   9         17.60         27.74        10.86 o                         
   5   5   9        121.68        169.61        18.42 o                         
   6   5   9         11.05          6.47        13.04 o                         
  -6   6   9         11.61         19.50        10.40 o                         
  -5   6   9          9.10         11.62         8.39 o                         
  -4   6   9          2.83         10.42         6.52 o                         
  -3   6   9          3.11         10.85         5.61 o                         
  -2   6   9        149.00        140.09         8.19 o                         
  -1   6   9        694.34        641.48        21.09 o                         
   0   6   9       2459.28       2497.11       109.03 o                         
   1   6   9       1145.01       1093.17        49.70 o                         
   2   6   9       1137.12       1057.07        49.16 o                         
   3   6   9        283.22        358.72        66.77 o                         
   4   6   9        269.13        292.67        23.28 o                         
   5   6   9         35.29         57.18        15.60 o                         
   6   6   9          5.23          9.72        16.67 o                         
  -5   7   9         68.48         87.60        11.71 o                         
  -4   7   9        110.90        100.16        10.40 o                         
  -3   7   9        218.41        197.76        11.36 o                         
  -2   7   9        323.95        305.31        15.61 o                         
  -1   7   9        877.03        772.59        29.35 o                         
   0   7   9       2163.79       2030.11        69.37 o                         
   1   7   9        787.94        814.88        39.96 o                         
   2   7   9        121.04        142.31        15.49 o                         
   3   7   9         41.68         74.67        14.05 o                         
   4   7   9         42.31         87.24        15.65 o                         
   5   7   9         28.78         39.65        16.07 o                         
   6   7   9         93.54        112.88        21.79 o                         
  -5   8   9        154.56        175.93        20.45 o                         
  -4   8   9          1.41         -2.92         7.88 o                         
  -3   8   9         74.13         73.10         9.78 o                         
  -2   8   9        283.39        292.86        30.52 o                         
  -1   8   9        787.79        788.74        30.52 o                         
   0   8   9        301.35        358.74        17.60 o                         
   1   8   9        232.82        263.67        20.34 o                         
   2   8   9        247.86        286.90        22.07 o                         
   3   8   9        112.90        140.44        17.16 o                         
   4   8   9         39.54         56.16        15.53 o                         
   5   8   9         89.41        108.07        20.63 o                         
  -4   9   9        293.50        291.77        19.82 o                         
  -3   9   9         29.13         21.44         8.97 o                         
  -2   9   9         90.45         76.10         9.11 o                         
  -1   9   9        423.69        408.25        20.62 o                         
   0   9   9        290.57        284.68        15.11 o                         
   1   9   9         24.35         22.72        10.96 o                         
   2   9   9        736.04        785.09        43.17 o                         
   3   9   9        162.10        200.10        20.91 o                         
   4   9   9         19.62         13.70        16.26 o                         
   5   9   9          2.00         -3.94        39.55 o                         
  -4  10   9         57.19         38.14        17.70 o                         
  -3  10   9         38.95         66.25        29.84 o                         
  -2  10   9        144.25        148.50        12.81 o                         
  -1  10   9         63.12         72.46         9.42 o                         
   0  10   9         55.86         83.21        41.76 o                         
   1  10   9         93.76        109.86        16.20 o                         
   2  10   9        163.57        180.20        23.16 o                         
   3  10   9        355.29        408.93        32.42 o                         
   4  10   9          5.19          6.55        26.12 o                         
  -3  11   9          8.41         15.77        27.03 o                         
  -2  11   9         10.77         14.24        13.78 o                         
  -1  11   9        500.42        464.32        23.05 o                         
   0  11   9        184.18        177.01        31.05 o                         
   1  11   9        384.09        401.39        30.15 o                         
   2  11   9        286.47        309.75        30.43 o                         
   3  11   9         15.83         21.41        16.44 o                         
  -2  12   9          0.19         -4.19        36.47 o                         
  -1  12   9          6.87         17.95        13.52 o                         
   0  12   9         25.23         11.13        50.27 o                         
   1  12   9        584.71        585.27        38.52 o                         
   2  12   9        115.06        128.83        19.89 o                         
  -1 -11  10         23.50         10.55        20.08 o                         
   0 -11  10          3.87          0.60        10.66 o                         
   1 -11  10        137.37        147.37        19.11 o                         
  -3 -10  10        110.86        102.22        15.46 o                         
  -2 -10  10        284.29        272.33        20.08 o                         
  -1 -10  10         59.54         90.34        11.69 o                         
   0 -10  10         13.80          4.17        10.61 o                         
   1 -10  10        214.41        208.59        22.20 o                         
   2 -10  10        221.98        270.82        25.87 o                         
   3 -10  10         52.20         59.79        15.85 o                         
  -4  -9  10         45.23         39.04        15.07 o                         
  -3  -9  10        840.83        844.17        38.76 o                         
  -2  -9  10        167.03        200.60        17.11 o                         
  -1  -9  10        479.63        481.24        23.79 o                         
   0  -9  10         30.30         25.07        17.25 o                         
   1  -9  10        487.70        414.93        28.22 o                         
   2  -9  10        234.23        222.96        21.97 o                         
   3  -9  10          8.00         10.77        11.84 o                         
   4  -9  10          0.15          1.37        14.25 o                         
  -4  -8  10        289.88        300.45        18.75 o                         
  -3  -8  10        583.26        553.69        30.05 o                         
  -2  -8  10         17.09         30.37        15.43 o                         
  -1  -8  10        149.51        171.17        12.87 o                         
   0  -8  10         85.99         87.47        13.39 o                         
   1  -8  10        323.51        294.09        22.53 o                         
   2  -8  10          4.94          9.83        11.00 o                         
   3  -8  10          4.09         -7.01        10.18 o                         
   4  -8  10        192.43        207.70        22.58 o                         
  -5  -7  10        516.05        429.92        23.40 o                         
  -4  -7  10        370.57        348.70        19.99 o                         
  -3  -7  10        319.95        341.07        18.32 o                         
  -2  -7  10       1176.38       1119.95        36.87 o                         
  -1  -7  10        178.97        185.33        14.07 o                         
   0  -7  10         75.10         89.19        12.76 o                         
   1  -7  10       1107.09       1076.83        50.56 o                         
   2  -7  10          1.83         -3.62         8.38 o                         
   3  -7  10         17.49         13.91        10.38 o                         
   4  -7  10        111.26        140.69        18.59 o                         
   5  -7  10        188.73        180.08        31.54 o                         
  -5  -6  10        335.82        306.56        37.95 o                         
  -4  -6  10        778.38        729.57        28.59 o                         
  -3  -6  10       1038.53       1027.85        35.05 o                         
  -2  -6  10       1029.68       1027.69        33.70 o                         
  -1  -6  10        199.61        222.41        11.66 o                         
   0  -6  10         12.48         25.44         8.86 o                         
   1  -6  10          2.34          3.69         7.46 o                         
   2  -6  10        134.49        154.54        15.40 o                         
   3  -6  10        181.93        198.13        18.41 o                         
   4  -6  10        696.21        700.63        38.91 o                         
   5  -6  10         17.38         25.47        15.15 o                         
  -6  -5  10        183.16        165.02        15.69 o                         
  -5  -5  10        286.44        274.11        17.06 o                         
  -4  -5  10        830.93        770.53        28.90 o                         
  -3  -5  10         10.76         20.20        14.35 o                         
  -2  -5  10         28.95         32.45         7.68 o                         
  -1  -5  10        556.58        580.72        20.31 o                         
   0  -5  10        867.30        847.76        39.72 o                         
   1  -5  10        478.80        454.24        42.51 o                         
   2  -5  10        168.22        184.22        15.86 o                         
   3  -5  10        964.65        936.14        44.98 o                         
   4  -5  10        204.79        233.73        28.09 o                         
   5  -5  10        146.57        131.50        17.80 o                         
   6  -5  10          2.75         13.74        13.55 o                         
  -6  -4  10          7.82         -8.56        15.83 o                         
  -5  -4  10        105.44        107.96        12.66 o                         
  -4  -4  10        723.51        664.50        28.69 o                         
  -3  -4  10          0.34         30.46        17.75 o                         
  -2  -4  10        603.76        642.43        25.66 o                         
  -1  -4  10       2205.60       2196.53        74.56 o                         
   0  -4  10        405.90        388.93        21.25 o                         
   1  -4  10        534.84        538.78        26.87 o                         
   2  -4  10        641.52        668.07        32.30 o                         
   3  -4  10        398.97        442.21        24.76 o                         
   4  -4  10        181.50        180.37        17.58 o                         
   5  -4  10         97.80        113.04        16.27 o                         
   6  -4  10          0.19         -6.53        11.71 o                         
  -6  -3  10          9.73         11.61        10.59 o                         
  -5  -3  10         12.64         20.79         9.62 o                         
  -4  -3  10         19.13         31.21         8.09 o                         
  -3  -3  10        180.62        201.83        16.02 o                         
  -2  -3  10       1295.87       1269.66        44.84 o                         
  -1  -3  10       4612.33       4830.34       159.12 o                         
   0  -3  10       2724.94       2674.25        88.87 o                         
   1  -3  10        287.21        245.81        14.91 o                         
   2  -3  10          6.42         11.29         5.78 o                         
   3  -3  10       4470.30       4181.38       170.73 o                         
   4  -3  10        346.16        392.46        23.61 o                         
   5  -3  10         12.50         18.92        10.74 o                         
   6  -3  10        289.85        319.98        26.23 o                         
  -6  -2  10          8.86         -6.92         7.87 o                         
  -5  -2  10          3.17         -1.25         8.42 o                         
  -4  -2  10          4.86          7.83         6.79 o                         
  -3  -2  10        466.94        428.84        20.07 o                         
  -2  -2  10       2459.20       2430.71        70.97 o                         
  -1  -2  10       1899.18       1848.57        57.36 o                         
   0  -2  10        555.43        489.72        19.35 o                         
   1  -2  10        275.86        215.68        12.91 o                         
   2  -2  10         63.02         88.94         8.64 o                         
   3  -2  10          1.40         12.13         6.90 o                         
   4  -2  10        202.06        209.24        16.22 o                         
   5  -2  10        662.25        724.73        37.21 o                         
   6  -2  10        293.89        289.39        23.76 o                         
  -6  -1  10        188.61        176.29        14.48 o                         
  -5  -1  10        627.03        598.18        26.02 o                         
  -4  -1  10         44.03         48.95         6.29 o                         
  -3  -1  10        468.61        456.59        26.78 o                         
  -2  -1  10       1636.29       1525.20        44.75 o                         
  -1  -1  10       9533.96       9896.36       278.40 o                         
   0  -1  10         92.30         89.50         4.15 o                         
   1  -1  10        417.33        421.38        20.00 o                         
   2  -1  10        219.34        249.58        14.17 o                         
   3  -1  10         55.22         88.84         9.20 o                         
   4  -1  10         73.10         97.18        10.85 o                         
   5  -1  10        348.31        387.71        24.04 o                         
   6  -1  10         54.26         61.13        13.41 o                         
  -6   0  10        248.16        241.80        22.15 o                         
  -5   0  10        297.36        307.83        22.31 o                         
  -4   0  10         16.25          8.96         7.25 o                         
  -3   0  10       1794.68       1789.71        74.75 o                         
  -2   0  10       2367.85       2261.50        64.95 o                         
  -1   0  10       2592.58       2646.58        75.61 o                         
   0   0  10          0.53          4.53         1.95 o                         
   1   0  10        124.54         93.00         4.50 o                         
   2   0  10       2239.75       2115.08        86.84 o                         
   3   0  10        644.51        654.70        30.15 o                         
   4   0  10         58.72         73.39         9.43 o                         
   5   0  10       1852.79       1849.79        83.78 o                         
   6   0  10        177.12        182.23        19.96 o                         
   7   0  10         37.35         23.34        16.89 o                         
  -6   1  10        293.99        291.91        31.42 o                         
  -5   1  10        138.23        127.18        14.56 o                         
  -4   1  10       1390.45       1389.86        60.55 o                         
  -3   1  10       1708.52       1788.48        74.84 o                         
  -2   1  10       2206.73       2289.25        93.47 o                         
  -1   1  10       1082.32       1193.31        31.10 o                         
   0   1  10       2273.59       2166.47        46.77 o                         
   1   1  10       3560.86       3315.90        77.29 o                         
   2   1  10       2052.71       1913.38        45.16 o                         
   3   1  10        303.25        284.85        11.42 o                         
   4   1  10        435.92        415.44        15.87 o                         
   5   1  10         21.57         23.02         6.43 o                         
   6   1  10        268.57        262.87        14.57 o                         
   7   1  10         68.79         52.14        13.12 o                         
  -6   2  10        380.14        349.77        26.99 o                         
  -5   2  10        116.19         97.38        21.93 o                         
  -4   2  10        636.19        664.71        32.91 o                         
  -3   2  10         76.37        108.20        10.45 o                         
  -2   2  10          8.85         14.90         5.12 o                         
  -1   2  10       1304.97       1331.84        34.80 o                         
   0   2  10       2113.67       2002.20        46.99 o                         
   1   2  10       1586.34       1402.83        36.66 o                         
   2   2  10        851.26        723.28        19.91 o                         
   3   2  10         48.14         58.17         4.03 o                         
   4   2  10         91.98         96.90         7.24 o                         
   5   2  10         23.93         28.07         6.48 o                         
   6   2  10        151.09        151.30        10.19 o                         
   7   2  10         55.09         42.91         9.00 o                         
  -6   3  10        251.58        264.91        23.15 o                         
  -5   3  10        130.87        125.13        14.94 o                         
  -4   3  10          1.74         -0.65         5.44 o                         
  -3   3  10         32.62         35.40         5.80 o                         
  -2   3  10         21.63         18.90         5.67 o                         
  -1   3  10       1603.10       1623.44        47.13 o                         
   0   3  10       3152.24       2761.10        64.23 o                         
   1   3  10       1157.18        985.45        42.56 o                         
   2   3  10        250.36        210.25        21.07 o                         
   3   3  10        504.58        472.44        24.32 o                         
   4   3  10         44.85         60.16         6.02 o                         
   5   3  10        101.10        123.56        12.45 o                         
   6   3  10         14.04          4.62        12.77 o                         
  -6   4  10         74.77         60.76        14.33 o                         
  -5   4  10        501.62        508.44        24.29 o                         
  -4   4  10        190.29        186.07        12.61 o                         
  -3   4  10        287.39        266.71        15.82 o                         
  -2   4  10       1975.75       2020.82        68.05 o                         
  -1   4  10       1370.54       1215.11        50.36 o                         
   0   4  10       3004.63       2898.76        82.89 o                         
   1   4  10       3274.06       3190.50       130.27 o                         
   2   4  10        419.27        390.09        20.98 o                         
   3   4  10        216.92        176.48        32.03 o                         
   4   4  10          0.88          9.77         8.62 o                         
   5   4  10         33.11         37.11         7.81 o                         
   6   4  10          1.16         -4.97         8.53 o                         
  -6   5  10         63.16         59.26        11.64 o                         
  -5   5  10        328.98        353.36        20.26 o                         
  -4   5  10        432.31        422.72        20.16 o                         
  -3   5  10        128.90        131.61         9.89 o                         
  -2   5  10         34.53         40.45         5.53 o                         
  -1   5  10       1447.01       1371.79        40.70 o                         
   0   5  10       1055.81        960.22        29.07 o                         
   1   5  10        131.21        165.77        12.84 o                         
   2   5  10          1.60          9.08         7.28 o                         
   3   5  10          8.52         25.98        13.68 o                         
   4   5  10         18.46         36.41        10.85 o                         
   5   5  10        143.83        162.23        18.14 o                         
   6   5  10         20.06         16.77        12.94 o                         
  -6   6  10          3.17          3.86        18.24 o                         
  -5   6  10        353.28        354.84        20.86 o                         
  -4   6  10         33.53         35.56         8.34 o                         
  -3   6  10       1869.21       1823.46        63.16 o                         
  -2   6  10         26.05         24.11         4.61 o                         
  -1   6  10        465.77        435.13        18.39 o                         
   0   6  10       1474.83       1492.98        64.74 o                         
   1   6  10         77.57        103.90        11.15 o                         
   2   6  10          3.71         12.52         7.54 o                         
   3   6  10       2178.47       2118.38        91.85 o                         
   4   6  10         34.54         44.66        12.81 o                         
   5   6  10         86.96        104.47        17.61 o                         
   6   6  10          8.00          0.85        15.66 o                         
  -5   7  10        378.31        370.56        21.92 o                         
  -4   7  10        322.74        328.61        18.51 o                         
  -3   7  10          3.98         -2.51         5.38 o                         
  -2   7  10         37.11         44.91         6.17 o                         
  -1   7  10        111.32        119.46         7.70 o                         
   0   7  10        218.18        265.80        18.99 o                         
   1   7  10         13.45         22.85         8.21 o                         
   2   7  10        488.61        508.38        29.05 o                         
   3   7  10       2751.27       2807.49       120.47 o                         
   4   7  10        153.29        170.85        18.99 o                         
   5   7  10          5.45          3.93        15.60 o                         
   6   7  10          1.31         10.49        17.26 o                         
  -5   8  10        831.81        817.22        35.20 o                         
  -4   8  10         10.90         12.91         7.50 o                         
  -3   8  10         88.81         72.74         9.24 o                         
  -2   8  10         59.43         52.79         7.22 o                         
  -1   8  10         71.61         68.53         6.41 o                         
   0   8  10        654.77        621.91        33.08 o                         
   1   8  10        926.73        906.32        44.92 o                         
   2   8  10        539.38        590.62        33.79 o                         
   3   8  10        743.37        727.38        40.39 o                         
   4   8  10          3.83         15.91        13.92 o                         
   5   8  10        101.31        127.16        20.93 o                         
  -4   9  10        190.69        149.28        13.56 o                         
  -3   9  10         17.87         37.68        14.08 o                         
  -2   9  10         17.06         18.79        13.30 o                         
  -1   9  10        127.81        150.32        24.96 o                         
   0   9  10         31.07         43.91        11.27 o                         
   1   9  10        205.09        229.96        38.93 o                         
   2   9  10        418.61        448.03        37.58 o                         
   3   9  10         66.08         73.86        15.99 o                         
   4   9  10         37.13         66.00        17.59 o                         
   5   9  10         48.10         79.28        20.34 o                         
  -4  10  10        143.15        140.11        13.90 o                         
  -3  10  10        378.61        373.19        29.17 o                         
  -2  10  10        133.65        144.28        13.97 o                         
  -1  10  10          2.37          3.92         9.46 o                         
   0  10  10        392.18        387.93        51.86 o                         
   1  10  10        141.85        162.78        25.12 o                         
   2  10  10        558.06        494.38        65.30 o                         
   3  10  10        243.79        281.17        27.53 o                         
   4  10  10          2.17         27.66        23.66 o                         
  -3  11  10        338.60        337.75        32.42 o                         
  -2  11  10         13.66         10.60         7.31 o                         
  -1  11  10          5.61          4.63         7.10 o                         
   0  11  10          9.35         -1.83        12.75 o                         
   1  11  10        169.80        192.79        20.98 o                         
   2  11  10        164.01        186.28        21.39 o                         
   3  11  10          0.24          3.24        15.44 o                         
  -1  12  10         13.62          1.53        12.29 o                         
   0  12  10          6.73          8.81        14.05 o                         
   1  12  10        334.82        345.42        43.49 o                         
   2  12  10          0.28          6.93        33.51 o                         
  -1 -11  11        327.35        327.77        22.89 o                         
   0 -11  11         40.93         41.65        24.52 o                         
   1 -11  11          4.99          6.21        12.12 o                         
  -3 -10  11        185.80        140.19        53.23 o                         
  -2 -10  11        237.96        249.32        19.73 o                         
  -1 -10  11          6.52         15.66         9.97 o                         
   0 -10  11         61.99         60.52        13.95 o                         
   1 -10  11         12.11         29.46        24.27 o                         
   2 -10  11        495.47        429.90        31.36 o                         
  -4  -9  11        299.73        234.07        60.13 o                         
  -3  -9  11        657.18        603.29        34.87 o                         
  -2  -9  11         64.21         81.34        12.63 o                         
  -1  -9  11          0.68         -5.78         8.76 o                         
   0  -9  11        100.14         93.33        14.52 o                         
   1  -9  11          1.72         13.75        17.00 o                         
   2  -9  11          6.12          4.63        10.96 o                         
   3  -9  11         33.64         28.85        12.96 o                         
  -4  -8  11        306.05        269.89        22.62 o                         
  -3  -8  11         37.50         44.10        10.28 o                         
  -2  -8  11          2.27         -8.39        10.59 o                         
  -1  -8  11         17.56         11.25         8.64 o                         
   0  -8  11        319.20        335.51        24.25 o                         
   1  -8  11        160.13        196.86        19.85 o                         
   2  -8  11         74.30         66.84        13.44 o                         
   3  -8  11         62.15         64.79        15.11 o                         
   4  -8  11        402.25        378.61        45.58 o                         
  -5  -7  11         47.11         25.68        11.46 o                         
  -4  -7  11         51.92         51.47        10.72 o                         
  -3  -7  11         16.76         20.66        10.71 o                         
  -2  -7  11        146.74        160.86        11.71 o                         
  -1  -7  11        356.82        376.69        19.57 o                         
   0  -7  11        603.11        634.25        33.93 o                         
   1  -7  11        161.08        160.28        16.89 o                         
   2  -7  11        190.43        210.72        19.90 o                         
   3  -7  11          9.74          5.58        10.56 o                         
   4  -7  11         27.70         21.78        12.03 o                         
   5  -7  11         37.50         53.54        16.32 o                         
  -5  -6  11       1115.43        975.37        38.34 o                         
  -4  -6  11          6.46         13.99        12.04 o                         
  -3  -6  11         86.92        103.34        10.47 o                         
  -2  -6  11        151.44        183.44        17.00 o                         
  -1  -6  11       2530.27       2605.29        76.70 o                         
   0  -6  11       1523.69       1487.54        66.11 o                         
   1  -6  11        667.67        615.50        32.62 o                         
   2  -6  11          6.96          4.50         8.46 o                         
   3  -6  11          1.58         -3.16         8.90 o                         
   4  -6  11        678.52        683.58        38.65 o                         
   5  -6  11         30.51          4.65        13.55 o                         
  -6  -5  11         17.61         37.70        32.03 o                         
  -5  -5  11         16.39         14.96        15.58 o                         
  -4  -5  11         20.67         26.63         9.91 o                         
  -3  -5  11        158.55        163.27        13.61 o                         
  -2  -5  11        709.82        686.15        35.53 o                         
  -1  -5  11       2500.98       2444.58        78.47 o                         
   0  -5  11       1631.71       1571.73        68.23 o                         
   1  -5  11        460.01        428.33        24.27 o                         
   2  -5  11         43.45         50.04         9.86 o                         
   3  -5  11         28.00         23.82         9.44 o                         
   4  -5  11         77.43         88.78        14.31 o                         
   5  -5  11          6.11          0.38        10.85 o                         
   6  -5  11        101.44         80.21        17.01 o                         
  -6  -4  11        162.01        150.08        14.56 o                         
  -5  -4  11        311.14        308.50        21.00 o                         
  -4  -4  11         44.11         63.52        14.83 o                         
  -3  -4  11       1287.42       1270.11        46.84 o                         
  -2  -4  11       1135.85       1123.91        41.14 o                         
  -1  -4  11       2349.23       2244.96        76.14 o                         
   0  -4  11        455.86        461.58        24.45 o                         
   1  -4  11         32.03         35.53         7.86 o                         
   2  -4  11         56.36         54.70         8.81 o                         
   3  -4  11        332.96        339.79        21.54 o                         
   4  -4  11         83.92        100.79        14.22 o                         
   5  -4  11         17.27         29.57        17.62 o                         
   6  -4  11         12.47         15.37        13.16 o                         
  -6  -3  11        190.62        161.91        22.49 o                         
  -5  -3  11        655.83        546.98        26.26 o                         
  -4  -3  11       1019.56        942.01        37.00 o                         
  -3  -3  11        309.31        295.80        16.17 o                         
  -2  -3  11        580.71        581.52        23.55 o                         
  -1  -3  11       1480.78       1458.73        50.48 o                         
   0  -3  11        346.58        348.02        19.39 o                         
   1  -3  11        429.40        503.83        25.02 o                         
   2  -3  11       1090.38       1111.09        49.01 o                         
   3  -3  11        730.69        757.54        36.49 o                         
   4  -3  11          6.06         22.42         9.06 o                         
   5  -3  11        161.63        181.83        18.72 o                         
   6  -3  11        186.16        224.76        22.81 o                         
  -6  -2  11        673.84        560.82        22.99 o                         
  -5  -2  11        494.76        427.25        25.67 o                         
  -4  -2  11        357.10        332.30        17.56 o                         
  -3  -2  11       6980.47       6808.08       223.62 o                         
  -2  -2  11        138.88        138.13         9.83 o                         
  -1  -2  11        619.11        634.23        23.67 o                         
   0  -2  11        832.86        875.18        26.31 o                         
   1  -2  11       1146.26       1158.67        49.72 o                         
   2  -2  11       1051.81        973.95        42.92 o                         
   3  -2  11       1092.05       1049.92        46.84 o                         
   4  -2  11          5.64         13.36         7.57 o                         
   5  -2  11        717.70        747.46        38.63 o                         
   6  -2  11         59.62         75.22        14.74 o                         
  -6  -1  11        573.97        566.54        34.52 o                         
  -5  -1  11        862.13        798.93        31.92 o                         
  -4  -1  11        552.60        470.04        28.21 o                         
  -3  -1  11         24.02         31.83         5.19 o                         
  -2  -1  11         19.66         20.92         4.09 o                         
  -1  -1  11         21.66         26.04         5.87 o                         
   0  -1  11       2435.51       2385.41        61.18 o                         
   1  -1  11       3762.56       3700.28       149.57 o                         
   2  -1  11        848.52        747.94        33.58 o                         
   3  -1  11        451.58        445.19        22.80 o                         
   4  -1  11        165.77        179.55        14.66 o                         
   5  -1  11         78.83        100.91        12.98 o                         
   6  -1  11         52.60         55.74        12.51 o                         
  -6   0  11        282.60        263.38        23.03 o                         
  -5   0  11         39.59         38.22        11.13 o                         
  -4   0  11          5.76         11.88         7.61 o                         
  -3   0  11          5.89          8.27         5.98 o                         
  -2   0  11        491.80        494.13        15.99 o                         
  -1   0  11         51.37         73.29         6.65 o                         
   0   0  11       1876.48       1800.22        46.54 o                         
   1   0  11       3468.48       3034.78       307.88 o                         
   2   0  11        739.63        615.36        27.90 o                         
   3   0  11        531.45        481.21        23.65 o                         
   4   0  11         21.78         37.88         7.80 o                         
   5   0  11          5.42         14.10         6.11 o                         
   6   0  11          5.69         -1.36         7.70 o                         
  -6   1  11         96.64        108.68        16.51 o                         
  -5   1  11          0.32          5.57         9.47 o                         
  -4   1  11       1161.70       1119.36        50.18 o                         
  -3   1  11        413.29        395.28        21.06 o                         
  -2   1  11         64.18         54.53         6.71 o                         
  -1   1  11      12367.26      13211.85       331.90 o                         
   0   1  11       4620.13       4383.95       112.37 o                         
   1   1  11       2034.49       1801.34        56.79 o                         
   2   1  11        931.12        804.19        20.04 o                         
   3   1  11         65.67         84.41         6.23 o                         
   4   1  11         78.92         76.75         6.56 o                         
   5   1  11         36.74         46.51        13.40 o                         
   6   1  11         20.97         16.96         7.64 o                         
   7   1  11          2.91        -10.42        10.42 o                         
  -6   2  11         51.95         49.03        13.90 o                         
  -5   2  11        538.40        538.20        31.00 o                         
  -4   2  11        287.35        301.51        20.10 o                         
  -3   2  11       2438.37       2423.82       100.17 o                         
  -2   2  11        338.76        318.95        16.89 o                         
  -1   2  11         20.07         28.33         3.15 o                         
   0   2  11       1195.04       1111.91        26.88 o                         
   1   2  11       2952.20       2880.06        73.50 o                         
   2   2  11       1638.12       1677.34        43.71 o                         
   3   2  11        762.16        699.18        25.19 o                         
   4   2  11        365.00        347.63        14.23 o                         
   5   2  11          3.11          4.75         5.79 o                         
   6   2  11          3.09         -2.77         6.25 o                         
  -6   3  11         33.51         38.77        16.76 o                         
  -5   3  11        333.54        379.83        26.07 o                         
  -4   3  11        440.50        461.43        30.31 o                         
  -3   3  11       1156.50       1011.24        44.95 o                         
  -2   3  11        753.24        768.76        34.24 o                         
  -1   3  11         25.58         32.02         3.14 o                         
   0   3  11       1408.69       1298.26        51.96 o                         
   1   3  11        231.63        280.45        15.38 o                         
   2   3  11          3.49         14.11         5.35 o                         
   3   3  11        471.96        454.73        19.85 o                         
   4   3  11        421.92        373.62        15.18 o                         
   5   3  11        143.85        147.89         8.91 o                         
   6   3  11        110.56        104.59         8.60 o                         
  -6   4  11         29.21         43.50        19.10 o                         
  -5   4  11        554.34        575.56        36.47 o                         
  -4   4  11        988.02        982.65        37.25 o                         
  -3   4  11       1719.40       1668.10        57.76 o                         
  -2   4  11          5.46         15.20         4.33 o                         
  -1   4  11         51.55         63.49         6.59 o                         
   0   4  11        105.09        106.96         5.14 o                         
   1   4  11        375.01        424.27        21.61 o                         
   2   4  11        332.64        292.22        17.45 o                         
   3   4  11        968.64        874.22        40.83 o                         
   4   4  11       1112.36       1078.69        41.64 o                         
   5   4  11         72.66         83.37        12.47 o                         
   6   4  11          2.23         -6.43         9.82 o                         
  -6   5  11        129.36        122.67        17.93 o                         
  -5   5  11        858.89        818.44        34.16 o                         
  -4   5  11        939.82        926.01        35.68 o                         
  -3   5  11        359.99        388.25        18.33 o                         
  -2   5  11         47.64         54.89         5.93 o                         
  -1   5  11         50.39         62.00         7.28 o                         
   0   5  11          8.91          9.94         2.72 o                         
   1   5  11         68.05        109.37        11.18 o                         
   2   5  11        243.62        209.08        15.60 o                         
   3   5  11       2529.13       2425.72       102.73 o                         
   4   5  11       2553.72       2324.44       100.26 o                         
   5   5  11        213.96        194.37        17.08 o                         
   6   5  11         45.30         24.98        13.73 o                         
  -5   6  11        144.78        138.33        13.38 o                         
  -4   6  11         41.68         42.05         8.64 o                         
  -3   6  11        275.93        260.29        14.59 o                         
  -2   6  11         23.06         36.24         6.83 o                         
  -1   6  11        280.24        280.31        19.42 o                         
   0   6  11          8.71          8.66         7.19 o                         
   1   6  11        318.14        340.67        23.41 o                         
   2   6  11       1446.12       1379.71        62.03 o                         
   3   6  11        549.05        579.58        31.96 o                         
   4   6  11        164.04        144.01        28.33 o                         
   5   6  11          6.34         20.89        15.65 o                         
   6   6  11         66.49         39.37        14.14 o                         
  -5   7  11        174.80        162.23        15.04 o                         
  -4   7  11         33.66         29.08         8.74 o                         
  -3   7  11         69.91         72.19         9.75 o                         
  -2   7  11        968.08        919.10        29.81 o                         
  -1   7  11        554.50        529.51        18.99 o                         
   0   7  11        104.40        123.57        13.38 o                         
   1   7  11        915.80        848.47        41.50 o                         
   2   7  11         40.26         55.23        18.73 o                         
   3   7  11       3402.19       3286.77       139.24 o                         
   4   7  11        163.00        159.24        18.53 o                         
   5   7  11         48.18         51.51        15.93 o                         
   6   7  11         64.07         61.01        24.03 o                         
  -5   8  11        464.69        401.63        28.80 o                         
  -4   8  11          6.35         15.03         8.10 o                         
  -3   8  11        779.58        804.45        37.97 o                         
  -2   8  11       1615.20       1535.15        47.31 o                         
  -1   8  11         46.59         57.00         6.33 o                         
   0   8  11         27.77         37.15        10.79 o                         
   1   8  11        766.70        730.10        37.96 o                         
   2   8  11        470.58        465.77        28.80 o                         
   3   8  11         45.56         58.59        26.12 o                         
   4   8  11         70.06         74.21        16.37 o                         
   5   8  11         45.14         81.61        23.78 o                         
  -4   9  11         13.04         14.66         8.85 o                         
  -3   9  11        592.02        555.66        29.38 o                         
  -2   9  11        270.37        266.54        14.00 o                         
  -1   9  11        438.06        411.63        16.77 o                         
   0   9  11         12.24         17.67        19.71 o                         
   1   9  11          6.56         17.09        10.90 o                         
   2   9  11          8.94         24.13        12.94 o                         
   3   9  11         12.62         25.45        13.55 o                         
   4   9  11         79.88         88.10        24.26 o                         
   5   9  11        116.24        127.08        26.72 o                         
  -3  10  11        208.12        190.36        14.26 o                         
  -2  10  11        148.23        150.47        18.56 o                         
  -1  10  11          2.58          7.69         5.48 o                         
   0  10  11        332.69        368.62        27.45 o                         
   1  10  11          0.58         11.50        11.47 o                         
   2  10  11         21.39         51.53        14.70 o                         
   3  10  11         17.75         42.86        37.46 o                         
   4  10  11          3.00         16.37        16.99 o                         
  -3  11  11        345.12        311.60        33.47 o                         
  -2  11  11         53.41         55.72         9.14 o                         
  -1  11  11         10.73         11.63        12.65 o                         
   0  11  11         99.15        122.51        17.95 o                         
   1  11  11         63.47         76.72        15.99 o                         
   2  11  11          1.86          0.43        23.66 o                         
   3  11  11         26.42         21.15        16.98 o                         
  -1  12  11         28.67         68.09        22.43 o                         
   0  12  11         65.56         96.10        19.09 o                         
   1  12  11          1.22         19.45        18.48 o                         
   2  12  11         45.00         40.47        34.99 o                         
  -2 -10  12          7.90         21.40        11.24 o                         
  -1 -10  12         41.08         43.02        10.94 o                         
   0 -10  12        521.80        513.27        33.76 o                         
   1 -10  12        231.78        266.90        25.01 o                         
   2 -10  12         37.63         19.71        12.81 o                         
  -3  -9  12          1.74          0.81        13.52 o                         
  -2  -9  12        169.84        161.76        16.20 o                         
  -1  -9  12        245.62        249.94        18.68 o                         
   0  -9  12        305.56        287.98        24.83 o                         
   1  -9  12        227.58        217.23        22.02 o                         
   2  -9  12        141.32        131.02        17.61 o                         
   3  -9  12          8.25          1.49        12.12 o                         
  -4  -8  12         78.07         67.53        12.84 o                         
  -3  -8  12        206.54        204.43        14.79 o                         
  -2  -8  12         45.33         48.09        14.05 o                         
  -1  -8  12        230.49        237.23        17.56 o                         
   0  -8  12        419.58        442.14        29.26 o                         
   1  -8  12        426.66        408.35        27.94 o                         
   2  -8  12          0.91          1.67        10.47 o                         
   3  -8  12         21.64         21.99        12.49 o                         
   4  -8  12         18.96          4.71        13.20 o                         
  -5  -7  12        200.65        154.92        15.32 o                         
  -4  -7  12        179.13        179.23        14.89 o                         
  -3  -7  12        498.56        484.39        33.18 o                         
  -2  -7  12        734.02        753.57        27.43 o                         
  -1  -7  12        627.50        630.82        23.22 o                         
   0  -7  12        161.31        177.63        18.36 o                         
   1  -7  12        531.44        488.70        56.43 o                         
   2  -7  12         14.71         11.32        10.93 o                         
   3  -7  12        202.95        201.57        39.80 o                         
   4  -7  12          1.37          0.63        21.56 o                         
   5  -7  12         22.62         -2.59        14.48 o                         
  -5  -6  12        247.76        209.09        16.96 o                         
  -4  -6  12        446.99        426.89        21.73 o                         
  -3  -6  12        385.07        357.91        18.52 o                         
  -2  -6  12       1225.41       1186.38        38.67 o                         
  -1  -6  12       1289.32       1304.98        40.84 o                         
   0  -6  12        207.51        201.56        21.32 o                         
   1  -6  12         11.18         22.26         9.14 o                         
   2  -6  12        630.09        587.06        38.68 o                         
   3  -6  12        273.81        261.05        22.47 o                         
   4  -6  12        476.06        484.55        42.14 o                         
   5  -6  12         78.64         94.08        18.19 o                         
  -5  -5  12       1053.38        913.42        34.59 o                         
  -4  -5  12        180.03        172.28        15.41 o                         
  -3  -5  12        155.82        180.38        14.59 o                         
  -2  -5  12       1649.90       1637.22        58.41 o                         
  -1  -5  12        200.19        195.87        13.12 o                         
   0  -5  12          1.42         14.79         8.89 o                         
   1  -5  12        789.30        832.68        40.24 o                         
   2  -5  12       1110.32       1071.59        62.33 o                         
   3  -5  12        594.58        600.97        33.08 o                         
   4  -5  12          3.34         12.47        11.29 o                         
   5  -5  12         10.87         10.96        12.37 o                         
  -6  -4  12        677.16        545.71        46.20 o                         
  -5  -4  12        848.07        712.03        32.11 o                         
  -4  -4  12         22.60         37.39         9.59 o                         
  -3  -4  12         10.22          4.15         7.26 o                         
  -2  -4  12        309.82        302.79        16.40 o                         
  -1  -4  12         52.70         68.13         7.60 o                         
   0  -4  12        979.56        941.16        43.22 o                         
   1  -4  12       1727.47       1598.96        74.90 o                         
   2  -4  12       1095.96       1088.92        59.13 o                         
   3  -4  12        212.01        197.73        17.11 o                         
   4  -4  12        188.75        196.54        18.67 o                         
   5  -4  12          5.71         -1.66        10.75 o                         
   6  -4  12          0.06          9.65        12.10 o                         
  -6  -3  12        324.17        283.19        25.36 o                         
  -5  -3  12        222.57        224.23        16.39 o                         
  -4  -3  12        139.65        142.32        12.66 o                         
  -3  -3  12        610.41        619.91        25.86 o                         
  -2  -3  12        846.28        830.61        31.46 o                         
  -1  -3  12       1224.97       1300.71        45.71 o                         
   0  -3  12         53.11         53.63         7.75 o                         
   1  -3  12       1516.08       1531.86        65.47 o                         
   2  -3  12       1808.46       1712.89        80.09 o                         
   3  -3  12        347.77        295.24        19.36 o                         
   4  -3  12         78.82         77.00        12.08 o                         
   5  -3  12          1.33          2.07        10.11 o                         
   6  -3  12          8.70         18.17        11.52 o                         
  -6  -2  12        368.20        319.13        38.03 o                         
  -5  -2  12          6.59         10.72         8.56 o                         
  -4  -2  12         37.41         51.88         9.32 o                         
  -3  -2  12       3063.15       2875.12        96.95 o                         
  -2  -2  12       1204.02       1213.58        42.87 o                         
  -1  -2  12        345.19        315.53        14.26 o                         
   0  -2  12       2577.16       2568.14        73.59 o                         
   1  -2  12        957.79        880.68        39.00 o                         
   2  -2  12        545.36        471.93        23.88 o                         
   3  -2  12         85.16        130.09        12.73 o                         
   4  -2  12        159.76        162.66        15.10 o                         
   5  -2  12         12.50         20.41        10.18 o                         
   6  -2  12          5.79         10.61        11.12 o                         
  -6  -1  12         39.52         40.81        26.74 o                         
  -5  -1  12         29.03         40.42        11.44 o                         
  -4  -1  12       1647.65       1594.55        66.23 o                         
  -3  -1  12       2837.54       2444.82       144.80 o                         
  -2  -1  12        929.73        842.16        45.20 o                         
  -1  -1  12        765.51        771.50        29.66 o                         
   0  -1  12        966.32        923.83        27.54 o                         
   1  -1  12       1428.18       1311.08        55.22 o                         
   2  -1  12        971.37        930.90        41.01 o                         
   3  -1  12        579.21        633.80        30.42 o                         
   4  -1  12        317.74        318.47        20.19 o                         
   5  -1  12        107.66        117.84        14.28 o                         
   6  -1  12        131.82        141.37        17.20 o                         
  -6   0  12         49.58         57.38        14.18 o                         
  -5   0  12        356.98        348.85        24.54 o                         
  -4   0  12       1092.02       1041.14        47.22 o                         
  -3   0  12        354.20        383.88        20.97 o                         
  -2   0  12       1734.44       1616.09        47.24 o                         
  -1   0  12        309.99        285.49        10.63 o                         
   0   0  12         33.08         43.97         3.49 o                         
   1   0  12        416.31        350.84        22.19 o                         
   2   0  12        291.47        278.60        15.33 o                         
   3   0  12         10.68         13.52         5.56 o                         
   4   0  12        809.24        808.36        38.12 o                         
   5   0  12       1184.98       1213.53        55.58 o                         
   6   0  12         32.35         38.30         8.23 o                         
  -6   1  12         49.12         38.89        14.27 o                         
  -5   1  12        650.27        647.97        34.94 o                         
  -4   1  12        143.58        179.39        15.24 o                         
  -3   1  12       1938.42       1877.16        78.67 o                         
  -2   1  12        245.56        247.26        14.43 o                         
  -1   1  12        371.73        446.63        12.98 o                         
   0   1  12        332.81        333.46        13.07 o                         
   1   1  12         33.23         37.17         2.72 o                         
   2   1  12        151.78        172.26         6.28 o                         
   3   1  12       1611.86       1569.92        47.14 o                         
   4   1  12        725.96        707.77        29.22 o                         
   5   1  12        203.86        204.70        20.84 o                         
   6   1  12         42.62         39.70         8.83 o                         
  -6   2  12         60.10         73.11        15.33 o                         
  -5   2  12        408.84        437.52        27.72 o                         
  -4   2  12        572.52        576.94        30.31 o                         
  -3   2  12       2352.50       2369.45        98.26 o                         
  -2   2  12        199.80        226.48        14.01 o                         
  -1   2  12          4.98         14.38         3.11 o                         
   0   2  12       1439.66       1419.54        47.31 o                         
   1   2  12         24.02         37.04         5.48 o                         
   2   2  12       1404.95       1355.32        35.77 o                         
   3   2  12       1947.72       1836.39        50.78 o                         
   4   2  12       1308.19       1262.68        39.59 o                         
   5   2  12       1566.18       1487.31        53.53 o                         
   6   2  12         51.93         64.65        13.09 o                         
  -6   3  12          4.01          5.13        20.45 o                         
  -5   3  12        716.32        758.84        39.93 o                         
  -4   3  12        858.53        824.91        39.80 o                         
  -3   3  12        403.26        432.09        23.33 o                         
  -2   3  12        898.46        899.60        39.55 o                         
  -1   3  12         10.35         14.74         2.94 o                         
   0   3  12        888.01        771.08        17.88 o                         
   1   3  12       1004.87        983.33        35.16 o                         
   2   3  12       1123.56       1200.62        42.84 o                         
   3   3  12       1534.97       1417.18        50.73 o                         
   4   3  12          5.16         20.14         4.76 o                         
   5   3  12          0.69          3.69         5.55 o                         
   6   3  12          1.66          6.52         6.01 o                         
  -6   4  12         20.50         28.97        13.01 o                         
  -5   4  12         15.65         41.53        12.98 o                         
  -4   4  12        236.58        224.49        18.95 o                         
  -3   4  12          2.26         14.77         7.44 o                         
  -2   4  12       1009.15        999.87        43.82 o                         
  -1   4  12       3364.25       3226.21       106.69 o                         
   0   4  12        850.43        774.84        23.67 o                         
   1   4  12         76.27         61.46         7.84 o                         
   2   4  12        326.43        267.31        20.33 o                         
   3   4  12        198.88        184.54        14.80 o                         
   4   4  12       1007.25        939.34        37.31 o                         
   5   4  12        255.67        237.80        18.25 o                         
   6   4  12        109.68         87.73        12.23 o                         
  -6   5  12          3.51          7.52        15.65 o                         
  -5   5  12        101.64         95.10        11.82 o                         
  -4   5  12          8.13          8.14         7.04 o                         
  -3   5  12        368.78        383.84        29.60 o                         
  -2   5  12       2368.10       2353.39        79.23 o                         
  -1   5  12       1843.98       1784.68        60.83 o                         
   0   5  12        515.39        477.67        15.87 o                         
   1   5  12         65.84         52.66         8.42 o                         
   2   5  12          9.92         10.17         6.98 o                         
   3   5  12       1465.82       1376.66       112.23 o                         
   4   5  12         23.19         32.03        24.64 o                         
   5   5  12         33.60         47.94        16.99 o                         
   6   5  12        559.98        500.18        29.07 o                         
  -5   6  12          0.77          4.94        12.43 o                         
  -4   6  12          3.04         15.80         7.58 o                         
  -3   6  12        760.75        747.30        29.22 o                         
  -2   6  12       3713.70       3492.75       110.18 o                         
  -1   6  12       1018.30       1021.57        31.87 o                         
   0   6  12         34.32         35.19        11.34 o                         
   1   6  12         15.67         27.25         8.51 o                         
   2   6  12        466.92        431.58        25.20 o                         
   3   6  12          3.18         13.87         9.48 o                         
   4   6  12        213.02        235.14        21.94 o                         
   5   6  12        193.93        178.75        19.94 o                         
   6   6  12        140.51        122.58        25.40 o                         
  -5   7  12          3.33         19.43         9.72 o                         
  -4   7  12        168.87        175.13        13.94 o                         
  -3   7  12         30.52         22.19         7.09 o                         
  -2   7  12        193.06        188.03        10.95 o                         
  -1   7  12        400.27        385.73        14.93 o                         
   0   7  12          3.99          7.34        10.35 o                         
   1   7  12        309.38        288.70        31.05 o                         
   2   7  12        292.77        306.85        22.15 o                         
   3   7  12         99.06        192.63        53.21 o                         
   4   7  12         30.69         43.22        17.25 o                         
   5   7  12        121.99         99.78        18.32 o                         
  -5   8  12          2.65          2.27         9.75 o                         
  -4   8  12          3.92         10.41         8.05 o                         
  -3   8  12       1571.65       1441.14        45.14 o                         
  -2   8  12        435.54        407.83        16.96 o                         
  -1   8  12          1.55         -1.87         8.54 o                         
   0   8  12         53.00         52.31        11.51 o                         
   1   8  12        175.27        204.79        18.50 o                         
   2   8  12         80.34        111.87        14.53 o                         
   3   8  12        240.62        249.48        23.11 o                         
   4   8  12         15.91         12.56        14.23 o                         
   5   8  12        140.49        186.99        22.51 o                         
  -4   9  12          1.29          5.01         9.03 o                         
  -3   9  12         44.58         39.89         7.67 o                         
  -2   9  12         61.62         57.40         7.70 o                         
  -1   9  12          7.81          9.69         6.05 o                         
   0   9  12        618.93        682.26        37.60 o                         
   1   9  12        745.59        832.09        46.44 o                         
   2   9  12         43.02         29.62        12.72 o                         
   3   9  12        159.32        195.02        22.30 o                         
   4   9  12        107.93        129.04        20.63 o                         
   5   9  12         70.58         66.19        28.71 o                         
  -3  10  12        113.95         91.15         9.94 o                         
  -2  10  12         68.78         53.83         7.83 o                         
  -1  10  12         12.18         13.04         8.57 o                         
   0  10  12         25.78         28.46        13.22 o                         
   1  10  12        262.41        274.52        24.01 o                         
   2  10  12          7.73         -4.26        21.93 o                         
   3  10  12         68.55         68.60        17.15 o                         
   4  10  12         42.92         52.37        18.79 o                         
  -2  11  12         31.60         13.98         7.23 o                         
  -1  11  12        518.48        480.55        22.02 o                         
   0  11  12        340.53        334.55        27.77 o                         
   1  11  12        145.08        158.58        19.56 o                         
   2  11  12          5.83         -2.22        14.03 o                         
   3  11  12          0.49         14.15        15.97 o                         
  -1  12  12          6.53          8.33         6.44 o                         
   0  12  12        396.75        415.20        31.79 o                         
   1  12  12        134.96        126.02        29.80 o                         
   2  12  12          3.37         18.58        15.48 o                         
  -2 -10  13         92.77         86.94        14.40 o                         
  -1 -10  13        285.44        258.93        19.99 o                         
   0 -10  13        157.22        168.59        19.74 o                         
   1 -10  13         50.68         59.21        14.70 o                         
   2 -10  13          5.11         13.87        13.17 o                         
  -3  -9  13        271.05        297.49        27.40 o                         
  -2  -9  13         81.63         93.93        14.43 o                         
  -1  -9  13         22.98         22.19        10.23 o                         
   0  -9  13         15.03         18.37        12.98 o                         
   1  -9  13          0.41         16.28        12.17 o                         
   2  -9  13          1.62          9.01        11.83 o                         
   3  -9  13         99.12         87.99        17.44 o                         
  -4  -8  13       1054.87        979.72        37.48 o                         
  -3  -8  13         75.41         69.36        11.15 o                         
  -2  -8  13         58.06         62.48        10.31 o                         
  -1  -8  13          1.90         -5.53         9.35 o                         
   0  -8  13          5.81         -4.38        11.06 o                         
   1  -8  13          4.66          9.71        18.73 o                         
   2  -8  13       1359.76       1291.65        93.13 o                         
   3  -8  13        226.69        235.87        28.22 o                         
   4  -8  13         63.59         66.68        16.60 o                         
  -4  -7  13        225.55        224.76        17.14 o                         
  -3  -7  13         41.47         53.19        10.38 o                         
  -2  -7  13         94.18        117.90        10.92 o                         
  -1  -7  13         54.43         36.54         7.97 o                         
   0  -7  13        344.74        340.56        24.53 o                         
   1  -7  13          8.47         14.70        10.70 o                         
   2  -7  13        502.91        440.20        29.10 o                         
   3  -7  13        345.79        331.63        26.23 o                         
   4  -7  13         14.38         11.06        12.81 o                         
  -5  -6  13        624.09        499.78        25.38 o                         
  -4  -6  13         26.55         30.41        10.20 o                         
  -3  -6  13        186.54        199.16        14.09 o                         
  -2  -6  13        732.21        760.02        27.31 o                         
  -1  -6  13         20.99         34.15         6.90 o                         
   0  -6  13        429.01        431.75        26.54 o                         
   1  -6  13        461.94        469.46        55.32 o                         
   2  -6  13        844.03        761.98        39.99 o                         
   3  -6  13        113.18        110.62        16.12 o                         
   4  -6  13        336.40        286.74        25.40 o                         
   5  -6  13          2.36         -7.14        12.30 o                         
  -5  -5  13          9.62         11.93        16.65 o                         
  -4  -5  13         45.01         34.74        14.00 o                         
  -3  -5  13        154.93        168.64        14.14 o                         
  -2  -5  13       3741.54       3682.28       124.33 o                         
  -1  -5  13        413.21        420.64        19.69 o                         
   0  -5  13        594.28        598.68        31.85 o                         
   1  -5  13         58.22         57.07        10.80 o                         
   2  -5  13        462.75        431.19        32.28 o                         
   3  -5  13        274.98        261.63        21.31 o                         
   4  -5  13        862.70        821.06        43.43 o                         
   5  -5  13        118.54        130.17        19.19 o                         
  -6  -4  13        144.49         81.57        28.34 o                         
  -5  -4  13        236.61        232.89        18.11 o                         
  -4  -4  13        506.01        430.50        23.06 o                         
  -3  -4  13       1476.68       1430.67        52.28 o                         
  -2  -4  13        230.49        190.39        20.33 o                         
  -1  -4  13       1353.73       1375.42        48.89 o                         
   0  -4  13       1255.88       1117.39        75.40 o                         
   1  -4  13        518.45        451.21        32.03 o                         
   2  -4  13         51.19         58.96        10.41 o                         
   3  -4  13          2.38         14.56         8.98 o                         
   4  -4  13        174.26        207.55        19.49 o                         
   5  -4  13        323.48        370.85        27.98 o                         
   6  -4  13         20.67         10.53        16.76 o                         
  -6  -3  13         86.33         78.10        13.39 o                         
  -5  -3  13        152.53        146.81        17.82 o                         
  -4  -3  13        249.54        263.60        16.70 o                         
  -3  -3  13       2025.09       1924.94        67.31 o                         
  -2  -3  13       1640.78       1625.51        56.92 o                         
  -1  -3  13       1205.02       1209.10        43.02 o                         
   0  -3  13         68.33         93.33        10.44 o                         
   1  -3  13          9.09         10.55         7.15 o                         
   2  -3  13         37.78         38.36        13.80 o                         
   3  -3  13        101.64        115.42        12.88 o                         
   4  -3  13        151.70        173.89        17.29 o                         
   5  -3  13        146.72        163.90        27.23 o                         
   6  -3  13        257.38        256.31        25.20 o                         
  -6  -2  13          5.61         11.21        13.45 o                         
  -5  -2  13        358.60        295.35        18.50 o                         
  -4  -2  13        997.09        915.88        35.36 o                         
  -3  -2  13       1025.87        955.99        35.75 o                         
  -2  -2  13        609.59        586.04        23.45 o                         
  -1  -2  13         86.73         94.39         8.10 o                         
   0  -2  13        308.33        302.08        11.10 o                         
   1  -2  13        754.40        764.56        58.03 o                         
   2  -2  13        185.82        184.07        19.96 o                         
   3  -2  13         24.97         28.06         7.01 o                         
   4  -2  13        436.46        443.72        25.89 o                         
   5  -2  13        430.41        445.84        30.43 o                         
   6  -2  13          7.68         20.07        12.05 o                         
  -6  -1  13        362.94        317.63        25.28 o                         
  -5  -1  13        350.43        313.24        23.61 o                         
  -4  -1  13        704.91        672.27        32.67 o                         
  -3  -1  13        337.99        219.12        16.02 o                         
  -2  -1  13         14.02         14.55         4.42 o                         
  -1  -1  13        882.46        921.57        28.61 o                         
   0  -1  13         49.46         44.32         4.00 o                         
   1  -1  13        271.99        281.70        15.75 o                         
   2  -1  13        108.33        106.06         9.79 o                         
   3  -1  13       1349.70       1322.60        57.64 o                         
   4  -1  13        722.59        751.05        36.64 o                         
   5  -1  13        313.09        325.96        22.96 o                         
   6  -1  13        329.63        313.51        25.33 o                         
  -6   0  13         36.29         30.97        16.02 o                         
  -5   0  13        217.46        223.98        21.07 o                         
  -4   0  13        889.68        855.20        40.58 o                         
  -3   0  13       1728.10       1695.50        71.70 o                         
  -2   0  13         49.36         53.21         5.48 o                         
  -1   0  13        238.22        233.15        12.22 o                         
   0   0  13       1863.99       1970.69        65.68 o                         
   1   0  13       1336.02       1168.40        53.03 o                         
   2   0  13        137.36        109.55         9.75 o                         
   3   0  13       1057.76       1100.45        48.30 o                         
   4   0  13        499.71        508.35        38.32 o                         
   5   0  13        515.85        547.82        30.37 o                         
   6   0  13         69.65         73.27        14.10 o                         
  -6   1  13         33.98         32.65        14.09 o                         
  -5   1  13         75.31         55.80        12.52 o                         
  -4   1  13        484.34        460.95        26.05 o                         
  -3   1  13        454.69        467.64        24.38 o                         
  -2   1  13        985.57        979.19        42.51 o                         
  -1   1  13       2119.28       2030.58        52.43 o                         
   0   1  13       5327.95       5199.07       131.48 o                         
   1   1  13        743.55        695.47        33.39 o                         
   2   1  13        452.72        412.52        16.75 o                         
   3   1  13        409.20        388.87        20.69 o                         
   4   1  13         68.51         73.98         9.54 o                         
   5   1  13         53.23         56.97         7.83 o                         
   6   1  13        600.84        562.18        33.36 o                         
  -6   2  13         48.93         45.42        13.90 o                         
  -5   2  13          5.24         -1.16         9.74 o                         
  -4   2  13          3.58          3.47         8.76 o                         
  -3   2  13         68.22         80.29        10.18 o                         
  -2   2  13       1414.09       1445.85        60.99 o                         
  -1   2  13       2495.09       2370.61        68.09 o                         
   0   2  13       4203.34       4158.82       120.13 o                         
   1   2  13        248.00        209.73         7.71 o                         
   2   2  13        680.29        683.41        36.13 o                         
   3   2  13        212.55        225.63        10.26 o                         
   4   2  13         90.14        117.59         8.43 o                         
   5   2  13         65.07         74.81         8.05 o                         
   6   2  13        470.56        445.58        28.21 o                         
  -6   3  13        294.65        281.75        24.38 o                         
  -5   3  13          2.23          7.36        12.32 o                         
  -4   3  13        191.37        179.96        16.63 o                         
  -3   3  13         57.45         68.43         9.56 o                         
  -2   3  13       5841.47       5812.23       233.65 o                         
  -1   3  13       8972.99       9150.76       297.70 o                         
   0   3  13        805.17        748.60        20.05 o                         
   1   3  13          3.43          1.20         4.87 o                         
   2   3  13         16.70         20.77         6.00 o                         
   3   3  13          0.57          1.50         6.50 o                         
   4   3  13        184.61        175.95        13.10 o                         
   5   3  13          2.79          2.31         4.98 o                         
   6   3  13         97.86         86.77         7.95 o                         
  -6   4  13        153.95        154.27        19.52 o                         
  -5   4  13        248.44        268.11        32.53 o                         
  -4   4  13        118.28        131.41        14.53 o                         
  -3   4  13       1319.13       1348.06        58.89 o                         
  -2   4  13         23.16         25.02         6.84 o                         
  -1   4  13        541.11        537.13        17.73 o                         
   0   4  13         86.29         77.83         4.93 o                         
   1   4  13        305.13        275.44        16.81 o                         
   2   4  13        390.59        323.10        19.14 o                         
   3   4  13        136.73        130.69        11.31 o                         
   4   4  13         67.65         80.73        19.78 o                         
   5   4  13          7.43          7.83         9.88 o                         
   6   4  13        255.16        206.63        22.62 o                         
  -6   5  13        143.23        131.32        26.12 o                         
  -5   5  13        117.56        129.65        18.84 o                         
  -4   5  13        143.75        145.28        15.59 o                         
  -3   5  13         70.46         77.12        10.89 o                         
  -2   5  13       1572.76       1571.55        66.74 o                         
  -1   5  13          1.19          7.35         4.23 o                         
   0   5  13          7.06          5.95         3.98 o                         
   1   5  13        518.06        510.19        26.52 o                         
   2   5  13        936.78        873.65        41.12 o                         
   3   5  13         94.58        102.34        12.12 o                         
   4   5  13          8.04          9.81        18.73 o                         
   5   5  13         45.23         50.95        12.65 o                         
   6   5  13        452.41        460.65        27.80 o                         
  -5   6  13        165.07        160.12        19.51 o                         
  -4   6  13         39.25         40.58         9.14 o                         
  -3   6  13        302.96        310.17        16.30 o                         
  -2   6  13         73.45         73.46         7.52 o                         
  -1   6  13         22.93         28.94         6.46 o                         
   0   6  13        583.14        512.98        27.29 o                         
   1   6  13       1717.67       1529.47        67.06 o                         
   2   6  13        302.88        282.54        19.81 o                         
   3   6  13          6.26         14.34         9.58 o                         
   4   6  13        923.11        842.90        43.99 o                         
   5   6  13         94.18        105.02        14.59 o                         
   6   6  13         20.99         13.96        22.23 o                         
  -5   7  13          5.30         -6.75         9.32 o                         
  -4   7  13         31.95         30.64         9.89 o                         
  -3   7  13        319.35        285.24        16.11 o                         
  -2   7  13        105.68         83.88         8.02 o                         
  -1   7  13        180.52        156.52        11.89 o                         
   0   7  13        237.34        257.43        26.86 o                         
   1   7  13        168.19        202.17        17.43 o                         
   2   7  13        716.88        738.10        38.47 o                         
   3   7  13        272.16        263.87        21.78 o                         
   4   7  13        416.24        423.01        29.59 o                         
   5   7  13          2.10          8.34        15.14 o                         
  -4   8  13         79.04         78.36        10.94 o                         
  -3   8  13         56.89         47.16        12.64 o                         
  -2   8  13         71.32         82.91        12.09 o                         
  -1   8  13         76.43         94.81         9.03 o                         
   0   8  13        921.73        854.62       102.50 o                         
   1   8  13        504.93        522.61        56.06 o                         
   2   8  13        315.98        336.15        24.60 o                         
   3   8  13          4.25         17.60        16.14 o                         
   4   8  13        399.95        392.33        30.53 o                         
   5   8  13          1.78         17.45        30.19 o                         
  -4   9  13        247.87        232.82        17.24 o                         
  -3   9  13         53.99         56.60         9.12 o                         
  -2   9  13         31.30         27.49         7.36 o                         
  -1   9  13        143.06        131.72        11.63 o                         
   0   9  13        388.05        371.34        26.45 o                         
   1   9  13       1403.82       1362.93        64.12 o                         
   2   9  13          1.64         -2.89        15.89 o                         
   3   9  13          0.05         10.16        18.24 o                         
   4   9  13        203.37        193.59        22.64 o                         
   5   9  13         51.09         28.83        39.67 o                         
  -3  10  13         47.03         70.61        20.27 o                         
  -2  10  13        327.61        287.25        15.09 o                         
  -1  10  13          3.42          4.28         7.86 o                         
   0  10  13        216.62        236.74        23.05 o                         
   1  10  13        499.94        503.03        32.86 o                         
   2  10  13        187.37        201.12        22.89 o                         
   3  10  13         60.83         69.86        28.46 o                         
   4  10  13        177.34        182.46        24.21 o                         
  -2  11  13         43.13         42.72        13.30 o                         
  -1  11  13         96.64         87.62        12.91 o                         
   0  11  13        133.87        130.30        25.37 o                         
   1  11  13          0.23         19.26        13.68 o                         
   2  11  13         41.63         38.28        15.43 o                         
   3  11  13        152.79        158.30        33.39 o                         
  -1  12  13          1.95          2.73        18.52 o                         
   0  12  13        136.27        158.68        21.16 o                         
   1  12  13        133.41        141.93        20.54 o                         
  -1 -10  14         29.85         31.78        14.23 o                         
   0 -10  14        107.22        119.20        17.81 o                         
   1 -10  14         22.00         38.53        17.25 o                         
  -3  -9  14          2.37          7.85        14.93 o                         
  -2  -9  14         96.71        108.08        19.14 o                         
  -1  -9  14         45.07         54.51        11.74 o                         
   0  -9  14        135.41        145.68        18.84 o                         
   1  -9  14        138.04        151.71        20.69 o                         
   2  -9  14        108.56        101.27        16.85 o                         
   3  -9  14         15.72         18.73        13.84 o                         
  -4  -8  14         31.09         34.68        11.38 o                         
  -3  -8  14         85.80         81.78        11.87 o                         
  -2  -8  14        625.93        626.47        25.84 o                         
  -1  -8  14       1930.54       1893.97        75.69 o                         
   0  -8  14        170.86        169.93        22.18 o                         
   1  -8  14         13.13         21.99        33.02 o                         
   2  -8  14         26.95         28.45        17.00 o                         
   3  -8  14         83.05         76.97        16.36 o                         
   4  -8  14          4.16         16.36        14.63 o                         
  -4  -7  14       1138.49       1065.39        39.21 o                         
  -3  -7  14        358.94        373.81        20.35 o                         
  -2  -7  14       1466.34       1470.42        47.40 o                         
  -1  -7  14         68.26         86.75        12.13 o                         
   0  -7  14        324.83        280.51        23.47 o                         
   1  -7  14          8.01          1.01        11.04 o                         
   2  -7  14        107.11         78.64        18.36 o                         
   3  -7  14          5.87         20.84        12.62 o                         
   4  -7  14         27.86          9.51        17.50 o                         
  -5  -6  14          4.49          7.59        10.94 o                         
  -4  -6  14        335.95        287.39        17.97 o                         
  -3  -6  14       1044.05        957.90        34.17 o                         
  -2  -6  14        285.10        277.39        16.08 o                         
  -1  -6  14         79.79        103.82         9.31 o                         
   0  -6  14         76.20         93.73        13.69 o                         
   1  -6  14         32.96         26.66        11.16 o                         
   2  -6  14         43.51         40.40        12.01 o                         
   3  -6  14        107.72         77.37        15.03 o                         
   4  -6  14          7.75          5.34        12.12 o                         
   5  -6  14          2.10          6.38        14.14 o                         
  -5  -5  14        192.67        182.31        19.23 o                         
  -4  -5  14        366.11        293.18        19.71 o                         
  -3  -5  14        336.84        313.36        19.56 o                         
  -2  -5  14       1523.87       1591.34        80.87 o                         
  -1  -5  14        301.86        320.75        17.25 o                         
   0  -5  14         19.32         26.54        11.70 o                         
   1  -5  14        197.20        183.66        17.87 o                         
   2  -5  14        237.26        221.29        18.85 o                         
   3  -5  14         29.62         33.22        12.05 o                         
   4  -5  14          4.62          8.47        10.84 o                         
   5  -5  14        328.69        335.01        28.65 o                         
  -5  -4  14         40.21         22.47        10.70 o                         
  -4  -4  14        328.80        304.10        19.85 o                         
  -3  -4  14        636.26        629.60        28.05 o                         
  -2  -4  14        967.05        963.41        36.87 o                         
  -1  -4  14        133.75        145.97        10.95 o                         
   0  -4  14        731.61        755.67        42.63 o                         
   1  -4  14        359.92        347.97        21.97 o                         
   2  -4  14        701.78        656.24        33.79 o                         
   3  -4  14        139.66        158.71        16.52 o                         
   4  -4  14        849.62        813.35        42.00 o                         
   5  -4  14        279.54        326.36        27.41 o                         
   6  -4  14          6.52         28.08        14.42 o                         
  -6  -3  14        518.63        462.34        76.25 o                         
  -5  -3  14        186.63        176.01        15.32 o                         
  -4  -3  14          3.48         29.89         9.74 o                         
  -3  -3  14       1174.94       1102.81        41.33 o                         
  -2  -3  14       1513.40       1479.47        52.55 o                         
  -1  -3  14        355.79        382.85        17.39 o                         
   0  -3  14       1968.12       1947.09        82.35 o                         
   1  -3  14       1337.56       1270.64        66.41 o                         
   2  -3  14        320.69        304.41        19.92 o                         
   3  -3  14         73.79         75.83        14.29 o                         
   4  -3  14        248.97        250.70        20.84 o                         
   5  -3  14         37.18         49.74        13.31 o                         
   6  -3  14         21.72         35.97        13.13 o                         
  -6  -2  14        100.17        104.77        17.41 o                         
  -5  -2  14         17.29         11.80        11.57 o                         
  -4  -2  14          2.03         10.69         7.78 o                         
  -3  -2  14        105.92        132.11        11.19 o                         
  -2  -2  14         57.52         68.92         8.06 o                         
  -1  -2  14        816.57        794.82        29.62 o                         
   0  -2  14       5721.36       5716.26       187.30 o                         
   1  -2  14       2297.30       2200.32        98.44 o                         
   2  -2  14        247.56        237.82        16.17 o                         
   3  -2  14         46.03         60.33        14.29 o                         
   4  -2  14          5.11         16.14         8.75 o                         
   5  -2  14        107.43        124.33        15.82 o                         
   6  -2  14          5.62         21.43        12.32 o                         
  -6  -1  14          2.99          9.05        18.24 o                         
  -5  -1  14        159.56        143.08        16.38 o                         
  -4  -1  14        122.63        106.21        12.61 o                         
  -3  -1  14         40.58         38.85         5.79 o                         
  -2  -1  14        795.17        732.37        31.90 o                         
  -1  -1  14       4205.25       4356.37       143.48 o                         
   0  -1  14        566.85        527.72        20.21 o                         
   1  -1  14        501.90        478.20        23.67 o                         
   2  -1  14        134.16        129.36        11.93 o                         
   3  -1  14        363.99        377.42        22.17 o                         
   4  -1  14          9.34         17.90         7.83 o                         
   5  -1  14         28.98         40.04        10.80 o                         
   6  -1  14        232.94        234.97        22.13 o                         
  -6   0  14          4.66         27.41        13.81 o                         
  -5   0  14        375.45        275.59        22.85 o                         
  -4   0  14        235.93        257.76        20.45 o                         
  -3   0  14       2091.90       2085.38        87.19 o                         
  -2   0  14        902.43        837.82        32.72 o                         
  -1   0  14       1404.62       1349.56        40.07 o                         
   0   0  14       7459.36       7744.60       252.03 o                         
   1   0  14        200.78        168.57         7.27 o                         
   2   0  14        618.75        635.61        37.69 o                         
   3   0  14        357.26        366.57        23.15 o                         
   4   0  14         36.63         33.00         8.38 o                         
   5   0  14         26.11         36.11         9.87 o                         
   6   0  14        114.70        137.89        19.82 o                         
  -6   1  14        143.47        128.08        18.15 o                         
  -5   1  14        859.95        810.97        41.50 o                         
  -4   1  14        678.78        691.98        42.63 o                         
  -3   1  14        303.55        277.29        23.29 o                         
  -2   1  14       1744.84       1758.78        73.36 o                         
  -1   1  14        356.32        331.22        19.02 o                         
   0   1  14        770.82        814.63        28.69 o                         
   1   1  14        140.71        145.06         8.30 o                         
   2   1  14          2.22          6.05         3.81 o                         
   3   1  14          4.96         20.55         8.26 o                         
   4   1  14        313.38        331.83        42.51 o                         
   5   1  14         92.19        108.02         9.47 o                         
   6   1  14        129.85        142.90        22.88 o                         
  -6   2  14        703.76        705.83        40.61 o                         
  -5   2  14        523.20        480.97        29.79 o                         
  -4   2  14        693.74        627.78        32.74 o                         
  -3   2  14         59.41         66.49         9.89 o                         
  -2   2  14        281.44        289.53        17.13 o                         
  -1   2  14        783.98        760.27        28.84 o                         
   0   2  14          3.68          7.06         3.56 o                         
   1   2  14        627.76        577.56        19.61 o                         
   2   2  14       3248.69       3078.00        88.90 o                         
   3   2  14        231.70        212.91        10.07 o                         
   4   2  14        427.55        407.87        16.07 o                         
   5   2  14         10.66          6.39         7.96 o                         
   6   2  14        168.74        193.18        14.07 o                         
  -6   3  14        656.04        712.91        42.14 o                         
  -5   3  14        292.28        261.58        22.21 o                         
  -4   3  14         66.46         61.68        11.40 o                         
  -3   3  14          9.97         19.06         7.93 o                         
  -2   3  14       1216.76       1161.59        74.41 o                         
  -1   3  14         23.61         37.11         6.66 o                         
   0   3  14       1060.92       1020.26        25.05 o                         
   1   3  14       1271.89       1135.83        34.48 o                         
   2   3  14       1024.62        841.59        31.69 o                         
   3   3  14       1083.11       1012.18        38.03 o                         
   4   3  14          6.87         14.09         7.96 o                         
   5   3  14          1.93          4.18         5.90 o                         
   6   3  14          2.05         -5.76         5.76 o                         
  -6   4  14        326.63        299.71        26.42 o                         
  -5   4  14        289.92        254.28        22.91 o                         
  -4   4  14          2.01         -0.71         9.98 o                         
  -3   4  14         85.46         94.84        11.01 o                         
  -2   4  14        754.25        745.42        34.41 o                         
  -1   4  14        164.43        184.77         8.64 o                         
   0   4  14       1189.94       1150.05        30.92 o                         
   1   4  14       1452.66       1380.81        59.54 o                         
   2   4  14       1359.77       1333.03        47.86 o                         
   3   4  14         99.89         90.90        10.74 o                         
   4   4  14        286.80        292.51        17.95 o                         
   5   4  14        650.59        601.00        29.14 o                         
   6   4  14          9.61          1.58        16.76 o                         
  -5   5  14         65.90         52.78        14.15 o                         
  -4   5  14        167.33        178.19        17.24 o                         
  -3   5  14         60.17         45.06        10.02 o                         
  -2   5  14       1253.21       1223.23        59.02 o                         
  -1   5  14         10.55         16.35         5.10 o                         
   0   5  14        494.41        476.60        16.08 o                         
   1   5  14       1024.60        916.93        42.31 o                         
   2   5  14        791.92        802.73        38.34 o                         
   3   5  14        641.54        568.45        30.52 o                         
   4   5  14       1135.04       1017.82        41.20 o                         
   5   5  14        126.52        105.09        14.26 o                         
   6   5  14         14.96         32.69        13.38 o                         
  -5   6  14          9.39         -6.16        12.66 o                         
  -4   6  14        780.53        796.34        51.26 o                         
  -3   6  14        656.12        645.15        33.28 o                         
  -2   6  14         15.90          1.67         7.37 o                         
  -1   6  14         57.40         49.55         7.02 o                         
   0   6  14        798.07        699.64        34.31 o                         
   1   6  14        852.47        788.55        38.48 o                         
   2   6  14        298.36        260.93        19.34 o                         
   3   6  14        171.02        158.10        16.80 o                         
   4   6  14         76.12        123.64        30.67 o                         
   5   6  14        370.15        321.67        24.77 o                         
   6   6  14          7.64         -1.67        13.49 o                         
  -5   7  14        119.04         89.95        17.07 o                         
  -4   7  14        289.77        264.84        17.42 o                         
  -3   7  14        358.26        340.75        17.97 o                         
  -2   7  14        663.92        626.20        26.01 o                         
  -1   7  14        251.84        243.47        14.62 o                         
   0   7  14          4.23          2.77         8.57 o                         
   1   7  14        655.37        642.87        36.21 o                         
   2   7  14        216.65        247.07        20.00 o                         
   3   7  14          1.08         22.05        11.66 o                         
   4   7  14        766.02        691.91        78.10 o                         
   5   7  14         78.80         59.32        16.57 o                         
  -4   8  14        291.50        277.97        18.55 o                         
  -3   8  14        128.55        134.87        11.98 o                         
  -2   8  14        404.22        375.34        19.95 o                         
  -1   8  14          6.26         10.83         7.20 o                         
   0   8  14         59.22         60.25        12.11 o                         
   1   8  14         46.65         74.09        13.20 o                         
   2   8  14          4.59          6.28        11.09 o                         
   3   8  14        171.16        176.75        19.23 o                         
   4   8  14        758.68        725.94        46.08 o                         
   5   8  14        159.40        177.08        22.95 o                         
  -4   9  14        315.81        281.07        19.17 o                         
  -3   9  14         46.70         46.08         9.32 o                         
  -2   9  14         44.18         45.15         7.29 o                         
  -1   9  14        224.09        222.13        17.30 o                         
   0   9  14         10.47          6.40        10.88 o                         
   1   9  14         28.47         44.81        12.80 o                         
   2   9  14         80.50         94.84        15.94 o                         
   3   9  14        299.99        282.62        26.48 o                         
   4   9  14        463.60        466.86        34.96 o                         
  -3  10  14         25.99          3.98         7.83 o                         
  -2  10  14          0.03          6.19         7.79 o                         
  -1  10  14        117.17        129.97        19.65 o                         
   0  10  14         45.04         61.06        17.62 o                         
   1  10  14          2.82         11.03        12.61 o                         
   2  10  14        298.75        311.66        30.56 o                         
   3  10  14        153.35        154.28        21.31 o                         
   4  10  14        114.58        131.76        21.75 o                         
  -2  11  14        196.78        198.57        12.84 o                         
  -1  11  14        198.15        169.14        28.72 o                         
   0  11  14         36.60         34.70        15.41 o                         
   1  11  14         62.35         75.92        18.60 o                         
   2  11  14        144.06        123.39        19.36 o                         
   3  11  14         98.32        145.75        21.49 o                         
   0  12  14        151.11        145.19        20.28 o                         
   1  12  14         35.23         41.15        15.79 o                         
  -1 -10  15        291.62        252.80        36.19 o                         
   0 -10  15         98.53        129.92        18.97 o                         
   1 -10  15         17.26         24.99        13.05 o                         
  -2  -9  15        108.92         85.23        14.36 o                         
  -1  -9  15         26.51         19.71        10.88 o                         
   0  -9  15         29.08         28.64        14.57 o                         
   1  -9  15          2.15         18.34        12.87 o                         
   2  -9  15         25.52         12.32        13.67 o                         
  -3  -8  15        149.45        143.93        14.16 o                         
  -2  -8  15        298.96        311.04        18.91 o                         
  -1  -8  15        801.36        832.95        35.56 o                         
   0  -8  15          2.38         -0.50        11.57 o                         
   1  -8  15        271.31        286.24        25.36 o                         
   2  -8  15          2.38         10.48        12.74 o                         
   3  -8  15         10.19         13.17        13.20 o                         
  -4  -7  15         20.13         15.82        11.48 o                         
  -3  -7  15        164.72        172.24        14.35 o                         
  -2  -7  15        147.37        184.57        13.21 o                         
  -1  -7  15        314.63        287.11        16.00 o                         
   0  -7  15         85.40        108.70        15.88 o                         
   1  -7  15        530.84        530.71        32.91 o                         
   2  -7  15        143.37        158.98        17.86 o                         
   3  -7  15         67.24         56.35        14.64 o                         
   4  -7  15          6.42         -2.48        14.07 o                         
  -4  -6  15        151.82        164.72        14.65 o                         
  -3  -6  15         47.42         48.44        10.14 o                         
  -2  -6  15          4.06         -2.04         7.53 o                         
  -1  -6  15         96.51        104.54         9.64 o                         
   0  -6  15        391.82        372.82        32.76 o                         
   1  -6  15        302.41        333.42        24.79 o                         
   2  -6  15        731.47        726.14        39.01 o                         
   3  -6  15        132.59         93.31        16.14 o                         
   4  -6  15         42.37         35.82        14.49 o                         
   5  -6  15          2.26         19.40        21.44 o                         
  -5  -5  15        122.85        100.81        15.10 o                         
  -4  -5  15          0.09         -1.89         9.85 o                         
  -3  -5  15        200.44        222.31        20.11 o                         
  -2  -5  15        187.94        208.01        14.87 o                         
  -1  -5  15        114.11        128.65        11.97 o                         
   0  -5  15       1076.06       1042.71        49.43 o                         
   1  -5  15       1495.10       1427.16       114.08 o                         
   2  -5  15        673.95        614.12        57.16 o                         
   3  -5  15          2.58          0.01        15.28 o                         
   4  -5  15         69.38         60.04        14.10 o                         
   5  -5  15         64.22         81.60        21.68 o                         
  -5  -4  15         34.71         42.86        12.23 o                         
  -4  -4  15        376.30        311.54        20.74 o                         
  -3  -4  15        232.36        231.22        16.67 o                         
  -2  -4  15        393.67        405.55        20.18 o                         
  -1  -4  15        144.16        163.87        11.66 o                         
   0  -4  15       3004.06       2825.38       117.79 o                         
   1  -4  15        495.14        486.24        27.45 o                         
   2  -4  15        455.87        389.37        24.51 o                         
   3  -4  15         34.07         27.60        11.09 o                         
   4  -4  15         27.58         49.43        12.83 o                         
   5  -4  15          6.90         15.17        20.08 o                         
  -5  -3  15        161.98        144.29        14.93 o                         
  -4  -3  15       1117.56        977.56        38.92 o                         
  -3  -3  15         73.20         90.14        11.11 o                         
  -2  -3  15       3150.61       3097.64       104.74 o                         
  -1  -3  15        746.64        772.78        29.80 o                         
   0  -3  15       2372.66       2066.35       126.03 o                         
   1  -3  15        181.95        150.33        14.73 o                         
   2  -3  15         56.08         75.26        11.08 o                         
   3  -3  15        353.66        351.49        22.95 o                         
   4  -3  15        837.36        812.01        41.86 o                         
   5  -3  15         21.30          8.81        12.13 o                         
   6  -3  15         57.52         63.59        23.41 o                         
  -6  -2  15          4.89         16.87        13.47 o                         
  -5  -2  15        578.71        503.95        24.66 o                         
  -4  -2  15       1216.92       1118.71        80.71 o                         
  -3  -2  15        238.93        260.95        15.88 o                         
  -2  -2  15       1284.43       1187.09        43.16 o                         
  -1  -2  15        431.84        412.51        18.18 o                         
   0  -2  15       1087.30       1045.59        37.29 o                         
   1  -2  15         96.53        116.62        12.08 o                         
   2  -2  15        367.66        368.84        21.46 o                         
   3  -2  15        179.02        159.71        14.92 o                         
   4  -2  15         22.15         14.05        13.43 o                         
   5  -2  15         34.04         40.51        11.35 o                         
   6  -2  15          9.06          7.36        13.80 o                         
  -6  -1  15        594.62        593.46        36.89 o                         
  -5  -1  15       1309.50       1248.38        58.18 o                         
  -4  -1  15        763.76        753.96        37.83 o                         
  -3  -1  15        934.88        749.87        50.72 o                         
  -2  -1  15          5.60         -0.74         5.62 o                         
  -1  -1  15        345.17        349.01        15.88 o                         
   0  -1  15          1.21          4.84         4.39 o                         
   1  -1  15        332.86        324.29        18.45 o                         
   2  -1  15        664.90        652.39        31.50 o                         
   3  -1  15       1320.06       1207.37        53.72 o                         
   4  -1  15        102.14        105.42        23.03 o                         
   5  -1  15          6.44         13.42         9.72 o                         
   6  -1  15        191.64        212.38        21.73 o                         
  -6   0  15        175.34        129.54        18.71 o                         
  -5   0  15        791.20        703.84        38.34 o                         
  -4   0  15        951.00        900.18        43.02 o                         
  -3   0  15        228.00        199.36        15.89 o                         
  -2   0  15         73.14         68.32         7.72 o                         
  -1   0  15         32.60         34.02         4.65 o                         
   0   0  15        239.13        273.31        12.56 o                         
   1   0  15       1162.77       1135.66        39.38 o                         
   2   0  15       1820.88       1759.58        74.46 o                         
   3   0  15        507.91        434.36        23.33 o                         
   4   0  15        179.40        195.73        17.50 o                         
   5   0  15         35.48         42.53        10.52 o                         
   6   0  15          1.53          9.46        11.28 o                         
  -6   1  15       1368.25       1351.71        79.95 o                         
  -5   1  15        770.67        777.93        40.86 o                         
  -4   1  15          7.53         28.88        12.81 o                         
  -3   1  15        426.35        415.01        23.20 o                         
  -2   1  15        178.54        168.64        13.49 o                         
  -1   1  15        363.79        375.31        11.96 o                         
   0   1  15         53.88         84.17         6.67 o                         
   1   1  15       1914.43       1933.05        65.00 o                         
   2   1  15        956.89        851.96        30.51 o                         
   3   1  15       1211.43       1149.86        50.75 o                         
   4   1  15        146.88        167.76        14.36 o                         
   5   1  15         39.95         55.75        10.29 o                         
   6   1  15        262.06        250.62        15.96 o                         
  -6   2  15         17.82         11.21        13.55 o                         
  -5   2  15        133.56        143.57        16.77 o                         
  -4   2  15         57.02         36.89        18.48 o                         
  -3   2  15        547.01        617.41        32.64 o                         
  -2   2  15        420.21        372.73        25.99 o                         
  -1   2  15       1553.59       1526.07        51.79 o                         
   0   2  15         28.43         34.48         5.06 o                         
   1   2  15       1705.82       1609.56        47.85 o                         
   2   2  15       1006.32        891.02        30.83 o                         
   3   2  15        744.67        697.28        23.48 o                         
   4   2  15        109.76        109.49         8.88 o                         
   5   2  15        440.13        413.20        19.22 o                         
   6   2  15         34.11         10.80         7.66 o                         
  -6   3  15          3.01          1.14        13.31 o                         
  -5   3  15          1.48         14.53        11.52 o                         
  -4   3  15        836.19        802.47        40.23 o                         
  -3   3  15        385.35        379.95        25.62 o                         
  -2   3  15       1438.09       1413.90        63.32 o                         
  -1   3  15        216.14        202.73         9.23 o                         
   0   3  15       1545.87       1485.83        44.09 o                         
   1   3  15        438.06        403.53        12.86 o                         
   2   3  15        538.22        482.71        27.35 o                         
   3   3  15        226.46        229.87        14.07 o                         
   4   3  15        465.74        418.47        25.96 o                         
   5   3  15        211.07        208.72        16.86 o                         
   6   3  15        455.74        381.23        20.13 o                         
  -5   4  15         13.66         26.71        13.62 o                         
  -4   4  15        510.46        517.98        30.48 o                         
  -3   4  15        918.86        928.83        43.30 o                         
  -2   4  15        747.92        737.36        34.59 o                         
  -1   4  15        305.66        272.80        10.84 o                         
   0   4  15        352.76        344.73        10.43 o                         
   1   4  15         94.72        105.31         9.38 o                         
   2   4  15         53.59         50.47        13.29 o                         
   3   4  15        129.70        129.85        11.93 o                         
   4   4  15        228.32        197.96        15.91 o                         
   5   4  15        393.51        361.06        28.24 o                         
   6   4  15        108.05         85.22        14.09 o                         
  -5   5  15          7.30         11.91        13.23 o                         
  -4   5  15        462.02        454.76        28.74 o                         
  -3   5  15        192.29        188.74        16.59 o                         
  -2   5  15       4082.70       4038.69       164.47 o                         
  -1   5  15        898.60        879.30        32.28 o                         
   0   5  15         25.92         29.72         3.84 o                         
   1   5  15         19.78          5.50         7.49 o                         
   2   5  15          1.44         10.81         7.80 o                         
   3   5  15          6.29         12.12        18.48 o                         
   4   5  15        788.65        764.81        33.53 o                         
   5   5  15        148.52        135.76        15.14 o                         
   6   5  15         32.16         15.87        15.36 o                         
  -5   6  15         43.99         58.50        15.89 o                         
  -4   6  15        842.63        891.10        57.16 o                         
  -3   6  15       1259.07       1249.35        56.44 o                         
  -2   6  15        390.73        378.00        22.11 o                         
  -1   6  15        658.42        623.79        24.89 o                         
   0   6  15        132.36        125.14        12.95 o                         
   1   6  15         39.82         57.65        11.83 o                         
   2   6  15        457.22        386.22        23.93 o                         
   3   6  15        217.60        218.00        19.58 o                         
   4   6  15        554.00        552.51        32.82 o                         
   5   6  15        101.48        116.31        15.30 o                         
   6   6  15         16.59         29.32        34.50 o                         
  -5   7  15         30.09         30.87        14.88 o                         
  -4   7  15        379.69        342.55        25.86 o                         
  -3   7  15        136.35        110.01        14.43 o                         
  -2   7  15         93.73         95.06         9.88 o                         
  -1   7  15        830.52        795.34        31.10 o                         
   0   7  15        462.50        434.83        26.04 o                         
   1   7  15          4.86          7.80         8.88 o                         
   2   7  15         65.12         46.43        11.83 o                         
   3   7  15        206.08        193.48        20.32 o                         
   4   7  15        368.65        424.12        37.81 o                         
   5   7  15          2.10         -9.97        12.28 o                         
  -4   8  15        188.92        170.83        19.51 o                         
  -3   8  15          1.80          0.74        10.80 o                         
  -2   8  15        189.62        182.68        13.72 o                         
  -1   8  15        211.03        215.60        15.19 o                         
   0   8  15        677.95        669.25        36.17 o                         
   1   8  15        410.10        390.03        30.05 o                         
   2   8  15        129.65        142.35        16.57 o                         
   3   8  15         75.70         99.01        16.51 o                         
   4   8  15        620.97        619.10        68.00 o                         
   5   8  15         14.92         16.17        16.79 o                         
  -4   9  15         58.42         41.62        10.82 o                         
  -3   9  15          1.68         -5.78         7.72 o                         
  -2   9  15         90.25         89.21        11.44 o                         
  -1   9  15       1560.47       1448.30        79.38 o                         
   0   9  15          5.30          3.25        11.73 o                         
   1   9  15        469.48        477.06        36.72 o                         
   2   9  15        143.01        144.87        17.60 o                         
   3   9  15         32.97         27.87        23.53 o                         
   4   9  15        330.40        377.95        54.20 o                         
  -3  10  15         11.37          6.59         8.33 o                         
  -2  10  15        128.00        123.49        13.34 o                         
  -1  10  15        265.02        241.35        32.73 o                         
   0  10  15        439.42        429.77        29.98 o                         
   1  10  15         17.47         17.83        13.37 o                         
   2  10  15         14.23         28.52        13.65 o                         
   3  10  15          5.88          2.09        15.24 o                         
   4  10  15          0.35          8.80        17.03 o                         
  -2  11  15        360.05        316.18        20.40 o                         
  -1  11  15        134.42         99.34        18.30 o                         
   0  11  15          3.88        -12.33        12.33 o                         
   1  11  15          4.10         22.28        15.52 o                         
   2  11  15         15.23         28.09        20.82 o                         
   3  11  15          6.90          9.64        16.86 o                         
   0  12  15         15.91          9.12        37.21 o                         
   1  12  15          9.27          7.39        42.88 o                         
  -2  -9  16         72.35         79.42        19.33 o                         
  -1  -9  16         15.03         14.36        11.36 o                         
   0  -9  16        191.43        198.25        22.42 o                         
   1  -9  16         70.55         54.97        16.76 o                         
   2  -9  16        407.71        420.05        59.13 o                         
  -3  -8  16         35.06         27.23        13.76 o                         
  -2  -8  16         51.00         60.61        10.87 o                         
  -1  -8  16        121.93        138.88        14.65 o                         
   0  -8  16        171.45        190.10        21.04 o                         
   1  -8  16        480.59        436.76        48.18 o                         
   2  -8  16        162.78        184.03        21.04 o                         
   3  -8  16          7.96         -0.99        12.56 o                         
  -4  -7  16          3.11         -3.62        11.06 o                         
  -3  -7  16        356.31        350.19        19.84 o                         
  -2  -7  16        518.89        525.22        23.05 o                         
  -1  -7  16         32.00         31.07         8.53 o                         
   0  -7  16        323.89        304.77        25.48 o                         
   1  -7  16        443.33        457.93        39.06 o                         
   2  -7  16        250.10        246.78        23.83 o                         
   3  -7  16          0.15          2.96        13.03 o                         
   4  -7  16         81.97         62.96        24.89 o                         
  -4  -6  16        492.50        484.09        24.67 o                         
  -3  -6  16        439.21        428.93        21.61 o                         
  -2  -6  16        296.90        309.62        16.92 o                         
  -1  -6  16       3196.08       3222.09        94.82 o                         
   0  -6  16        182.64        174.54        18.62 o                         
   1  -6  16         50.40         36.92        19.96 o                         
   2  -6  16         46.55         48.93        12.98 o                         
   3  -6  16         30.03         39.87        13.39 o                         
   4  -6  16         59.82         67.45        16.01 o                         
  -5  -5  16        103.12         94.37        15.07 o                         
  -4  -5  16       1632.97       1432.25        55.42 o                         
  -3  -5  16       1062.14       1049.80        42.44 o                         
  -2  -5  16        426.18        437.93        22.37 o                         
  -1  -5  16         98.40        125.43        11.37 o                         
   0  -5  16        290.43        276.59        22.01 o                         
   1  -5  16        114.27        134.43        27.22 o                         
   2  -5  16          6.10         12.74        10.18 o                         
   3  -5  16        482.47        454.46        30.51 o                         
   4  -5  16        171.75        146.48        19.05 o                         
   5  -5  16          1.80         -8.48        14.42 o                         
  -5  -4  16        886.04        740.80        38.25 o                         
  -4  -4  16       1072.75        913.83        38.38 o                         
  -3  -4  16        361.17        345.27        20.56 o                         
  -2  -4  16        163.09        187.61        23.96 o                         
  -1  -4  16        134.53        151.68        11.89 o                         
   0  -4  16        150.23        140.41        14.63 o                         
   1  -4  16          2.18         -8.84         8.84 o                         
   2  -4  16         16.93         29.00        10.22 o                         
   3  -4  16        784.42        709.55        37.89 o                         
   4  -4  16        295.70        292.61        24.67 o                         
   5  -4  16          1.97         -7.89        12.57 o                         
  -5  -3  16        391.97        334.99        27.50 o                         
  -4  -3  16        975.46        848.27        36.10 o                         
  -3  -3  16        121.41        148.70        13.42 o                         
  -2  -3  16        190.45        198.46        13.43 o                         
  -1  -3  16        109.55        131.21        10.71 o                         
   0  -3  16        130.29        146.03        10.45 o                         
   1  -3  16       1374.02       1367.34        60.56 o                         
   2  -3  16       1105.23       1077.11        49.76 o                         
   3  -3  16        794.56        767.74        39.41 o                         
   4  -3  16         26.76         36.42        12.20 o                         
   5  -3  16          4.67          1.89        11.63 o                         
  -5  -2  16        527.36        505.38        31.65 o                         
  -4  -2  16        246.96        257.58        19.77 o                         
  -3  -2  16        142.05        120.91        11.52 o                         
  -2  -2  16       1307.37       1364.03        48.96 o                         
  -1  -2  16        479.93        495.70        20.99 o                         
   0  -2  16       1394.59       1505.72        52.33 o                         
   1  -2  16        142.43        143.84        13.38 o                         
   2  -2  16        890.59        865.67        40.91 o                         
   3  -2  16        821.25        787.54        38.72 o                         
   4  -2  16        599.11        564.68        31.68 o                         
   5  -2  16          0.37          6.48        11.56 o                         
   6  -2  16         57.63         67.58        15.12 o                         
  -6  -1  16        211.63        223.55        32.28 o                         
  -5  -1  16        192.10        206.11        20.17 o                         
  -4  -1  16          0.20          7.26        12.07 o                         
  -3  -1  16         36.91         11.30         6.48 o                         
  -2  -1  16        301.60        322.80        16.17 o                         
  -1  -1  16       1122.10       1145.80        41.04 o                         
   0  -1  16        978.11        979.45        34.97 o                         
   1  -1  16        377.97        342.23        19.63 o                         
   2  -1  16        655.11        604.51        30.11 o                         
   3  -1  16         27.21         23.19         8.75 o                         
   4  -1  16        216.53        208.89        17.76 o                         
   5  -1  16         58.31         50.77        12.08 o                         
   6  -1  16         23.06         37.54        13.47 o                         
  -6   0  16         36.02         28.22        14.25 o                         
  -5   0  16          9.09          3.89        11.15 o                         
  -4   0  16         46.12         46.94        11.54 o                         
  -3   0  16       1192.70       1176.06        52.27 o                         
  -2   0  16       1967.60       1749.48        82.97 o                         
  -1   0  16       2185.01       2191.38        73.86 o                         
   0   0  16        874.97        893.25        31.85 o                         
   1   0  16        216.44        197.96        10.54 o                         
   2   0  16        211.99        198.29        16.39 o                         
   3   0  16        618.55        609.02        30.52 o                         
   4   0  16         29.47         23.81         8.72 o                         
   5   0  16        213.98        221.10        19.51 o                         
   6   0  16         41.41         46.93        13.41 o                         
  -6   1  16         26.98         26.83        14.54 o                         
  -5   1  16         43.91         50.68        13.58 o                         
  -4   1  16        470.01        485.14        28.47 o                         
  -3   1  16       1752.88       1761.70        75.01 o                         
  -2   1  16       1888.44       1815.11        75.97 o                         
  -1   1  16        108.48        112.99         8.51 o                         
   0   1  16          7.16         28.31         9.00 o                         
   1   1  16        124.83        135.87        10.42 o                         
   2   1  16         58.31         66.56         6.44 o                         
   3   1  16        367.05        402.69        22.01 o                         
   4   1  16         48.84         54.38         9.11 o                         
   5   1  16        229.66        232.66        33.14 o                         
   6   1  16        584.25        559.24        33.51 o                         
  -6   2  16          2.93         34.42        23.41 o                         
  -5   2  16        189.02        209.43        20.00 o                         
  -4   2  16        297.12        297.90        22.59 o                         
  -3   2  16       1687.06       1625.94        69.87 o                         
  -2   2  16        558.20        539.87        26.92 o                         
  -1   2  16       1819.51       1781.81        52.56 o                         
   0   2  16       1209.89       1264.02        43.44 o                         
   1   2  16        110.54        120.60         8.85 o                         
   2   2  16         44.18         44.94         5.35 o                         
   3   2  16        129.75        140.55         8.70 o                         
   4   2  16        281.34        271.02        15.97 o                         
   5   2  16        170.88        184.21        13.90 o                         
   6   2  16        104.27        120.88        15.23 o                         
  -5   3  16        192.74        198.13        20.12 o                         
  -4   3  16        462.92        506.75        29.74 o                         
  -3   3  16        322.00        288.55        19.96 o                         
  -2   3  16       1857.82       1909.58        80.06 o                         
  -1   3  16        633.98        612.49        26.15 o                         
   0   3  16        105.67        112.00        12.94 o                         
   1   3  16       1233.69       1204.77        38.80 o                         
   2   3  16        139.30        119.17        10.20 o                         
   3   3  16         20.90         17.02         6.69 o                         
   4   3  16        371.56        354.52        16.41 o                         
   5   3  16       1018.11        956.87        39.48 o                         
   6   3  16         50.78         51.80         7.52 o                         
  -5   4  16          4.54         18.02        12.84 o                         
  -4   4  16        196.50        201.77        24.40 o                         
  -3   4  16        371.81        421.71        25.08 o                         
  -2   4  16        219.28        208.55        15.76 o                         
  -1   4  16        714.88        693.64        25.50 o                         
   0   4  16       2013.64       1933.51        56.93 o                         
   1   4  16        900.68        890.22        33.50 o                         
   2   4  16         52.49         69.08         8.38 o                         
   3   4  16        234.44        214.82        14.78 o                         
   4   4  16       1067.12        988.55        39.64 o                         
   5   4  16         32.21         33.10        10.88 o                         
   6   4  16         14.17         14.60        12.30 o                         
  -5   5  16          6.73         18.31        13.43 o                         
  -4   5  16        123.84        158.75        30.80 o                         
  -3   5  16          1.46          8.42         9.64 o                         
  -2   5  16        396.32        402.93        22.74 o                         
  -1   5  16       1753.59       1725.08        51.19 o                         
   0   5  16       1543.28       1521.20        45.83 o                         
   1   5  16       1221.69       1079.90        49.29 o                         
   2   5  16        255.16        233.23        17.76 o                         
   3   5  16         44.74         47.25         9.27 o                         
   4   5  16          7.68         21.95         9.93 o                         
   5   5  16         84.13         90.10        13.97 o                         
   6   5  16          5.05        -11.46        12.41 o                         
  -5   6  16         43.69         50.01        15.33 o                         
  -4   6  16         57.03         63.84        13.77 o                         
  -3   6  16         62.16         48.54        11.50 o                         
  -2   6  16        685.47        714.42        34.84 o                         
  -1   6  16        798.18        772.60        29.63 o                         
   0   6  16       1519.85       1430.18        63.13 o                         
   1   6  16         54.69         67.91        10.93 o                         
   2   6  16         41.73         35.80        11.21 o                         
   3   6  16          1.39        -10.54        21.93 o                         
   4   6  16        212.33        218.33        18.83 o                         
   5   6  16        458.78        442.29        26.66 o                         
  -4   7  16        340.42        391.00        28.47 o                         
  -3   7  16          9.36        -10.54        10.54 o                         
  -2   7  16        531.08        500.53        27.42 o                         
  -1   7  16        660.92        600.54        25.27 o                         
   0   7  16        606.99        638.35        39.91 o                         
   1   7  16         55.37         62.16        11.43 o                         
   2   7  16        251.36        213.11        19.43 o                         
   3   7  16          0.62          4.55        11.48 o                         
   4   7  16          1.40         18.17        13.55 o                         
   5   7  16         42.93         31.36        15.87 o                         
  -4   8  16         54.14         51.07        14.94 o                         
  -3   8  16         47.31         44.49        12.67 o                         
  -2   8  16        121.18        111.85        11.73 o                         
  -1   8  16        124.79        131.10        11.51 o                         
   0   8  16        313.19        300.89        23.06 o                         
   1   8  16          0.15         13.37        21.44 o                         
   2   8  16         43.31         43.38        12.90 o                         
   3   8  16         23.44         16.40        12.74 o                         
   4   8  16         16.83         53.58        43.12 o                         
   5   8  16        156.67        119.39        22.17 o                         
  -3   9  16         16.32          0.36        13.18 o                         
  -2   9  16        187.56        172.58        14.58 o                         
  -1   9  16        749.00        701.97        37.46 o                         
   0   9  16         14.01          0.42        11.28 o                         
   1   9  16          7.14          9.48        17.37 o                         
   2   9  16          4.16          8.15        12.30 o                         
   3   9  16        138.13        139.81        26.11 o                         
   4   9  16         17.78         53.65        17.69 o                         
  -3  10  16         24.00          2.82        21.68 o                         
  -2  10  16         79.08         59.68        11.68 o                         
  -1  10  16         93.64         84.91        13.62 o                         
   0  10  16          6.48         18.65        12.59 o                         
   1  10  16         71.87         67.71        15.80 o                         
   2  10  16        502.76        524.15        35.10 o                         
   3  10  16        103.17        103.10        18.78 o                         
  -2  11  16         91.78         52.45        12.73 o                         
  -1  11  16         29.32         18.62        20.33 o                         
   0  11  16          7.88         15.03        14.54 o                         
   1  11  16        629.97        679.94        41.70 o                         
   2  11  16         52.85         55.13        16.80 o                         
  -1  -9  17         11.75          3.14        13.90 o                         
   0  -9  17        520.32        443.44        33.20 o                         
   1  -9  17          4.12          7.11        13.60 o                         
   2  -9  17        113.29        142.90        25.13 o                         
  -3  -8  17       1280.62       1254.21        44.23 o                         
  -2  -8  17        154.16        174.00        14.24 o                         
  -1  -8  17        167.93        172.13        15.77 o                         
   0  -8  17         80.73         67.19        15.53 o                         
   1  -8  17          9.18          9.51        12.94 o                         
   2  -8  17          0.30          3.96        12.81 o                         
   3  -8  17        112.12         89.96        18.14 o                         
  -3  -7  17        672.26        611.55        27.07 o                         
  -2  -7  17        261.57        292.23        17.03 o                         
  -1  -7  17        233.26        267.19        21.27 o                         
   0  -7  17         80.13         99.77        16.61 o                         
   1  -7  17         31.39         40.62        13.33 o                         
   2  -7  17          2.16          1.55        12.14 o                         
   3  -7  17         80.47         82.85        17.65 o                         
   4  -7  17        173.93        151.79        22.15 o                         
  -4  -6  17        475.91        432.33        23.14 o                         
  -3  -6  17        220.01        219.44        30.66 o                         
  -2  -6  17          0.25         -2.30         8.44 o                         
  -1  -6  17          6.04          8.92         7.56 o                         
   0  -6  17        146.10        156.31        18.17 o                         
   1  -6  17        250.30        243.00        23.34 o                         
   2  -6  17         13.32         13.59        11.88 o                         
   3  -6  17        166.10        152.57        22.54 o                         
   4  -6  17        133.06        119.93        19.95 o                         
  -4  -5  17          5.72         11.59        10.47 o                         
  -3  -5  17         50.23         58.38        13.99 o                         
  -2  -5  17        321.62        331.97        19.73 o                         
  -1  -5  17       2960.88       3046.04       103.92 o                         
   0  -5  17        135.79        155.55        22.30 o                         
   1  -5  17        559.64        532.63        31.61 o                         
   2  -5  17         61.15         58.55        13.02 o                         
   3  -5  17        577.17        503.55        32.76 o                         
   4  -5  17        125.70        173.14        21.65 o                         
   5  -5  17        237.18        189.52        23.42 o                         
  -5  -4  17        128.45        107.35        15.70 o                         
  -4  -4  17         22.22         33.56        13.29 o                         
  -3  -4  17        211.27        197.87        16.05 o                         
  -2  -4  17        158.81        179.17        15.73 o                         
  -1  -4  17        782.34        799.51        31.73 o                         
   0  -4  17        509.28        550.76        30.96 o                         
   1  -4  17        132.15        137.86        15.26 o                         
   2  -4  17         62.00         73.72        13.63 o                         
   3  -4  17        291.12        242.18        22.42 o                         
   4  -4  17          4.26          2.54        11.83 o                         
   5  -4  17          6.32         -4.53        13.09 o                         
  -5  -3  17         66.68         83.91        13.13 o                         
  -4  -3  17          3.85         19.11         9.26 o                         
  -3  -3  17        639.69        558.17        26.23 o                         
  -2  -3  17       1327.46       1353.83        49.30 o                         
  -1  -3  17        672.32        660.79        27.11 o                         
   0  -3  17        165.26        174.50        11.46 o                         
   1  -3  17       1279.12       1251.27        63.58 o                         
   2  -3  17        183.16        185.28        17.08 o                         
   3  -3  17          3.90          7.69        10.21 o                         
   4  -3  17         25.86         21.03        11.60 o                         
   5  -3  17         40.13         44.50        15.30 o                         
  -5  -2  17        358.79        378.66        27.71 o                         
  -4  -2  17        495.66        452.26        22.46 o                         
  -3  -2  17        670.41        616.50        26.80 o                         
  -2  -2  17        983.39        993.65        37.47 o                         
  -1  -2  17        706.03        724.07        28.64 o                         
   0  -2  17       1341.36       1338.32        47.02 o                         
   1  -2  17         88.80        110.51        12.85 o                         
   2  -2  17          5.07         14.03         8.10 o                         
   3  -2  17         19.43         29.04        10.16 o                         
   4  -2  17        229.63        227.21        20.36 o                         
   5  -2  17         94.71         94.30        20.82 o                         
   6  -2  17        196.69        194.81        21.46 o                         
  -5  -1  17         18.39         20.57        19.71 o                         
  -4  -1  17        487.89        426.12        26.84 o                         
  -3  -1  17        637.72        587.03        35.86 o                         
  -2  -1  17       4209.79       4091.58       136.31 o                         
  -1  -1  17        325.94        340.64        20.93 o                         
   0  -1  17        400.87        392.79        17.41 o                         
   1  -1  17        136.88        148.89        13.43 o                         
   2  -1  17        295.08        293.88        19.81 o                         
   3  -1  17        459.15        424.68        24.65 o                         
   4  -1  17        384.47        411.49        25.07 o                         
   5  -1  17        148.49        156.46        17.23 o                         
   6  -1  17         52.98         63.65        13.91 o                         
  -5   0  17         92.76         91.06        15.27 o                         
  -4   0  17        571.77        545.14        30.57 o                         
  -3   0  17         18.17         42.58        10.12 o                         
  -2   0  17       2317.05       2088.03        92.30 o                         
  -1   0  17        283.75        301.87        14.91 o                         
   0   0  17        424.13        455.98        18.66 o                         
   1   0  17       1404.36       1362.77        47.11 o                         
   2   0  17        685.98        651.82        45.70 o                         
   3   0  17         12.17         24.11         7.72 o                         
   4   0  17         28.17         33.04         8.87 o                         
   5   0  17        129.52        121.49        15.40 o                         
   6   0  17        149.03        142.37        17.46 o                         
  -5   1  17        183.15        204.83        20.00 o                         
  -4   1  17        198.47        209.95        18.46 o                         
  -3   1  17        829.13        750.86        36.48 o                         
  -2   1  17         23.40         33.03         8.41 o                         
  -1   1  17        405.05        391.80        17.44 o                         
   0   1  17       1119.45       1146.91        47.03 o                         
   1   1  17       1421.07       1457.92        50.01 o                         
   2   1  17        631.37        604.06        23.17 o                         
   3   1  17        193.57        179.66        14.09 o                         
   4   1  17          8.91         13.69         7.98 o                         
   5   1  17        359.47        373.95        24.38 o                         
   6   1  17        100.33        126.23        16.36 o                         
  -5   2  17         25.40         38.75        13.30 o                         
  -4   2  17          0.74          6.08        10.17 o                         
  -3   2  17        240.34        212.82        17.72 o                         
  -2   2  17         14.82         11.83         7.76 o                         
  -1   2  17        324.62        308.51        14.83 o                         
   0   2  17       3533.64       3677.58       121.25 o                         
   1   2  17       2527.55       2556.85        87.06 o                         
   2   2  17        355.65        299.07        13.83 o                         
   3   2  17          5.07          6.14         5.07 o                         
   4   2  17        218.53        259.73        18.65 o                         
   5   2  17         33.71         48.98        16.66 o                         
   6   2  17          7.21         10.92         8.29 o                         
  -5   3  17          6.50          0.33        12.39 o                         
  -4   3  17         70.37         78.84        13.86 o                         
  -3   3  17        355.09        355.41        22.81 o                         
  -2   3  17         50.03         48.54         8.84 o                         
  -1   3  17        303.26        286.19        13.37 o                         
   0   3  17        203.14        183.18        10.85 o                         
   1   3  17       3025.59       3042.09        91.57 o                         
   2   3  17        116.08        112.59         8.02 o                         
   3   3  17          3.43          8.09         7.05 o                         
   4   3  17         40.97         27.59         7.00 o                         
   5   3  17        278.44        302.45        15.55 o                         
   6   3  17        316.39        289.91        21.23 o                         
  -5   4  17        405.21        409.36        30.94 o                         
  -4   4  17        233.43        267.75        22.04 o                         
  -3   4  17        220.72        228.80        19.13 o                         
  -2   4  17        169.50        165.92        13.85 o                         
  -1   4  17       5289.62       5218.68       171.47 o                         
   0   4  17        479.71        451.76        16.52 o                         
   1   4  17        737.34        722.74        32.57 o                         
   2   4  17         53.65         50.49         7.95 o                         
   3   4  17         80.41         71.31         9.76 o                         
   4   4  17        152.30        152.16        19.19 o                         
   5   4  17        464.28        409.00        28.10 o                         
   6   4  17          1.32         11.39        12.14 o                         
  -5   5  17        221.40        236.36        22.82 o                         
  -4   5  17        147.87        137.36        16.64 o                         
  -3   5  17        267.67        244.27        20.47 o                         
  -2   5  17        231.96        212.50        17.37 o                         
  -1   5  17        252.37        247.73        11.60 o                         
   0   5  17        580.97        561.89        19.76 o                         
   1   5  17        200.82        199.42        13.45 o                         
   2   5  17        432.16        383.05        19.56 o                         
   3   5  17        313.77        277.44        17.51 o                         
   4   5  17        173.42        139.51        14.48 o                         
   5   5  17         11.25         11.84        15.04 o                         
   6   5  17        148.57        146.35        43.12 o                         
  -5   6  17        472.04        458.55        48.91 o                         
  -4   6  17        235.31        218.70        20.47 o                         
  -3   6  17         64.23         75.29        13.24 o                         
  -2   6  17        142.03        159.87        14.38 o                         
  -1   6  17        530.08        521.71        18.89 o                         
   0   6  17         91.93         77.36         7.96 o                         
   1   6  17        173.90        172.38        17.99 o                         
   2   6  17          3.41         17.19        10.97 o                         
   3   6  17        302.73        292.24        19.69 o                         
   4   6  17         95.51         95.27        13.66 o                         
   5   6  17         74.13         82.62        14.22 o                         
  -4   7  17         12.35          3.05        13.48 o                         
  -3   7  17          5.25         -9.87        10.28 o                         
  -2   7  17         88.12         74.95        11.74 o                         
  -1   7  17        409.89        386.22        19.29 o                         
   0   7  17        137.41        131.18        14.96 o                         
   1   7  17        498.37        463.34        27.92 o                         
   2   7  17        563.06        534.14        31.06 o                         
   3   7  17        250.72        257.23        23.19 o                         
   4   7  17         10.51         26.50        13.65 o                         
   5   7  17          1.24         13.58        13.29 o                         
  -4   8  17         33.27         38.04        14.80 o                         
  -3   8  17        122.17        119.63        16.19 o                         
  -2   8  17        123.18        120.48        14.10 o                         
  -1   8  17        140.14        122.60        11.43 o                         
   0   8  17        127.61        135.33        16.26 o                         
   1   8  17         63.65         78.94        27.60 o                         
   2   8  17       1185.45       1141.41        55.70 o                         
   3   8  17        170.15        167.04        23.66 o                         
   4   8  17         19.76         32.57        15.77 o                         
   5   8  17         10.50        -16.02        35.98 o                         
  -3   9  17         26.75         21.87        15.52 o                         
  -2   9  17         35.38         47.49        10.18 o                         
  -1   9  17          6.28         -1.30        17.29 o                         
   0   9  17         23.94         19.23        11.22 o                         
   1   9  17        257.36        251.19        39.55 o                         
   2   9  17        300.21        269.08        24.72 o                         
   3   9  17         28.28         53.32        16.01 o                         
   4   9  17          8.87         23.68        15.29 o                         
  -2  10  17         57.56         63.75        11.74 o                         
  -1  10  17          6.75         -8.61         8.61 o                         
   0  10  17        144.00        151.72        25.74 o                         
   1  10  17        298.82        293.98        26.34 o                         
   2  10  17        354.84        368.92        37.57 o                         
   3  10  17        125.65        123.48        23.89 o                         
  -1  11  17         30.19         32.67        15.08 o                         
   0  11  17         29.89         23.44        27.35 o                         
   1  11  17         86.97         86.54        17.47 o                         
   2  11  17        130.84        106.39        18.73 o                         
  -1  -9  18         92.04        103.81        19.62 o                         
   0  -9  18         40.14         49.85        16.76 o                         
   1  -9  18         88.60         82.94        16.78 o                         
  -2  -8  18         45.38         48.07        12.84 o                         
  -1  -8  18        250.03        226.94        24.33 o                         
   0  -8  18         61.95         67.82        16.68 o                         
   1  -8  18        160.84        184.39        21.53 o                         
   2  -8  18        181.73        162.11        20.50 o                         
  -3  -7  18          1.28          6.20         9.98 o                         
  -2  -7  18        149.03        142.65        13.02 o                         
  -1  -7  18        308.78        307.62        17.11 o                         
   0  -7  18        923.97        941.60        49.46 o                         
   1  -7  18        183.91        192.13        21.34 o                         
   2  -7  18         19.28         12.18        12.81 o                         
   3  -7  18        109.91         94.74        18.69 o                         
  -4  -6  18          9.65         -4.96        14.65 o                         
  -3  -6  18        107.02        120.17        14.40 o                         
  -2  -6  18        557.60        573.24        24.20 o                         
  -1  -6  18        912.93        887.20        31.05 o                         
   0  -6  18        243.25        288.96        25.36 o                         
   1  -6  18        159.63        186.65        20.23 o                         
   2  -6  18          2.69          2.70        13.43 o                         
   3  -6  18          1.87         12.19        13.16 o                         
   4  -6  18          0.85         -8.44        20.45 o                         
  -4  -5  18        124.97        115.45        15.39 o                         
  -3  -5  18        381.47        344.54        22.28 o                         
  -2  -5  18       1022.71       1037.22        41.01 o                         
  -1  -5  18        237.68        341.23        19.13 o                         
   0  -5  18         59.90         66.43        15.33 o                         
   1  -5  18         23.36         31.26        12.74 o                         
   2  -5  18         10.44         12.81        10.93 o                         
   3  -5  18         16.84         -2.62        12.67 o                         
   4  -5  18         20.25          9.27        13.38 o                         
  -5  -4  18        543.05        486.54        32.66 o                         
  -4  -4  18        363.32        273.13        19.84 o                         
  -3  -4  18        599.13        551.58        27.10 o                         
  -2  -4  18        676.41        663.81        28.86 o                         
  -1  -4  18       2228.30       2269.83        78.87 o                         
   0  -4  18          9.84          8.46        10.84 o                         
   1  -4  18          3.24          5.03        16.88 o                         
   2  -4  18        547.32        511.05        30.73 o                         
   3  -4  18         86.77        108.57        17.99 o                         
   4  -4  18         98.47        101.73        17.67 o                         
   5  -4  18        264.02        255.58        25.28 o                         
  -5  -3  18        134.75        117.22        15.44 o                         
  -4  -3  18        206.59        179.14        15.83 o                         
  -3  -3  18        536.77        457.53        23.59 o                         
  -2  -3  18          3.95         16.14         7.70 o                         
  -1  -3  18        194.64        235.60        15.06 o                         
   0  -3  18          9.75         16.75         6.71 o                         
   1  -3  18        306.26        317.08        22.30 o                         
   2  -3  18        369.86        382.18        31.90 o                         
   3  -3  18        593.79        544.60        32.37 o                         
   4  -3  18         15.42          9.17        10.71 o                         
   5  -3  18          2.81         -5.52        28.46 o                         
  -5  -2  18        796.07        754.06        63.70 o                         
  -4  -2  18        239.36        209.40        16.01 o                         
  -3  -2  18          3.98         26.58        10.00 o                         
  -2  -2  18        361.47        435.91        27.67 o                         
  -1  -2  18        106.51        121.80        13.25 o                         
   0  -2  18         21.43         29.34         6.54 o                         
   1  -2  18       1106.80       1135.56        51.36 o                         
   2  -2  18        771.99        714.39        36.26 o                         
   3  -2  18        306.13        277.29        21.40 o                         
   4  -2  18          3.14         12.79        10.33 o                         
   5  -2  18          5.10         10.57        22.67 o                         
  -5  -1  18         66.75         75.24        14.80 o                         
  -4  -1  18          3.61         10.53        10.59 o                         
  -3  -1  18          0.13         13.18        13.51 o                         
  -2  -1  18        380.62        402.29        19.83 o                         
  -1  -1  18        459.61        494.40        23.79 o                         
   0  -1  18        483.45        468.27        19.72 o                         
   1  -1  18       4994.96       5012.01       272.64 o                         
   2  -1  18        941.16        841.08        40.29 o                         
   3  -1  18        186.59        182.53        19.34 o                         
   4  -1  18         32.38         25.89        10.11 o                         
   5  -1  18          0.24          1.22         9.83 o                         
   6  -1  18          0.02          8.58        21.19 o                         
  -5   0  18        447.01        432.08        29.66 o                         
  -4   0  18        154.64        175.91        17.40 o                         
  -3   0  18       1021.73        941.42        43.98 o                         
  -2   0  18        430.32        346.54        29.69 o                         
  -1   0  18        851.64        814.05        30.74 o                         
   0   0  18        711.00        754.39        38.78 o                         
   1   0  18       1348.84       1295.19        45.29 o                         
   2   0  18        474.87        440.43        24.62 o                         
   3   0  18          6.03          7.25        14.91 o                         
   4   0  18          3.10          6.48         8.11 o                         
   5   0  18         30.26         46.44        17.13 o                         
   6   0  18         22.68         40.22        12.96 o                         
  -5   1  18        258.33        250.09        22.10 o                         
  -4   1  18        454.73        454.61        28.66 o                         
  -3   1  18        175.17        191.36        19.10 o                         
  -2   1  18        385.48        434.66        23.92 o                         
  -1   1  18        366.92        346.08        16.23 o                         
   0   1  18       2601.51       2708.45        90.32 o                         
   1   1  18         79.07         90.17         7.88 o                         
   2   1  18        148.72        156.99        10.21 o                         
   3   1  18        275.17        274.81        18.17 o                         
   4   1  18         91.96         91.60        11.97 o                         
   5   1  18          1.43         15.26         9.65 o                         
   6   1  18          5.70         29.89        11.14 o                         
  -5   2  18        632.20        637.09        37.42 o                         
  -4   2  18       1140.20       1125.83        53.31 o                         
  -3   2  18        837.52        859.57        41.20 o                         
  -2   2  18        121.24        126.95        12.10 o                         
  -1   2  18       1326.21       1316.51        43.38 o                         
   0   2  18        273.83        280.55        16.34 o                         
   1   2  18        401.68        412.65        17.54 o                         
   2   2  18         62.08         59.87         6.78 o                         
   3   2  18        269.23        265.69        13.51 o                         
   4   2  18         81.26         77.77        11.06 o                         
   5   2  18         80.72         85.86        16.58 o                         
   6   2  18         13.18         12.04         9.07 o                         
  -5   3  18        611.11        565.96        35.29 o                         
  -4   3  18        746.34        771.44        53.72 o                         
  -3   3  18        798.00        809.06        39.64 o                         
  -2   3  18        306.23        331.86        20.81 o                         
  -1   3  18        420.70        400.80        15.22 o                         
   0   3  18          7.11         14.10         5.51 o                         
   1   3  18        186.55        184.11        10.38 o                         
   2   3  18        243.39        213.53        11.00 o                         
   3   3  18        682.22        663.23        28.53 o                         
   4   3  18        454.52        411.38        21.85 o                         
   5   3  18        116.48         99.32        12.86 o                         
   6   3  18         76.55         95.97        15.68 o                         
  -5   4  18        936.61        885.70        47.35 o                         
  -4   4  18        427.91        433.53        28.89 o                         
  -3   4  18          6.28          3.75        10.21 o                         
  -2   4  18        621.42        634.67        31.62 o                         
  -1   4  18       1384.75       1405.56        48.75 o                         
   0   4  18        998.65       1046.26        32.79 o                         
   1   4  18         70.79         74.08         7.63 o                         
   2   4  18        946.20        844.97        33.27 o                         
   3   4  18        561.04        518.52        24.02 o                         
   4   4  18        165.29        157.97        15.08 o                         
   5   4  18          3.51         14.77        10.92 o                         
   6   4  18         26.60          5.68        12.01 o                         
  -5   5  18        253.80        284.07        40.54 o                         
  -4   5  18        181.31        175.44        18.81 o                         
  -3   5  18          9.00         -0.25        10.17 o                         
  -2   5  18         12.53          7.15         8.71 o                         
  -1   5  18        685.22        651.85        22.09 o                         
   0   5  18         41.14         35.98         6.29 o                         
   1   5  18        443.88        383.98        18.99 o                         
   2   5  18        962.88        911.15        35.99 o                         
   3   5  18       1146.67       1004.21        40.03 o                         
   4   5  18         73.03         93.70        12.37 o                         
   5   5  18         64.31         46.62        12.97 o                         
  -5   6  18        148.34        170.01        29.08 o                         
  -4   6  18          0.68          2.11        12.89 o                         
  -3   6  18        108.27        108.07        20.69 o                         
  -2   6  18         15.73         26.93         9.40 o                         
  -1   6  18        560.88        544.36        19.75 o                         
   0   6  18        915.55        853.37        28.16 o                         
   1   6  18        260.13        275.77        20.92 o                         
   2   6  18         51.92         69.76        10.72 o                         
   3   6  18        407.83        397.01        22.18 o                         
   4   6  18        111.78        106.72        14.22 o                         
   5   6  18        200.68        193.60        18.06 o                         
  -4   7  18        208.74        234.62        22.17 o                         
  -3   7  18        237.44        238.43        20.29 o                         
  -2   7  18        352.69        332.42        22.70 o                         
  -1   7  18       1108.85       1071.10        39.87 o                         
   0   7  18         61.47         48.64        11.60 o                         
   1   7  18        647.13        561.00        31.91 o                         
   2   7  18        730.74        675.80        50.87 o                         
   3   7  18         57.57         75.48        15.77 o                         
   4   7  18          5.58          2.58        11.96 o                         
   5   7  18         96.56         83.70        15.64 o                         
  -4   8  18          2.59        -13.19        13.19 o                         
  -3   8  18        553.41        556.27        36.84 o                         
  -2   8  18        521.25        492.66        28.44 o                         
  -1   8  18        146.20        120.59        11.44 o                         
   0   8  18         83.82         62.04        13.28 o                         
   1   8  18         78.48         71.09        14.08 o                         
   2   8  18         78.18         73.35        14.45 o                         
   3   8  18        165.27        162.14        19.62 o                         
   4   8  18         36.97         57.21        16.18 o                         
  -3   9  18        261.53        242.60        41.15 o                         
  -2   9  18        171.42        144.42        13.48 o                         
  -1   9  18          2.57         -7.90         7.90 o                         
   0   9  18          9.96         14.00        12.20 o                         
   1   9  18         31.58         41.27        13.60 o                         
   2   9  18          5.80          2.21        13.00 o                         
   3   9  18         87.37         82.12        18.60 o                         
   4   9  18         16.86         15.54        16.07 o                         
  -2  10  18         64.80         39.79        23.29 o                         
  -1  10  18          4.80         -8.01        17.16 o                         
   0  10  18         87.50        105.15        17.01 o                         
   1  10  18         39.37         72.48        16.24 o                         
   2  10  18         10.99         25.36        17.25 o                         
   3  10  18         15.80         39.91        16.20 o                         
  -1  11  18         33.52         38.67        15.78 o                         
   0  11  18        214.24        246.88        25.38 o                         
   1  11  18         31.53         32.03        15.89 o                         
   2  11  18         68.28         74.70        17.24 o                         
  -2  -8  19        386.79        337.40        36.84 o                         
  -1  -8  19        363.90        348.28        31.26 o                         
   0  -8  19        274.72        282.77        25.89 o                         
   1  -8  19         18.61          7.68        27.97 o                         
   2  -8  19         10.49         -2.53        13.57 o                         
  -3  -7  19        234.82        301.19        38.47 o                         
  -2  -7  19        184.84        186.64        15.06 o                         
  -1  -7  19         66.17         67.90         9.82 o                         
   0  -7  19       1316.01       1297.39        63.36 o                         
   1  -7  19         13.15          3.90        17.50 o                         
   2  -7  19         65.05         54.69        15.19 o                         
   3  -7  19        460.85        467.11        34.52 o                         
  -4  -6  19        129.41        139.94        45.59 o                         
  -3  -6  19        536.91        591.05        50.77 o                         
  -2  -6  19        111.05        126.25        13.44 o                         
  -1  -6  19          8.88          8.82         7.79 o                         
   0  -6  19         51.69         30.15        17.99 o                         
   1  -6  19         88.21         83.43        15.48 o                         
   2  -6  19        497.82        437.40        31.26 o                         
   3  -6  19        374.04        387.43        31.32 o                         
   4  -6  19         35.65         12.73        15.78 o                         
  -4  -5  19        280.70        259.86        20.33 o                         
  -3  -5  19         12.36         29.18        10.30 o                         
  -2  -5  19          0.08         -3.99         8.65 o                         
  -1  -5  19          5.98         16.34         8.90 o                         
   0  -5  19        283.61        285.89        25.69 o                         
   1  -5  19        748.61        692.69        45.34 o                         
   2  -5  19         94.46         95.80        16.22 o                         
   3  -5  19         54.75         35.92        14.89 o                         
   4  -5  19         63.89         44.79        19.22 o                         
  -4  -4  19         56.29         64.89        12.92 o                         
  -3  -4  19         21.39         28.35        10.31 o                         
  -2  -4  19         52.15         61.47        10.22 o                         
  -1  -4  19        693.95        725.18        30.25 o                         
   0  -4  19        377.55        361.77        25.87 o                         
   1  -4  19        231.74        245.80        21.25 o                         
   2  -4  19        965.61        931.38        46.78 o                         
   3  -4  19        212.69        199.80        20.66 o                         
   4  -4  19          0.60        -11.92        11.92 o                         
   5  -4  19        165.37        140.22        21.00 o                         
  -5  -3  19         68.48        100.20        16.44 o                         
  -4  -3  19        164.30        209.29        17.30 o                         
  -3  -3  19        454.01        474.33        24.56 o                         
  -2  -3  19       1040.09       1040.05        40.12 o                         
  -1  -3  19       1820.20       1913.51       134.10 o                         
   0  -3  19        140.40        137.25        11.39 o                         
   1  -3  19       1144.44       1086.17        51.02 o                         
   2  -3  19        240.39        230.90        21.01 o                         
   3  -3  19        262.60        251.80        22.94 o                         
   4  -3  19          7.68        -10.33        11.58 o                         
   5  -3  19          0.50        -10.69        13.47 o                         
  -5  -2  19          0.75          7.49        13.43 o                         
  -4  -2  19        371.68        379.96        22.05 o                         
  -3  -2  19       1395.74       1265.67        47.55 o                         
  -2  -2  19        327.02        316.30        25.37 o                         
  -1  -2  19        147.07        186.50        12.92 o                         
   0  -2  19         30.49         42.65         7.38 o                         
   1  -2  19       1043.64       1023.72        47.60 o                         
   2  -2  19         39.01         36.82        11.47 o                         
   3  -2  19         23.31         13.74        17.37 o                         
   4  -2  19        754.16        680.38        49.16 o                         
   5  -2  19          3.90          2.15        14.54 o                         
  -5  -1  19         29.38         19.94        21.44 o                         
  -4  -1  19       1032.38        988.62        47.88 o                         
  -3  -1  19       1450.39       1303.61        93.16 o                         
  -2  -1  19        103.57        135.71        11.72 o                         
  -1  -1  19        333.78        317.67        16.90 o                         
   0  -1  19        399.35        378.60        17.60 o                         
   1  -1  19       1194.90       1209.28        65.79 o                         
   2  -1  19         22.87         35.57        10.41 o                         
   3  -1  19        209.86        202.90        18.53 o                         
   4  -1  19         74.14         55.57        12.20 o                         
   5  -1  19        140.00        128.99        21.43 o                         
  -5   0  19        720.77        630.32        38.43 o                         
  -4   0  19       1412.69       1373.82        62.54 o                         
  -3   0  19       1212.40       1219.34        61.97 o                         
  -2   0  19        137.55        156.64        12.11 o                         
  -1   0  19        106.74        115.97         9.88 o                         
   0   0  19        108.69        137.62        10.04 o                         
   1   0  19          0.79          8.17         6.11 o                         
   2   0  19        163.75        178.69        16.63 o                         
   3   0  19        310.89        270.21        26.61 o                         
   4   0  19        871.26        878.56        43.22 o                         
   5   0  19         94.45        104.56        15.04 o                         
  -5   1  19        201.28        196.29        22.67 o                         
  -4   1  19        927.39        892.31        44.33 o                         
  -3   1  19        408.42        459.54        27.08 o                         
  -2   1  19        330.40        281.28        15.85 o                         
  -1   1  19        315.18        348.70        16.88 o                         
   0   1  19         14.65         27.58         6.38 o                         
   1   1  19          5.31         16.28         5.82 o                         
   2   1  19        287.01        291.49        15.80 o                         
   3   1  19        598.63        545.53        28.86 o                         
   4   1  19        656.82        680.76        34.87 o                         
   5   1  19        172.77        201.42        18.82 o                         
   6   1  19        224.71        223.74        38.07 o                         
  -5   2  19         62.78         54.62        15.65 o                         
  -4   2  19        850.83        868.55        44.06 o                         
  -3   2  19         14.43         22.62        10.84 o                         
  -2   2  19        142.03        160.98        14.66 o                         
  -1   2  19        327.43        343.81        16.56 o                         
   0   2  19        459.82        467.63        21.43 o                         
   1   2  19        131.75        149.64        13.85 o                         
   2   2  19        753.87        693.80        26.49 o                         
   3   2  19        545.33        545.00        22.18 o                         
   4   2  19        168.51        180.94        18.85 o                         
   5   2  19         16.85         14.67         8.90 o                         
   6   2  19         61.32         65.11        12.78 o                         
  -5   3  19        163.42        161.10        19.79 o                         
  -4   3  19        113.46         98.89        33.14 o                         
  -3   3  19         18.80         24.13        15.52 o                         
  -2   3  19        420.68        428.59        24.82 o                         
  -1   3  19       1153.82       1168.89        41.40 o                         
   0   3  19       1287.93       1303.53        45.43 o                         
   1   3  19        317.68        306.97        14.81 o                         
   2   3  19        247.33        241.29        12.15 o                         
   3   3  19        222.23        237.48        12.09 o                         
   4   3  19        117.46        130.71        11.52 o                         
   5   3  19        161.80        163.74        12.98 o                         
  -5   4  19         29.77         51.51        26.61 o                         
  -4   4  19          5.55          5.45        16.02 o                         
  -3   4  19        300.22        285.47        22.63 o                         
  -2   4  19       1275.33       1257.16        55.84 o                         
  -1   4  19        444.05        428.62        18.47 o                         
   0   4  19       1488.06       1530.00        52.73 o                         
   1   4  19        296.39        285.82        13.17 o                         
   2   4  19        465.70        445.75        21.45 o                         
   3   4  19         75.37         79.67        10.54 o                         
   4   4  19         84.75         84.37        11.73 o                         
   5   4  19        143.19        107.43        14.33 o                         
  -5   5  19          2.44        -12.14        16.51 o                         
  -4   5  19         46.89         54.37        14.36 o                         
  -3   5  19        295.73        300.91        23.70 o                         
  -2   5  19        773.96        777.62        37.98 o                         
  -1   5  19        487.19        489.92        20.51 o                         
   0   5  19         14.35          9.10         5.63 o                         
   1   5  19        145.64        139.56        15.76 o                         
   2   5  19          3.80          2.01         7.90 o                         
   3   5  19          2.18          8.72         8.88 o                         
   4   5  19         14.90         27.53        10.67 o                         
   5   5  19         63.02         40.04        13.05 o                         
  -4   6  19         55.81         76.67        16.37 o                         
  -3   6  19        934.73        964.16        51.01 o                         
  -2   6  19         86.02         84.84        12.37 o                         
  -1   6  19       1852.82       1778.26        53.40 o                         
   0   6  19          1.41          3.38         5.87 o                         
   1   6  19          2.51         -4.84         7.56 o                         
   2   6  19        155.51        147.55        13.48 o                         
   3   6  19         37.23         32.24        10.29 o
[truncated: 95,338 more chars]
